# Supplementary material for: Predictive goal coding by dentate gyrus somatostatin-expressing interneurons in male mice
Source: Nat Commun. 2025 Jun 25;16:5382. doi: 10.1038/s41467-025-60841-y (PMC12198415; doi:10.1038/s41467-025-60841-y)
Supplement: Supplementary file 4 — Source data for main and extended figures. [file 41467_2025_60841_MOESM4_ESM.zip]

Archive with 2 entries (2 files):
- Yuan et al_source_data_extended figures.xlsx
- Yuan et al-source_data_main figures.xlsx
