# Supplementary material for: Predictive goal coding by dentate gyrus somatostatin-expressing interneurons in male mice
Source: Nat Commun. 2025 Jun 25;16:5382. doi: 10.1038/s41467-025-60841-y (PMC12198415; doi:10.1038/s41467-025-60841-y)
Supplement: Supplementary file 4 — Source data for main and extended figures. [file 41467_2025_60841_MOESM4_ESM.zip › Yuan et al_source_data_extended figures.xlsx]

## Sheet: S2c-SOMI
0.000000000000000000e+00 0.000000000000000000e+00 4.444444444444444287e+01 0.000000000000000000e+00 0.000000000000000000e+00 0.000000000000000000e+00 0.000000000000000000e+00 0.000000000000000000e+00 0.000000000000000000e+00 0.000000000000000000e+00 0.000000000000000000e+00 0.000000000000000000e+00 0.000000000000000000e+00 0.000000000000000000e+00 4.444444444444444287e+01 0.000000000000000000e+00…
0.000000000000000000e+00 0.000000000000000000e+00 0.000000000000000000e+00 0.000000000000000000e+00 0.000000000000000000e+00 0.000000000000000000e+00 0.000000000000000000e+00 0.000000000000000000e+00 0.000000000000000000e+00 4.444444444444444287e+01 0.000000000000000000e+00 0.000000000000000000e+00 0.000000000000000000e+00 0.000000000000000000e+00 0.000000000000000000e+00 0.000000000000000000e+00…
0.000000000000000000e+00 0.000000000000000000e+00 0.000000000000000000e+00 0.000000000000000000e+00 0.000000000000000000e+00 4.444444444444444287e+01 0.000000000000000000e+00 0.000000000000000000e+00 4.444444444444444287e+01 0.000000000000000000e+00 0.000000000000000000e+00 0.000000000000000000e+00 0.000000000000000000e+00 0.000000000000000000e+00 0.000000000000000000e+00 0.000000000000000000e+00…
0.000000000000000000e+00 0.000000000000000000e+00 0.000000000000000000e+00 0.000000000000000000e+00 0.000000000000000000e+00 0.000000000000000000e+00 0.000000000000000000e+00 0.000000000000000000e+00 0.000000000000000000e+00 0.000000000000000000e+00 0.000000000000000000e+00 0.000000000000000000e+00 0.000000000000000000e+00 0.000000000000000000e+00 0.000000000000000000e+00 0.000000000000000000e+00…
0.000000000000000000e+00 0.000000000000000000e+00 0.000000000000000000e+00 4.444444444444444287e+01 0.000000000000000000e+00 0.000000000000000000e+00 0.000000000000000000e+00 0.000000000000000000e+00 8.888888888888888573e+01 0.000000000000000000e+00 0.000000000000000000e+00 0.000000000000000000e+00 0.000000000000000000e+00 0.000000000000000000e+00 0.000000000000000000e+00 0.000000000000000000e+00…
0.000000000000000000e+00 0.000000000000000000e+00 0.000000000000000000e+00 0.000000000000000000e+00 0.000000000000000000e+00 0.000000000000000000e+00 0.000000000000000000e+00 4.444444444444444287e+01 0.000000000000000000e+00 0.000000000000000000e+00 0.000000000000000000e+00 0.000000000000000000e+00 0.000000000000000000e+00 4.444444444444444287e+01 0.000000000000000000e+00 4.444444444444444287e+01…
4.000000000000000000e+00 5.454545454545454142e+00 6.181818181818181657e+00 4.727272727272727515e+00 4.727272727272727515e+00 6.181818181818181657e+00 6.545454545454545858e+00 3.636363636363636243e+00 3.636363636363636243e+00 6.545454545454545858e+00 4.727272727272727515e+00 6.909090909090909172e+00 5.090909090909090828e+00 6.909090909090909172e+00 7.272727272727272485e+00 5.090909090909090828e+00…
2.909090909090909172e+00 7.272727272727272929e-01 1.090909090909090828e+00 3.636363636363636465e-01 3.636363636363636465e-01 3.636363636363636465e-01 1.454545454545454586e+00 7.272727272727272929e-01 1.090909090909090828e+00 3.636363636363636465e-01 1.090909090909090828e+00 1.090909090909090828e+00 1.090909090909090828e+00 1.454545454545454586e+00 3.636363636363636465e-01 1.090909090909090828e+00…
5.090909090909090828e+00 6.181818181818181657e+00 4.727272727272727515e+00 8.000000000000000000e+00 6.545454545454545858e+00 7.272727272727272485e+00 5.454545454545454142e+00 5.454545454545454142e+00 4.727272727272727515e+00 5.090909090909090828e+00 6.181818181818181657e+00 7.272727272727272485e+00 6.181818181818181657e+00 5.818181818181818343e+00 1.163636363636363669e+01 7.272727272727272485e+00…
0.000000000000000000e+00 0.000000000000000000e+00 0.000000000000000000e+00 0.000000000000000000e+00 0.000000000000000000e+00 0.000000000000000000e+00 3.636363636363636465e-01 0.000000000000000000e+00 0.000000000000000000e+00 0.000000000000000000e+00 0.000000000000000000e+00 0.000000000000000000e+00 0.000000000000000000e+00 0.000000000000000000e+00 0.000000000000000000e+00 0.000000000000000000e+00…
1.090909090909090828e+00 1.454545454545454586e+00 1.818181818181818121e+00 1.090909090909090828e+00 1.454545454545454586e+00 1.818181818181818121e+00 1.818181818181818121e+00 2.181818181818181657e+00 2.181818181818181657e+00 1.454545454545454586e+00 7.272727272727272929e-01 2.545454545454545414e+00 1.818181818181818121e+00 2.909090909090909172e+00 1.090909090909090828e+00 1.818181818181818121e+00…
2.545454545454545414e+00 3.272727272727272929e+00 2.181818181818181657e+00 2.181818181818181657e+00 3.272727272727272929e+00 2.545454545454545414e+00 4.000000000000000000e+00 1.818181818181818121e+00 3.636363636363636243e+00 1.454545454545454586e+00 2.909090909090909172e+00 4.000000000000000000e+00 1.818181818181818121e+00 3.272727272727272929e+00 4.000000000000000000e+00 1.454545454545454586e+00…
1.818181818181818121e+00 2.909090909090909172e+00 2.181818181818181657e+00 2.909090909090909172e+00 4.727272727272727515e+00 3.272727272727272929e+00 2.909090909090909172e+00 3.272727272727272929e+00 4.727272727272727515e+00 3.636363636363636243e+00 4.000000000000000000e+00 2.545454545454545414e+00 3.636363636363636243e+00 2.909090909090909172e+00 2.545454545454545414e+00 2.909090909090909172e+00…
9.818181818181818343e+00 8.000000000000000000e+00 1.236363636363636331e+01 1.054545454545454497e+01 8.363636363636363313e+00 9.454545454545455030e+00 1.127272727272727337e+01 8.000000000000000000e+00 6.545454545454545858e+00 9.818181818181818343e+00 9.454545454545455030e+00 9.090909090909091717e+00 1.163636363636363669e+01 7.272727272727272485e+00 5.454545454545454142e+00 8.727272727272726627e+00…
5.454545454545454142e+00 4.000000000000000000e+00 6.545454545454545858e+00 5.454545454545454142e+00 2.909090909090909172e+00 6.181818181818181657e+00 5.818181818181818343e+00 4.363636363636363313e+00 4.363636363636363313e+00 9.818181818181818343e+00 2.909090909090909172e+00 4.363636363636363313e+00 4.363636363636363313e+00 3.272727272727272929e+00 5.090909090909090828e+00 3.272727272727272929e+00…
4.413793103448275801e+00 4.965517241379310498e+00 1.655172413793103425e+00 4.965517241379310498e+00 6.068965517241379004e+00 6.068965517241379004e+00 5.517241379310345195e+00 9.931034482758620996e+00 3.862068965517241548e+00 6.068965517241379004e+00 6.068965517241379004e+00 2.758620689655172598e+00 7.724137931034483096e+00 6.620689655172413701e+00 5.517241379310345195e+00 6.068965517241379004e+00…
2.758620689655172598e+00 3.310344827586206851e+00 2.206896551724137900e+00 4.413793103448275801e+00 3.862068965517241548e+00 2.758620689655172598e+00 4.965517241379310498e+00 2.758620689655172598e+00 2.758620689655172598e+00 2.758620689655172598e+00 3.310344827586206851e+00 2.206896551724137900e+00 2.758620689655172598e+00 4.413793103448275801e+00 2.758620689655172598e+00 3.310344827586206851e+00…
7.172413793103448398e+00 4.965517241379310498e+00 4.413793103448275801e+00 5.517241379310345195e+00 3.862068965517241548e+00 4.413793103448275801e+00 6.068965517241379004e+00 4.413793103448275801e+00 6.620689655172413701e+00 3.310344827586206851e+00 3.310344827586206851e+00 4.413793103448275801e+00 3.862068965517241548e+00 6.620689655172413701e+00 4.965517241379310498e+00 4.965517241379310498e+00…
1.820689655172413879e+01 1.489655172413793061e+01 1.600000000000000000e+01 1.379310344827586121e+01 1.931034482758620641e+01 1.544827586206896619e+01 1.986206896551724199e+01 1.765517241379310320e+01 1.544827586206896619e+01 1.765517241379310320e+01 1.600000000000000000e+01 1.765517241379310320e+01 1.544827586206896619e+01 1.875862068965517082e+01 1.875862068965517082e+01 1.489655172413793061e+01…
5.000000000000000000e+00 0.000000000000000000e+00 1.000000000000000000e+01 0.000000000000000000e+00 0.000000000000000000e+00 0.000000000000000000e+00 5.000000000000000000e+00 0.000000000000000000e+00 0.000000000000000000e+00 0.000000000000000000e+00 5.000000000000000000e+00 5.000000000000000000e+00 5.000000000000000000e+00 5.000000000000000000e+00 0.000000000000000000e+00 0.000000000000000000e+00…
2.500000000000000000e+01 2.000000000000000000e+01 5.000000000000000000e+00 1.000000000000000000e+01 3.000000000000000000e+01 0.000000000000000000e+00 1.000000000000000000e+01 1.500000000000000000e+01 2.000000000000000000e+01 1.000000000000000000e+01 2.500000000000000000e+01 2.000000000000000000e+01 2.000000000000000000e+01 1.000000000000000000e+01 3.500000000000000000e+01 5.000000000000000000e+00…
0.000000000000000000e+00 0.000000000000000000e+00 0.000000000000000000e+00 0.000000000000000000e+00 0.000000000000000000e+00 0.000000000000000000e+00 0.000000000000000000e+00 0.000000000000000000e+00 5.000000000000000000e+00 0.000000000000000000e+00 0.000000000000000000e+00 0.000000000000000000e+00 0.000000000000000000e+00 0.000000000000000000e+00 0.000000000000000000e+00 0.000000000000000000e+00…
0.000000000000000000e+00 0.000000000000000000e+00 0.000000000000000000e+00 0.000000000000000000e+00 0.000000000000000000e+00 0.000000000000000000e+00 0.000000000000000000e+00 0.000000000000000000e+00 0.000000000000000000e+00 0.000000000000000000e+00 0.000000000000000000e+00 0.000000000000000000e+00 0.000000000000000000e+00 0.000000000000000000e+00 0.000000000000000000e+00 0.000000000000000000e+00…
6.666666666666666963e+00 3.333333333333333570e+01 2.000000000000000000e+01 1.333333333333333393e+01 2.000000000000000000e+01 2.000000000000000000e+01 2.333333333333333215e+01 1.666666666666666785e+01 1.000000000000000000e+01 2.000000000000000000e+01 2.000000000000000000e+01 3.000000000000000000e+01 2.333333333333333215e+01 3.666666666666666430e+01 1.333333333333333393e+01 2.333333333333333215e+01…
0.000000000000000000e+00 0.000000000000000000e+00 3.333333333333333481e+00 3.333333333333333481e+00 0.000000000000000000e+00 0.000000000000000000e+00 0.000000000000000000e+00 3.333333333333333481e+00 0.000000000000000000e+00 0.000000000000000000e+00 0.000000000000000000e+00 0.000000000000000000e+00 0.000000000000000000e+00 0.000000000000000000e+00 0.000000000000000000e+00 3.333333333333333481e+00…
0.000000000000000000e+00 6.666666666666666963e+00 3.333333333333333481e+00 3.333333333333333481e+00 3.333333333333333481e+00 0.000000000000000000e+00 6.666666666666666963e+00 1.666666666666666785e+01 6.666666666666666963e+00 0.000000000000000000e+00 0.000000000000000000e+00 1.666666666666666785e+01 6.666666666666666963e+00 6.666666666666666963e+00 6.666666666666666963e+00 0.000000000000000000e+00…
1.666666666666666785e+01 2.000000000000000000e+01 2.333333333333333215e+01 3.666666666666666430e+01 1.333333333333333393e+01 3.333333333333333570e+01 3.000000000000000000e+01 2.000000000000000000e+01 1.666666666666666785e+01 2.666666666666666785e+01 2.000000000000000000e+01 1.333333333333333393e+01 2.333333333333333215e+01 2.333333333333333215e+01 1.666666666666666785e+01 1.666666666666666785e+01…
0.000000000000000000e+00 0.000000000000000000e+00 0.000000000000000000e+00 0.000000000000000000e+00 0.000000000000000000e+00 0.000000000000000000e+00 0.000000000000000000e+00 1.000000000000000000e+01 0.000000000000000000e+00 6.666666666666666963e+00 3.333333333333333481e+00 3.333333333333333481e+00 0.000000000000000000e+00 3.333333333333333481e+00 6.666666666666666963e+00 0.000000000000000000e+00…
0.000000000000000000e+00 0.000000000000000000e+00 0.000000000000000000e+00 0.000000000000000000e+00 0.000000000000000000e+00 0.000000000000000000e+00 0.000000000000000000e+00 0.000000000000000000e+00 0.000000000000000000e+00 0.000000000000000000e+00 0.000000000000000000e+00 0.000000000000000000e+00 0.000000000000000000e+00 0.000000000000000000e+00 0.000000000000000000e+00 0.000000000000000000e+00…
0.000000000000000000e+00 4.000000000000000000e+00 8.000000000000000000e+00 1.200000000000000000e+01 2.000000000000000000e+01 4.000000000000000000e+00 1.200000000000000000e+01 1.600000000000000000e+01 1.200000000000000000e+01 2.000000000000000000e+01 1.200000000000000000e+01 8.000000000000000000e+00 8.000000000000000000e+00 1.200000000000000000e+01 1.200000000000000000e+01 1.600000000000000000e+01…
8.000000000000000000e+00 0.000000000000000000e+00 8.000000000000000000e+00 8.000000000000000000e+00 4.000000000000000000e+00 8.000000000000000000e+00 8.000000000000000000e+00 8.000000000000000000e+00 1.200000000000000000e+01 4.000000000000000000e+00 2.000000000000000000e+01 2.000000000000000000e+01 4.000000000000000000e+00 1.200000000000000000e+01 1.200000000000000000e+01 1.200000000000000000e+01…
0.000000000000000000e+00 0.000000000000000000e+00 0.000000000000000000e+00 0.000000000000000000e+00 0.000000000000000000e+00 0.000000000000000000e+00 0.000000000000000000e+00 0.000000000000000000e+00 0.000000000000000000e+00 3.305785123966942241e+00 3.305785123966942241e+00 0.000000000000000000e+00 0.000000000000000000e+00 0.000000000000000000e+00 0.000000000000000000e+00 0.000000000000000000e+00…
1.652892561983470898e+01 1.322314049586776896e+01 1.322314049586776896e+01 1.652892561983470898e+01 6.611570247933884481e+00 6.611570247933884481e+00 6.611570247933884481e+00 1.322314049586776896e+01 1.652892561983470898e+01 1.322314049586776896e+01 0.000000000000000000e+00 1.652892561983470898e+01 6.611570247933884481e+00 6.611570247933884481e+00 1.322314049586776896e+01 6.611570247933884481e+00…
3.305785123966942241e+00 9.917355371900827166e+00 0.000000000000000000e+00 9.917355371900827166e+00 6.611570247933884481e+00 3.305785123966942241e+00 6.611570247933884481e+00 0.000000000000000000e+00 3.305785123966942241e+00 3.305785123966942241e+00 9.917355371900827166e+00 6.611570247933884481e+00 6.611570247933884481e+00 3.305785123966942241e+00 6.611570247933884481e+00 6.611570247933884481e+00…
0.000000000000000000e+00 9.917355371900827166e+00 3.305785123966942241e+00 3.305785123966942241e+00 3.305785123966942241e+00 6.611570247933884481e+00 0.000000000000000000e+00 0.000000000000000000e+00 0.000000000000000000e+00 0.000000000000000000e+00 6.611570247933884481e+00 0.000000000000000000e+00 3.305785123966942241e+00 6.611570247933884481e+00 3.305785123966942241e+00 3.305785123966942241e+00…
0.000000000000000000e+00 0.000000000000000000e+00 0.000000000000000000e+00 0.000000000000000000e+00 0.000000000000000000e+00 0.000000000000000000e+00 0.000000000000000000e+00 5.970149253731343642e+00 0.000000000000000000e+00 0.000000000000000000e+00 0.000000000000000000e+00 0.000000000000000000e+00 5.970149253731343642e+00 0.000000000000000000e+00 5.970149253731343642e+00 0.000000000000000000e+00…
5.970149253731343642e+00 5.970149253731343642e+00 1.791044776119402826e+01 2.388059701492537457e+01 0.000000000000000000e+00 1.791044776119402826e+01 1.791044776119402826e+01 1.194029850746268728e+01 2.985074626865671732e+01 1.791044776119402826e+01 2.985074626865671732e+01 5.970149253731343642e+00 1.194029850746268728e+01 2.388059701492537457e+01 1.791044776119402826e+01 0.000000000000000000e+00…
0.000000000000000000e+00 0.000000000000000000e+00 0.000000000000000000e+00 0.000000000000000000e+00 0.000000000000000000e+00 0.000000000000000000e+00 0.000000000000000000e+00 0.000000000000000000e+00 0.000000000000000000e+00 0.000000000000000000e+00 0.000000000000000000e+00 0.000000000000000000e+00 0.000000000000000000e+00 0.000000000000000000e+00 0.000000000000000000e+00 0.000000000000000000e+00…
0.000000000000000000e+00 0.000000000000000000e+00 9.638554216867470714e+00 0.000000000000000000e+00 0.000000000000000000e+00 0.000000000000000000e+00 0.000000000000000000e+00 0.000000000000000000e+00 0.000000000000000000e+00 0.000000000000000000e+00 0.000000000000000000e+00 0.000000000000000000e+00 0.000000000000000000e+00 0.000000000000000000e+00 0.000000000000000000e+00 0.000000000000000000e+00…
0.000000000000000000e+00 0.000000000000000000e+00 4.819277108433735357e+00 0.000000000000000000e+00 0.000000000000000000e+00 0.000000000000000000e+00 0.000000000000000000e+00 0.000000000000000000e+00 4.819277108433735357e+00 0.000000000000000000e+00 4.819277108433735357e+00 0.000000000000000000e+00 0.000000000000000000e+00 0.000000000000000000e+00 0.000000000000000000e+00 4.819277108433735357e+00…
0.000000000000000000e+00 0.000000000000000000e+00 0.000000000000000000e+00 0.000000000000000000e+00 0.000000000000000000e+00 4.819277108433735357e+00 0.000000000000000000e+00 0.000000000000000000e+00 0.000000000000000000e+00 0.000000000000000000e+00 0.000000000000000000e+00 0.000000000000000000e+00 0.000000000000000000e+00 0.000000000000000000e+00 0.000000000000000000e+00 0.000000000000000000e+00…
3.855421686746988286e+01 1.445783132530120518e+01 9.638554216867470714e+00 1.927710843373494143e+01 2.409638554216867590e+01 1.927710843373494143e+01 9.638554216867470714e+00 1.445783132530120518e+01 0.000000000000000000e+00 2.409638554216867590e+01 1.927710843373494143e+01 1.927710843373494143e+01 1.927710843373494143e+01 3.855421686746988286e+01 2.409638554216867590e+01 1.445783132530120518e+01…
4.819277108433735357e+00 0.000000000000000000e+00 0.000000000000000000e+00 0.000000000000000000e+00 0.000000000000000000e+00 0.000000000000000000e+00 0.000000000000000000e+00 0.000000000000000000e+00 0.000000000000000000e+00 0.000000000000000000e+00 0.000000000000000000e+00 4.819277108433735357e+00 0.000000000000000000e+00 4.819277108433735357e+00 0.000000000000000000e+00 0.000000000000000000e+00…
9.638554216867470714e+00 1.445783132530120518e+01 1.445783132530120518e+01 9.638554216867470714e+00 1.445783132530120518e+01 1.927710843373494143e+01 1.927710843373494143e+01 4.819277108433735357e+00 1.927710843373494143e+01 1.927710843373494143e+01 1.445783132530120518e+01 0.000000000000000000e+00 1.445783132530120518e+01 4.819277108433735357e+00 2.891566265060241037e+01 2.409638554216867590e+01…
1.445783132530120518e+01 4.819277108433735357e+00 9.638554216867470714e+00 9.638554216867470714e+00 4.819277108433735357e+00 0.000000000000000000e+00 4.819277108433735357e+00 1.445783132530120518e+01 1.445783132530120518e+01 1.445783132530120518e+01 9.638554216867470714e+00 4.819277108433735357e+00 9.638554216867470714e+00 4.819277108433735357e+00 9.638554216867470714e+00 1.927710843373494143e+01…
4.000000000000000000e+00 0.000000000000000000e+00 0.000000000000000000e+00 4.000000000000000000e+00 0.000000000000000000e+00 0.000000000000000000e+00 0.000000000000000000e+00 0.000000000000000000e+00 0.000000000000000000e+00 0.000000000000000000e+00 0.000000000000000000e+00 4.000000000000000000e+00 0.000000000000000000e+00 0.000000000000000000e+00 0.000000000000000000e+00 0.000000000000000000e+00…
4.000000000000000000e+00 8.000000000000000000e+00 8.000000000000000000e+00 4.000000000000000000e+00 1.600000000000000000e+01 8.000000000000000000e+00 4.000000000000000000e+00 4.000000000000000000e+00 0.000000000000000000e+00 4.000000000000000000e+00 4.000000000000000000e+00 8.000000000000000000e+00 0.000000000000000000e+00 8.000000000000000000e+00 8.000000000000000000e+00 4.000000000000000000e+00…
2.400000000000000000e+01 1.600000000000000000e+01 1.200000000000000000e+01 1.600000000000000000e+01 1.600000000000000000e+01 1.600000000000000000e+01 1.200000000000000000e+01 8.000000000000000000e+00 1.200000000000000000e+01 1.200000000000000000e+01 8.000000000000000000e+00 1.200000000000000000e+01 1.200000000000000000e+01 1.600000000000000000e+01 1.200000000000000000e+01 2.000000000000000000e+01…
0.000000000000000000e+00 0.000000000000000000e+00 0.000000000000000000e+00 0.000000000000000000e+00 0.000000000000000000e+00 0.000000000000000000e+00 0.000000000000000000e+00 0.000000000000000000e+00 0.000000000000000000e+00 0.000000000000000000e+00 0.000000000000000000e+00 0.000000000000000000e+00 0.000000000000000000e+00 0.000000000000000000e+00 0.000000000000000000e+00 0.000000000000000000e+00…
1.200000000000000000e+01 4.000000000000000000e+00 1.200000000000000000e+01 1.200000000000000000e+01 4.000000000000000000e+00 8.000000000000000000e+00 1.200000000000000000e+01 4.000000000000000000e+00 0.000000000000000000e+00 0.000000000000000000e+00 4.000000000000000000e+00 4.000000000000000000e+00 4.000000000000000000e+00 4.000000000000000000e+00 1.200000000000000000e+01 0.000000000000000000e+00…
0.000000000000000000e+00 0.000000000000000000e+00 4.000000000000000000e+00 4.000000000000000000e+00 8.000000000000000000e+00 4.000000000000000000e+00 4.000000000000000000e+00 4.000000000000000000e+00 0.000000000000000000e+00 0.000000000000000000e+00 8.000000000000000000e+00 4.000000000000000000e+00 1.200000000000000000e+01 0.000000000000000000e+00 0.000000000000000000e+00 0.000000000000000000e+00…
0.000000000000000000e+00 4.000000000000000000e+00 0.000000000000000000e+00 0.000000000000000000e+00 0.000000000000000000e+00 0.000000000000000000e+00 0.000000000000000000e+00 0.000000000000000000e+00 4.000000000000000000e+00 0.000000000000000000e+00 4.000000000000000000e+00 0.000000000000000000e+00 0.000000000000000000e+00 0.000000000000000000e+00 4.000000000000000000e+00 0.000000000000000000e+00…
0.000000000000000000e+00 0.000000000000000000e+00 0.000000000000000000e+00 0.000000000000000000e+00 0.000000000000000000e+00 0.000000000000000000e+00 0.000000000000000000e+00 0.000000000000000000e+00 0.000000000000000000e+00 0.000000000000000000e+00 0.000000000000000000e+00 4.000000000000000000e+00 0.000000000000000000e+00 0.000000000000000000e+00 0.000000000000000000e+00 0.000000000000000000e+00…
1.200000000000000000e+01 1.600000000000000000e+01 2.000000000000000000e+01 2.800000000000000000e+01 1.200000000000000000e+01 2.400000000000000000e+01 2.000000000000000000e+01 2.400000000000000000e+01 4.000000000000000000e+01 1.600000000000000000e+01 4.000000000000000000e+00 4.000000000000000000e+00 2.400000000000000000e+01 8.000000000000000000e+00 2.000000000000000000e+01 8.000000000000000000e+00…
8.000000000000000000e+00 1.200000000000000000e+01 2.000000000000000000e+01 8.000000000000000000e+00 1.600000000000000000e+01 1.600000000000000000e+01 1.600000000000000000e+01 1.600000000000000000e+01 2.000000000000000000e+01 1.200000000000000000e+01 1.200000000000000000e+01 2.000000000000000000e+01 1.600000000000000000e+01 8.000000000000000000e+00 2.000000000000000000e+01 4.000000000000000000e+00…
0.000000000000000000e+00 0.000000000000000000e+00 0.000000000000000000e+00 0.000000000000000000e+00 0.000000000000000000e+00 0.000000000000000000e+00 0.000000000000000000e+00 0.000000000000000000e+00 0.000000000000000000e+00 0.000000000000000000e+00 0.000000000000000000e+00 0.000000000000000000e+00 0.000000000000000000e+00 0.000000000000000000e+00 0.000000000000000000e+00 0.000000000000000000e+00…
0.000000000000000000e+00 0.000000000000000000e+00 0.000000000000000000e+00 0.000000000000000000e+00 0.000000000000000000e+00 0.000000000000000000e+00 0.000000000000000000e+00 0.000000000000000000e+00 0.000000000000000000e+00 0.000000000000000000e+00 0.000000000000000000e+00 0.000000000000000000e+00 0.000000000000000000e+00 0.000000000000000000e+00 0.000000000000000000e+00 0.000000000000000000e+00…
6.530612244897959329e+01 5.714285714285714590e+01 1.224489795918367321e+02 8.163265306122448806e+01 8.979591836734694255e+01 8.163265306122448806e+01 4.081632653061224403e+01 5.714285714285714590e+01 8.163265306122448806e+01 1.142857142857142918e+02 9.795918367346938282e+01 1.306122448979591866e+02 7.346938775510204778e+01 7.346938775510204778e+01 1.551020408163265358e+02 6.530612244897959329e+01…
0.000000000000000000e+00 0.000000000000000000e+00 0.000000000000000000e+00 0.000000000000000000e+00 0.000000000000000000e+00 0.000000000000000000e+00 8.163265306122449161e+00 0.000000000000000000e+00 0.000000000000000000e+00 0.000000000000000000e+00 0.000000000000000000e+00 0.000000000000000000e+00 0.000000000000000000e+00 0.000000000000000000e+00 0.000000000000000000e+00 0.000000000000000000e+00…
0.000000000000000000e+00 0.000000000000000000e+00 0.000000000000000000e+00 0.000000000000000000e+00 0.000000000000000000e+00 0.000000000000000000e+00 0.000000000000000000e+00 0.000000000000000000e+00 8.163265306122449161e+00 0.000000000000000000e+00 0.000000000000000000e+00 0.000000000000000000e+00 0.000000000000000000e+00 0.000000000000000000e+00 0.000000000000000000e+00 0.000000000000000000e+00…
0.000000000000000000e+00 0.000000000000000000e+00 0.000000000000000000e+00 0.000000000000000000e+00 0.000000000000000000e+00 0.000000000000000000e+00 8.163265306122449161e+00 0.000000000000000000e+00 8.163265306122449161e+00 0.000000000000000000e+00 0.000000000000000000e+00 0.000000000000000000e+00 0.000000000000000000e+00 0.000000000000000000e+00 0.000000000000000000e+00 0.000000000000000000e+00…
0.000000000000000000e+00 1.000000000000000000e+01 5.000000000000000000e+00 5.000000000000000000e+00 5.000000000000000000e+00 1.000000000000000000e+01 1.000000000000000000e+01 5.000000000000000000e+00 1.000000000000000000e+01 0.000000000000000000e+00 5.000000000000000000e+00 0.000000000000000000e+00 0.000000000000000000e+00 5.000000000000000000e+00 1.000000000000000000e+01 1.500000000000000000e+01…
1.000000000000000000e+01 2.000000000000000000e+01 1.500000000000000000e+01 1.500000000000000000e+01 1.000000000000000000e+01 2.000000000000000000e+01 1.500000000000000000e+01 1.000000000000000000e+01 1.000000000000000000e+01 1.500000000000000000e+01 1.000000000000000000e+01 1.500000000000000000e+01 2.000000000000000000e+01 1.000000000000000000e+01 1.500000000000000000e+01 2.000000000000000000e+01…
1.600000000000000000e+01 1.600000000000000000e+01 0.000000000000000000e+00 3.200000000000000000e+01 1.600000000000000000e+01 8.000000000000000000e+00 8.000000000000000000e+00 3.200000000000000000e+01 2.400000000000000000e+01 4.000000000000000000e+01 1.600000000000000000e+01 8.000000000000000000e+00 8.000000000000000000e+00 3.200000000000000000e+01 1.600000000000000000e+01 1.600000000000000000e+01…
4.800000000000000000e+01 3.200000000000000000e+01 4.000000000000000000e+01 5.600000000000000000e+01 2.400000000000000000e+01 2.400000000000000000e+01 4.800000000000000000e+01 3.200000000000000000e+01 4.000000000000000000e+01 4.800000000000000000e+01 5.600000000000000000e+01 5.600000000000000000e+01 3.200000000000000000e+01 4.000000000000000000e+01 4.000000000000000000e+01 4.800000000000000000e+01…
8.000000000000000000e+00 0.000000000000000000e+00 0.000000000000000000e+00 0.000000000000000000e+00 0.000000000000000000e+00 0.000000000000000000e+00 0.000000000000000000e+00 0.000000000000000000e+00 0.000000000000000000e+00 0.000000000000000000e+00 0.000000000000000000e+00 0.000000000000000000e+00 0.000000000000000000e+00 0.000000000000000000e+00 0.000000000000000000e+00 0.000000000000000000e+00…
8.000000000000000000e+00 1.600000000000000000e+01 2.400000000000000000e+01 1.600000000000000000e+01 1.600000000000000000e+01 8.000000000000000000e+00 1.600000000000000000e+01 1.600000000000000000e+01 3.200000000000000000e+01 8.000000000000000000e+00 1.600000000000000000e+01 1.600000000000000000e+01 1.600000000000000000e+01 8.000000000000000000e+00 2.400000000000000000e+01 2.400000000000000000e+01…
0.000000000000000000e+00 0.000000000000000000e+00 0.000000000000000000e+00 0.000000000000000000e+00 0.000000000000000000e+00 0.000000000000000000e+00 0.000000000000000000e+00 0.000000000000000000e+00 0.000000000000000000e+00 0.000000000000000000e+00 0.000000000000000000e+00 0.000000000000000000e+00 0.000000000000000000e+00 0.000000000000000000e+00 0.000000000000000000e+00 0.000000000000000000e+00…
0.000000000000000000e+00 0.000000000000000000e+00 8.000000000000000000e+00 0.000000000000000000e+00 0.000000000000000000e+00 0.000000000000000000e+00 0.000000000000000000e+00 0.000000000000000000e+00 0.000000000000000000e+00 0.000000000000000000e+00 0.000000000000000000e+00 0.000000000000000000e+00 0.000000000000000000e+00 0.000000000000000000e+00 8.000000000000000000e+00 0.000000000000000000e+00…
0.000000000000000000e+00 0.000000000000000000e+00 0.000000000000000000e+00 0.000000000000000000e+00 0.000000000000000000e+00 0.000000000000000000e+00 0.000000000000000000e+00 0.000000000000000000e+00 0.000000000000000000e+00 0.000000000000000000e+00 0.000000000000000000e+00 0.000000000000000000e+00 0.000000000000000000e+00 0.000000000000000000e+00 0.000000000000000000e+00 0.000000000000000000e+00…
8.000000000000000000e+00 0.000000000000000000e+00 8.000000000000000000e+00 8.000000000000000000e+00 0.000000000000000000e+00 8.000000000000000000e+00 2.400000000000000000e+01 0.000000000000000000e+00 2.400000000000000000e+01 8.000000000000000000e+00 1.600000000000000000e+01 8.000000000000000000e+00 0.000000000000000000e+00 2.400000000000000000e+01 0.000000000000000000e+00 0.000000000000000000e+00…
1.600000000000000000e+01 2.400000000000000000e+01 1.600000000000000000e+01 8.000000000000000000e+00 3.200000000000000000e+01 8.000000000000000000e+00 2.400000000000000000e+01 1.600000000000000000e+01 8.000000000000000000e+00 8.000000000000000000e+00 4.000000000000000000e+01 3.200000000000000000e+01 8.000000000000000000e+00 1.600000000000000000e+01 2.400000000000000000e+01 2.400000000000000000e+01…
0.000000000000000000e+00 8.000000000000000000e+00 0.000000000000000000e+00 8.000000000000000000e+00 0.000000000000000000e+00 0.000000000000000000e+00 8.000000000000000000e+00 8.000000000000000000e+00 0.000000000000000000e+00 8.000000000000000000e+00 0.000000000000000000e+00 8.000000000000000000e+00 0.000000000000000000e+00 0.000000000000000000e+00 8.000000000000000000e+00 0.000000000000000000e+00…
0.000000000000000000e+00 0.000000000000000000e+00 0.000000000000000000e+00 0.000000000000000000e+00 0.000000000000000000e+00 0.000000000000000000e+00 0.000000000000000000e+00 0.000000000000000000e+00 0.000000000000000000e+00 0.000000000000000000e+00 0.000000000000000000e+00 0.000000000000000000e+00 0.000000000000000000e+00 0.000000000000000000e+00 0.000000000000000000e+00 0.000000000000000000e+00…
1.600000000000000000e+01 0.000000000000000000e+00 0.000000000000000000e+00 1.600000000000000000e+01 0.000000000000000000e+00 8.000000000000000000e+00 0.000000000000000000e+00 8.000000000000000000e+00 8.000000000000000000e+00 0.000000000000000000e+00 0.000000000000000000e+00 0.000000000000000000e+00 8.000000000000000000e+00 0.000000000000000000e+00 8.000000000000000000e+00 8.000000000000000000e+00…
1.600000000000000000e+01 8.000000000000000000e+00 8.000000000000000000e+00 8.000000000000000000e+00 8.000000000000000000e+00 8.000000000000000000e+00 8.000000000000000000e+00 0.000000000000000000e+00 8.000000000000000000e+00 8.000000000000000000e+00 0.000000000000000000e+00 1.600000000000000000e+01 0.000000000000000000e+00 3.200000000000000000e+01 1.600000000000000000e+01 0.000000000000000000e+00…
0.000000000000000000e+00 0.000000000000000000e+00 0.000000000000000000e+00 0.000000000000000000e+00 0.000000000000000000e+00 0.000000000000000000e+00 0.000000000000000000e+00 0.000000000000000000e+00 0.000000000000000000e+00 0.000000000000000000e+00 0.000000000000000000e+00 0.000000000000000000e+00 0.000000000000000000e+00 0.000000000000000000e+00 0.000000000000000000e+00 0.000000000000000000e+00…
0.000000000000000000e+00 8.000000000000000000e+00 0.000000000000000000e+00 0.000000000000000000e+00 0.000000000000000000e+00 0.000000000000000000e+00 0.000000000000000000e+00 0.000000000000000000e+00 0.000000000000000000e+00 0.000000000000000000e+00 0.000000000000000000e+00 0.000000000000000000e+00 0.000000000000000000e+00 0.000000000000000000e+00 0.000000000000000000e+00 0.000000000000000000e+00…
4.000000000000000000e+01 3.200000000000000000e+01 6.400000000000000000e+01 6.400000000000000000e+01 3.200000000000000000e+01 2.400000000000000000e+01 2.400000000000000000e+01 6.400000000000000000e+01 4.000000000000000000e+01 2.400000000000000000e+01 4.000000000000000000e+01 1.600000000000000000e+01 4.800000000000000000e+01 3.200000000000000000e+01 5.600000000000000000e+01 1.600000000000000000e+01…
4.050632911392405333e+01 3.037974683544303645e+01 2.025316455696202667e+01 2.025316455696202667e+01 5.569620253164556800e+01 2.531645569620253156e+01 2.025316455696202667e+01 1.518987341772151822e+01 3.037974683544303645e+01 3.037974683544303645e+01 4.556962025316455822e+01 1.518987341772151822e+01 3.037974683544303645e+01 2.025316455696202667e+01 1.012658227848101333e+01 1.518987341772151822e+01…
5.000000000000000000e+00 0.000000000000000000e+00 5.000000000000000000e+00 0.000000000000000000e+00 0.000000000000000000e+00 5.000000000000000000e+00 5.000000000000000000e+00 5.000000000000000000e+00 0.000000000000000000e+00 5.000000000000000000e+00 0.000000000000000000e+00 1.000000000000000000e+01 1.000000000000000000e+01 0.000000000000000000e+00 0.000000000000000000e+00 0.000000000000000000e+00…
0.000000000000000000e+00 0.000000000000000000e+00 0.000000000000000000e+00 0.000000000000000000e+00 0.000000000000000000e+00 0.000000000000000000e+00 0.000000000000000000e+00 0.000000000000000000e+00 0.000000000000000000e+00 0.000000000000000000e+00 0.000000000000000000e+00 0.000000000000000000e+00 0.000000000000000000e+00 0.000000000000000000e+00 5.000000000000000000e+00 0.000000000000000000e+00…
0.000000000000000000e+00 0.000000000000000000e+00 0.000000000000000000e+00 0.000000000000000000e+00 0.000000000000000000e+00 0.000000000000000000e+00 0.000000000000000000e+00 0.000000000000000000e+00 0.000000000000000000e+00 0.000000000000000000e+00 0.000000000000000000e+00 0.000000000000000000e+00 0.000000000000000000e+00 0.000000000000000000e+00 0.000000000000000000e+00 0.000000000000000000e+00…
2.000000000000000000e+01 5.000000000000000000e+00 5.000000000000000000e+00 5.000000000000000000e+00 1.000000000000000000e+01 1.500000000000000000e+01 0.000000000000000000e+00 1.500000000000000000e+01 5.000000000000000000e+00 1.500000000000000000e+01 5.000000000000000000e+00 1.000000000000000000e+01 5.000000000000000000e+00 5.000000000000000000e+00 0.000000000000000000e+00 5.000000000000000000e+00…
1.000000000000000000e+01 4.500000000000000000e+01 5.000000000000000000e+00 1.500000000000000000e+01 3.500000000000000000e+01 2.500000000000000000e+01 1.500000000000000000e+01 2.000000000000000000e+01 2.000000000000000000e+01 3.500000000000000000e+01 5.000000000000000000e+00 2.500000000000000000e+01 2.500000000000000000e+01 1.500000000000000000e+01 3.000000000000000000e+01 5.000000000000000000e+00…
5.000000000000000000e+00 0.000000000000000000e+00 1.500000000000000000e+01 0.000000000000000000e+00 0.000000000000000000e+00 0.000000000000000000e+00 0.000000000000000000e+00 0.000000000000000000e+00 0.000000000000000000e+00 0.000000000000000000e+00 0.000000000000000000e+00 0.000000000000000000e+00 0.000000000000000000e+00 5.000000000000000000e+00 0.000000000000000000e+00 0.000000000000000000e+00…
0.000000000000000000e+00 0.000000000000000000e+00 0.000000000000000000e+00 0.000000000000000000e+00 0.000000000000000000e+00 0.000000000000000000e+00 0.000000000000000000e+00 0.000000000000000000e+00 5.000000000000000000e+00 0.000000000000000000e+00 0.000000000000000000e+00 0.000000000000000000e+00 0.000000000000000000e+00 0.000000000000000000e+00 0.000000000000000000e+00 0.000000000000000000e+00…
0.000000000000000000e+00 0.000000000000000000e+00 0.000000000000000000e+00 0.000000000000000000e+00 5.000000000000000000e+00 0.000000000000000000e+00 5.000000000000000000e+00 0.000000000000000000e+00 0.000000000000000000e+00 5.000000000000000000e+00 5.000000000000000000e+00 0.000000000000000000e+00 0.000000000000000000e+00 5.000000000000000000e+00 0.000000000000000000e+00 5.000000000000000000e+00…
0.000000000000000000e+00 0.000000000000000000e+00 5.000000000000000000e+00 5.000000000000000000e+00 1.500000000000000000e+01 0.000000000000000000e+00 1.000000000000000000e+01 0.000000000000000000e+00 0.000000000000000000e+00 1.000000000000000000e+01 0.000000000000000000e+00 1.500000000000000000e+01 0.000000000000000000e+00 5.000000000000000000e+00 1.000000000000000000e+01 5.000000000000000000e+00…
0.000000000000000000e+00 1.000000000000000000e+01 5.000000000000000000e+00 2.000000000000000000e+01 1.000000000000000000e+01 1.000000000000000000e+01 5.000000000000000000e+00 1.500000000000000000e+01 0.000000000000000000e+00 0.000000000000000000e+00 2.000000000000000000e+01 0.000000000000000000e+00 0.000000000000000000e+00 0.000000000000000000e+00 1.500000000000000000e+01 0.000000000000000000e+00…
6.500000000000000000e+01 9.500000000000000000e+01 6.500000000000000000e+01 9.000000000000000000e+01 6.000000000000000000e+01 6.000000000000000000e+01 8.000000000000000000e+01 1.100000000000000000e+02 1.000000000000000000e+02 8.000000000000000000e+01 9.000000000000000000e+01 8.500000000000000000e+01 9.000000000000000000e+01 7.000000000000000000e+01 9.000000000000000000e+01 5.500000000000000000e+01…
0.000000000000000000e+00 0.000000000000000000e+00 0.000000000000000000e+00 0.000000000000000000e+00 0.000000000000000000e+00 0.000000000000000000e+00 0.000000000000000000e+00 0.000000000000000000e+00 0.000000000000000000e+00 0.000000000000000000e+00 0.000000000000000000e+00 5.000000000000000000e+00 0.000000000000000000e+00 5.000000000000000000e+00 0.000000000000000000e+00 0.000000000000000000e+00…
1.000000000000000000e+01 0.000000000000000000e+00 0.000000000000000000e+00 0.000000000000000000e+00 1.000000000000000000e+01 0.000000000000000000e+00 5.000000000000000000e+00 0.000000000000000000e+00 5.000000000000000000e+00 5.000000000000000000e+00 0.000000000000000000e+00 5.000000000000000000e+00 0.000000000000000000e+00 0.000000000000000000e+00 5.000000000000000000e+00 0.000000000000000000e+00…
0.000000000000000000e+00 5.000000000000000000e+00 0.000000000000000000e+00 5.000000000000000000e+00 5.000000000000000000e+00 5.000000000000000000e+00 1.500000000000000000e+01 1.500000000000000000e+01 0.000000000000000000e+00 1.000000000000000000e+01 0.000000000000000000e+00 0.000000000000000000e+00 0.000000000000000000e+00 1.000000000000000000e+01 5.000000000000000000e+00 1.000000000000000000e+01…
0.000000000000000000e+00 0.000000000000000000e+00 1.500000000000000000e+01 0.000000000000000000e+00 0.000000000000000000e+00 5.000000000000000000e+00 0.000000000000000000e+00 5.000000000000000000e+00 5.000000000000000000e+00 5.000000000000000000e+00 1.500000000000000000e+01 0.000000000000000000e+00 1.000000000000000000e+01 0.000000000000000000e+00 0.000000000000000000e+00 0.000000000000000000e+00…
5.000000000000000000e+00 1.000000000000000000e+01 5.000000000000000000e+00 1.000000000000000000e+01 1.000000000000000000e+01 0.000000000000000000e+00 1.500000000000000000e+01 0.000000000000000000e+00 5.000000000000000000e+00 1.500000000000000000e+01 0.000000000000000000e+00 2.000000000000000000e+01 5.000000000000000000e+00 5.000000000000000000e+00 0.000000000000000000e+00 5.000000000000000000e+00…
1.500000000000000000e+01 2.500000000000000000e+01 2.500000000000000000e+01 1.500000000000000000e+01 1.500000000000000000e+01 2.000000000000000000e+01 1.500000000000000000e+01 0.000000000000000000e+00 1.500000000000000000e+01 2.500000000000000000e+01 2.500000000000000000e+01 1.000000000000000000e+01 2.000000000000000000e+01 1.000000000000000000e+01 1.000000000000000000e+01 3.000000000000000000e+01…
0.000000000000000000e+00 0.000000000000000000e+00 0.000000000000000000e+00 0.000000000000000000e+00 0.000000000000000000e+00 0.000000000000000000e+00 1.000000000000000000e+01 5.000000000000000000e+00 0.000000000000000000e+00 5.000000000000000000e+00 0.000000000000000000e+00 0.000000000000000000e+00 5.000000000000000000e+00 0.000000000000000000e+00 5.000000000000000000e+00 0.000000000000000000e+00…
1.500000000000000000e+01 0.000000000000000000e+00 0.000000000000000000e+00 0.000000000000000000e+00 5.000000000000000000e+00 0.000000000000000000e+00 0.000000000000000000e+00 0.000000000000000000e+00 0.000000000000000000e+00 0.000000000000000000e+00 1.000000000000000000e+01 5.000000000000000000e+00 0.000000000000000000e+00 0.000000000000000000e+00 0.000000000000000000e+00 0.000000000000000000e+00…
2.608695652173912904e+01 5.217391304347825809e+01 5.217391304347825809e+01 6.956521739130434412e+01 6.956521739130434412e+01 3.478260869565217206e+01 6.086956521739130466e+01 3.478260869565217206e+01 6.086956521739130466e+01 3.478260869565217206e+01 4.347826086956521863e+01 1.739130434782608603e+01 3.478260869565217206e+01 3.478260869565217206e+01 3.478260869565217206e+01 4.347826086956521863e+01…
8.695652173913043015e+00 8.695652173913043015e+00 8.695652173913043015e+00 2.608695652173912904e+01 8.695652173913043015e+00 1.739130434782608603e+01 0.000000000000000000e+00 8.695652173913043015e+00 8.695652173913043015e+00 0.000000000000000000e+00 8.695652173913043015e+00 8.695652173913043015e+00 2.608695652173912904e+01 1.739130434782608603e+01 1.739130434782608603e+01 8.695652173913043015e+00…
5.000000000000000000e+00 0.000000000000000000e+00 1.000000000000000000e+01 0.000000000000000000e+00 5.000000000000000000e+00 5.000000000000000000e+00 5.000000000000000000e+00 1.500000000000000000e+01 0.000000000000000000e+00 1.000000000000000000e+01 1.000000000000000000e+01 1.000000000000000000e+01 1.500000000000000000e+01 0.000000000000000000e+00 0.000000000000000000e+00 5.000000000000000000e+00…
0.000000000000000000e+00 0.000000000000000000e+00 0.000000000000000000e+00 0.000000000000000000e+00 0.000000000000000000e+00 0.000000000000000000e+00 0.000000000000000000e+00 0.000000000000000000e+00 0.000000000000000000e+00 0.000000000000000000e+00 0.000000000000000000e+00 0.000000000000000000e+00 0.000000000000000000e+00 0.000000000000000000e+00 0.000000000000000000e+00 0.000000000000000000e+00…
1.000000000000000000e+01 1.000000000000000000e+01 0.000000000000000000e+00 0.000000000000000000e+00 1.500000000000000000e+01 0.000000000000000000e+00 2.000000000000000000e+01 1.000000000000000000e+01 5.000000000000000000e+00 5.000000000000000000e+00 0.000000000000000000e+00 0.000000000000000000e+00 1.000000000000000000e+01 5.000000000000000000e+00 1.500000000000000000e+01 0.000000000000000000e+00…
1.500000000000000000e+01 1.000000000000000000e+01 1.500000000000000000e+01 1.500000000000000000e+01 1.000000000000000000e+01 1.500000000000000000e+01 1.000000000000000000e+01 1.000000000000000000e+01 2.000000000000000000e+01 2.000000000000000000e+01 0.000000000000000000e+00 1.500000000000000000e+01 2.500000000000000000e+01 5.000000000000000000e+00 5.000000000000000000e+00 5.000000000000000000e+00…
1.000000000000000000e+01 5.000000000000000000e+00 2.000000000000000000e+01 1.000000000000000000e+01 1.000000000000000000e+01 1.000000000000000000e+01 1.000000000000000000e+01 1.000000000000000000e+01 1.500000000000000000e+01 1.000000000000000000e+01 1.000000000000000000e+01 0.000000000000000000e+00 2.000000000000000000e+01 0.000000000000000000e+00 0.000000000000000000e+00 2.500000000000000000e+01…
5.000000000000000000e+00 1.000000000000000000e+01 0.000000000000000000e+00 5.000000000000000000e+00 5.000000000000000000e+00 1.000000000000000000e+01 5.000000000000000000e+00 1.500000000000000000e+01 1.000000000000000000e+01 0.000000000000000000e+00 5.000000000000000000e+00 1.000000000000000000e+01 5.000000000000000000e+00 0.000000000000000000e+00 1.000000000000000000e+01 0.000000000000000000e+00…
0.000000000000000000e+00 0.000000000000000000e+00 0.000000000000000000e+00 0.000000000000000000e+00 0.000000000000000000e+00 0.000000000000000000e+00 0.000000000000000000e+00 0.000000000000000000e+00 0.000000000000000000e+00 0.000000000000000000e+00 0.000000000000000000e+00 0.000000000000000000e+00 0.000000000000000000e+00 0.000000000000000000e+00 0.000000000000000000e+00 0.000000000000000000e+00…
0.000000000000000000e+00 0.000000000000000000e+00 0.000000000000000000e+00 0.000000000000000000e+00 0.000000000000000000e+00 0.000000000000000000e+00 0.000000000000000000e+00 0.000000000000000000e+00 0.000000000000000000e+00 0.000000000000000000e+00 0.000000000000000000e+00 0.000000000000000000e+00 0.000000000000000000e+00 0.000000000000000000e+00 0.000000000000000000e+00 0.000000000000000000e+00…
0.000000000000000000e+00 0.000000000000000000e+00 0.000000000000000000e+00 0.000000000000000000e+00 0.000000000000000000e+00 0.000000000000000000e+00 0.000000000000000000e+00 0.000000000000000000e+00 0.000000000000000000e+00 0.000000000000000000e+00 0.000000000000000000e+00 0.000000000000000000e+00 0.000000000000000000e+00 0.000000000000000000e+00 0.000000000000000000e+00 0.000000000000000000e+00…
0.000000000000000000e+00 5.000000000000000000e+00 5.000000000000000000e+00 0.000000000000000000e+00 5.000000000000000000e+00 1.000000000000000000e+01 5.000000000000000000e+00 1.000000000000000000e+01 1.000000000000000000e+01 0.000000000000000000e+00 5.000000000000000000e+00 1.000000000000000000e+01 0.000000000000000000e+00 1.000000000000000000e+01 5.000000000000000000e+00 1.000000000000000000e+01…
0.000000000000000000e+00 0.000000000000000000e+00 0.000000000000000000e+00 0.000000000000000000e+00 0.000000000000000000e+00 0.000000000000000000e+00 0.000000000000000000e+00 0.000000000000000000e+00 0.000000000000000000e+00 0.000000000000000000e+00 0.000000000000000000e+00 0.000000000000000000e+00 0.000000000000000000e+00 0.000000000000000000e+00 0.000000000000000000e+00 0.000000000000000000e+00…
1.500000000000000000e+01 1.000000000000000000e+01 1.000000000000000000e+01 1.000000000000000000e+01 1.000000000000000000e+01 1.000000000000000000e+01 1.000000000000000000e+01 1.500000000000000000e+01 5.000000000000000000e+00 1.000000000000000000e+01 1.500000000000000000e+01 5.000000000000000000e+00 1.500000000000000000e+01 1.000000000000000000e+01 1.500000000000000000e+01 1.000000000000000000e+01…
3.000000000000000000e+01 2.000000000000000000e+01 5.000000000000000000e+00 2.000000000000000000e+01 2.500000000000000000e+01 4.500000000000000000e+01 3.000000000000000000e+01 1.000000000000000000e+01 1.500000000000000000e+01 2.000000000000000000e+01 1.500000000000000000e+01 2.000000000000000000e+01 2.500000000000000000e+01 1.500000000000000000e+01 2.500000000000000000e+01 2.000000000000000000e+01…
0.000000000000000000e+00 0.000000000000000000e+00 0.000000000000000000e+00 0.000000000000000000e+00 0.000000000000000000e+00 0.000000000000000000e+00 0.000000000000000000e+00 5.000000000000000000e+00 0.000000000000000000e+00 0.000000000000000000e+00 0.000000000000000000e+00 0.000000000000000000e+00 0.000000000000000000e+00 0.000000000000000000e+00 0.000000000000000000e+00 0.000000000000000000e+00…
3.000000000000000000e+01 6.000000000000000000e+01 2.000000000000000000e+01 4.000000000000000000e+01 3.500000000000000000e+01 4.000000000000000000e+01 5.500000000000000000e+01 3.000000000000000000e+01 4.000000000000000000e+01 2.000000000000000000e+01 4.000000000000000000e+01 4.000000000000000000e+01 3.000000000000000000e+01 4.000000000000000000e+01 3.000000000000000000e+01 5.500000000000000000e+01…
0.000000000000000000e+00 0.000000000000000000e+00 1.000000000000000000e+01 5.000000000000000000e+00 0.000000000000000000e+00 1.000000000000000000e+01 1.500000000000000000e+01 0.000000000000000000e+00 0.000000000000000000e+00 0.000000000000000000e+00 0.000000000000000000e+00 0.000000000000000000e+00 1.000000000000000000e+01 0.000000000000000000e+00 0.000000000000000000e+00 5.000000000000000000e+00…
0.000000000000000000e+00 0.000000000000000000e+00 1.000000000000000000e+01 5.000000000000000000e+00 5.000000000000000000e+00 1.500000000000000000e+01 5.000000000000000000e+00 0.000000000000000000e+00 0.000000000000000000e+00 0.000000000000000000e+00 5.000000000000000000e+00 5.000000000000000000e+00 1.000000000000000000e+01 0.000000000000000000e+00 5.000000000000000000e+00 0.000000000000000000e+00…
0.000000000000000000e+00 0.000000000000000000e+00 0.000000000000000000e+00 0.000000000000000000e+00 0.000000000000000000e+00 0.000000000000000000e+00 0.000000000000000000e+00 5.000000000000000000e+00 0.000000000000000000e+00 0.000000000000000000e+00 0.000000000000000000e+00 0.000000000000000000e+00 0.000000000000000000e+00 0.000000000000000000e+00 0.000000000000000000e+00 0.000000000000000000e+00…
0.000000000000000000e+00 0.000000000000000000e+00 0.000000000000000000e+00 0.000000000000000000e+00 0.000000000000000000e+00 0.000000000000000000e+00 0.000000000000000000e+00 5.000000000000000000e+00 0.000000000000000000e+00 0.000000000000000000e+00 0.000000000000000000e+00 0.000000000000000000e+00 5.000000000000000000e+00 0.000000000000000000e+00 0.000000000000000000e+00 0.000000000000000000e+00…
5.000000000000000000e+00 5.000000000000000000e+00 0.000000000000000000e+00 5.000000000000000000e+00 0.000000000000000000e+00 0.000000000000000000e+00 0.000000000000000000e+00 5.000000000000000000e+00 5.000000000000000000e+00 0.000000000000000000e+00 1.500000000000000000e+01 0.000000000000000000e+00 0.000000000000000000e+00 5.000000000000000000e+00 5.000000000000000000e+00 0.000000000000000000e+00…
5.000000000000000000e+00 0.000000000000000000e+00 0.000000000000000000e+00 0.000000000000000000e+00 0.000000000000000000e+00 0.000000000000000000e+00 0.000000000000000000e+00 0.000000000000000000e+00 0.000000000000000000e+00 0.000000000000000000e+00 0.000000000000000000e+00 0.000000000000000000e+00 0.000000000000000000e+00 0.000000000000000000e+00 0.000000000000000000e+00 0.000000000000000000e+00…
0.000000000000000000e+00 0.000000000000000000e+00 0.000000000000000000e+00 0.000000000000000000e+00 0.000000000000000000e+00 0.000000000000000000e+00 0.000000000000000000e+00 0.000000000000000000e+00 0.000000000000000000e+00 0.000000000000000000e+00 0.000000000000000000e+00 0.000000000000000000e+00 0.000000000000000000e+00 0.000000000000000000e+00 0.000000000000000000e+00 0.000000000000000000e+00…
1.500000000000000000e+01 1.000000000000000000e+01 0.000000000000000000e+00 1.000000000000000000e+01 0.000000000000000000e+00 1.000000000000000000e+01 0.000000000000000000e+00 1.000000000000000000e+01 0.000000000000000000e+00 0.000000000000000000e+00 5.000000000000000000e+00 5.000000000000000000e+00 5.000000000000000000e+00 0.000000000000000000e+00 1.000000000000000000e+01 0.000000000000000000e+00…
0.000000000000000000e+00 1.000000000000000000e+01 0.000000000000000000e+00 5.000000000000000000e+00 0.000000000000000000e+00 0.000000000000000000e+00 5.000000000000000000e+00 0.000000000000000000e+00 5.000000000000000000e+00 0.000000000000000000e+00 0.000000000000000000e+00 5.000000000000000000e+00 0.000000000000000000e+00 5.000000000000000000e+00 0.000000000000000000e+00 5.000000000000000000e+00…
5.000000000000000000e+00 0.000000000000000000e+00 0.000000000000000000e+00 1.000000000000000000e+01 0.000000000000000000e+00 5.000000000000000000e+00 5.000000000000000000e+00 5.000000000000000000e+00 5.000000000000000000e+00 5.000000000000000000e+00 5.000000000000000000e+00 1.000000000000000000e+01 5.000000000000000000e+00 5.000000000000000000e+00 0.000000000000000000e+00 5.000000000000000000e+00…
0.000000000000000000e+00 0.000000000000000000e+00 0.000000000000000000e+00 0.000000000000000000e+00 5.000000000000000000e+00 5.000000000000000000e+00 0.000000000000000000e+00 0.000000000000000000e+00 0.000000000000000000e+00 5.000000000000000000e+00 0.000000000000000000e+00 0.000000000000000000e+00 0.000000000000000000e+00 0.000000000000000000e+00 0.000000000000000000e+00 0.000000000000000000e+00…
0.000000000000000000e+00 1.000000000000000000e+01 0.000000000000000000e+00 5.000000000000000000e+00 0.000000000000000000e+00 0.000000000000000000e+00 0.000000000000000000e+00 5.000000000000000000e+00 5.000000000000000000e+00 5.000000000000000000e+00 5.000000000000000000e+00 1.000000000000000000e+01 1.000000000000000000e+01 0.000000000000000000e+00 0.000000000000000000e+00 5.000000000000000000e+00…
0.000000000000000000e+00 2.000000000000000000e+01 5.000000000000000000e+00 5.000000000000000000e+00 0.000000000000000000e+00 5.000000000000000000e+00 0.000000000000000000e+00 1.500000000000000000e+01 0.000000000000000000e+00 1.500000000000000000e+01 5.000000000000000000e+00 1.000000000000000000e+01 0.000000000000000000e+00 5.000000000000000000e+00 1.000000000000000000e+01 0.000000000000000000e+00…
5.000000000000000000e+00 5.000000000000000000e+00 0.000000000000000000e+00 0.000000000000000000e+00 0.000000000000000000e+00 5.000000000000000000e+00 0.000000000000000000e+00 0.000000000000000000e+00 5.000000000000000000e+00 0.000000000000000000e+00 0.000000000000000000e+00 5.000000000000000000e+00 0.000000000000000000e+00 0.000000000000000000e+00 5.000000000000000000e+00 0.000000000000000000e+00…
5.000000000000000000e+00 0.000000000000000000e+00 5.000000000000000000e+00 0.000000000000000000e+00 1.000000000000000000e+01 5.000000000000000000e+00 5.000000000000000000e+00 5.000000000000000000e+00 5.000000000000000000e+00 5.000000000000000000e+00 1.000000000000000000e+01 0.000000000000000000e+00 0.000000000000000000e+00 5.000000000000000000e+00 2.000000000000000000e+01 1.000000000000000000e+01…
1.230769230769230838e+01 1.846153846153845990e+01 1.230769230769230838e+01 9.230769230769229949e+00 0.000000000000000000e+00 3.076923076923077094e+00 6.153846153846154188e+00 6.153846153846154188e+00 9.230769230769229949e+00 6.153846153846154188e+00 1.230769230769230838e+01 6.153846153846154188e+00 1.538461538461538503e+01 1.230769230769230838e+01 3.076923076923077094e+00 3.076923076923077094e+00…
0.000000000000000000e+00 0.000000000000000000e+00 0.000000000000000000e+00 0.000000000000000000e+00 0.000000000000000000e+00 0.000000000000000000e+00 0.000000000000000000e+00 0.000000000000000000e+00 0.000000000000000000e+00 0.000000000000000000e+00 0.000000000000000000e+00 0.000000000000000000e+00 0.000000000000000000e+00 0.000000000000000000e+00 0.000000000000000000e+00 0.000000000000000000e+00…
3.000000000000000000e+01 3.500000000000000000e+01 1.500000000000000000e+01 5.000000000000000000e+00 1.000000000000000000e+01 2.000000000000000000e+01 3.000000000000000000e+01 1.000000000000000000e+01 2.500000000000000000e+01 0.000000000000000000e+00 5.000000000000000000e+00 2.000000000000000000e+01 1.000000000000000000e+01 2.500000000000000000e+01 2.000000000000000000e+01 2.500000000000000000e+01…
1.000000000000000000e+01 5.000000000000000000e+00 0.000000000000000000e+00 0.000000000000000000e+00 1.000000000000000000e+01 0.000000000000000000e+00 5.000000000000000000e+00 5.000000000000000000e+00 0.000000000000000000e+00 1.000000000000000000e+01 0.000000000000000000e+00 0.000000000000000000e+00 5.000000000000000000e+00 0.000000000000000000e+00 0.000000000000000000e+00 5.000000000000000000e+00…
5.000000000000000000e+00 0.000000000000000000e+00 0.000000000000000000e+00 0.000000000000000000e+00 0.000000000000000000e+00 0.000000000000000000e+00 0.000000000000000000e+00 0.000000000000000000e+00 0.000000000000000000e+00 0.000000000000000000e+00 0.000000000000000000e+00 0.000000000000000000e+00 0.000000000000000000e+00 0.000000000000000000e+00 1.000000000000000000e+01 0.000000000000000000e+00…
2.500000000000000000e+01 2.000000000000000000e+01 5.000000000000000000e+00 2.000000000000000000e+01 1.000000000000000000e+01 2.000000000000000000e+01 2.500000000000000000e+01 2.000000000000000000e+01 5.000000000000000000e+00 1.500000000000000000e+01 5.000000000000000000e+00 0.000000000000000000e+00 1.000000000000000000e+01 1.000000000000000000e+01 2.500000000000000000e+01 5.000000000000000000e+00…
0.000000000000000000e+00 0.000000000000000000e+00 0.000000000000000000e+00 0.000000000000000000e+00 0.000000000000000000e+00 0.000000000000000000e+00 0.000000000000000000e+00 0.000000000000000000e+00 0.000000000000000000e+00 0.000000000000000000e+00 0.000000000000000000e+00 0.000000000000000000e+00 0.000000000000000000e+00 0.000000000000000000e+00 0.000000000000000000e+00 0.000000000000000000e+00…

## Sheet: S2d-SOM-disinh
0.000000000000000000e+00 0.000000000000000000e+00 0.000000000000000000e+00 4.444444444444444287e+01 0.000000000000000000e+00 0.000000000000000000e+00 4.444444444444444287e+01 0.000000000000000000e+00 0.000000000000000000e+00 8.888888888888888573e+01 0.000000000000000000e+00 0.000000000000000000e+00 0.000000000000000000e+00 4.444444444444444287e+01 0.000000000000000000e+00 0.000000000000000000e+00…
0.000000000000000000e+00 0.000000000000000000e+00 0.000000000000000000e+00 0.000000000000000000e+00 0.000000000000000000e+00 0.000000000000000000e+00 0.000000000000000000e+00 0.000000000000000000e+00 0.000000000000000000e+00 0.000000000000000000e+00 0.000000000000000000e+00 0.000000000000000000e+00 0.000000000000000000e+00 0.000000000000000000e+00 0.000000000000000000e+00 0.000000000000000000e+00…
0.000000000000000000e+00 0.000000000000000000e+00 4.444444444444444287e+01 0.000000000000000000e+00 0.000000000000000000e+00 0.000000000000000000e+00 0.000000000000000000e+00 0.000000000000000000e+00 0.000000000000000000e+00 4.444444444444444287e+01 0.000000000000000000e+00 0.000000000000000000e+00 0.000000000000000000e+00 0.000000000000000000e+00 0.000000000000000000e+00 0.000000000000000000e+00…
0.000000000000000000e+00 0.000000000000000000e+00 0.000000000000000000e+00 0.000000000000000000e+00 0.000000000000000000e+00 0.000000000000000000e+00 0.000000000000000000e+00 0.000000000000000000e+00 0.000000000000000000e+00 0.000000000000000000e+00 0.000000000000000000e+00 0.000000000000000000e+00 0.000000000000000000e+00 0.000000000000000000e+00 0.000000000000000000e+00 0.000000000000000000e+00…
0.000000000000000000e+00 0.000000000000000000e+00 0.000000000000000000e+00 5.000000000000000000e+00 0.000000000000000000e+00 0.000000000000000000e+00 0.000000000000000000e+00 0.000000000000000000e+00 0.000000000000000000e+00 0.000000000000000000e+00 0.000000000000000000e+00 0.000000000000000000e+00 0.000000000000000000e+00 0.000000000000000000e+00 0.000000000000000000e+00 0.000000000000000000e+00…
0.000000000000000000e+00 0.000000000000000000e+00 0.000000000000000000e+00 0.000000000000000000e+00 0.000000000000000000e+00 0.000000000000000000e+00 0.000000000000000000e+00 0.000000000000000000e+00 0.000000000000000000e+00 0.000000000000000000e+00 0.000000000000000000e+00 0.000000000000000000e+00 0.000000000000000000e+00 0.000000000000000000e+00 0.000000000000000000e+00 0.000000000000000000e+00…
3.418803418803418648e+00 3.418803418803418648e+00 1.025641025641025728e+01 1.025641025641025728e+01 1.025641025641025728e+01 3.418803418803418648e+00 6.837606837606837296e+00 1.025641025641025728e+01 0.000000000000000000e+00 6.837606837606837296e+00 1.367521367521367459e+01 6.837606837606837296e+00 1.025641025641025728e+01 0.000000000000000000e+00 1.025641025641025728e+01 1.025641025641025728e+01…
6.611570247933884481e+00 3.305785123966942241e+00 3.305785123966942241e+00 3.305785123966942241e+00 0.000000000000000000e+00 0.000000000000000000e+00 6.611570247933884481e+00 6.611570247933884481e+00 9.917355371900827166e+00 6.611570247933884481e+00 6.611570247933884481e+00 3.305785123966942241e+00 3.305785123966942241e+00 3.305785123966942241e+00 0.000000000000000000e+00 6.611570247933884481e+00…
1.927710843373494143e+01 4.819277108433735357e+00 1.927710843373494143e+01 1.445783132530120518e+01 0.000000000000000000e+00 9.638554216867470714e+00 9.638554216867470714e+00 4.819277108433735357e+00 1.445783132530120518e+01 9.638554216867470714e+00 4.819277108433735357e+00 1.445783132530120518e+01 1.445783132530120518e+01 4.819277108433735357e+00 2.409638554216867590e+01 4.819277108433735357e+00…
4.337349397590361377e+01 5.301204819277108271e+01 2.409638554216867590e+01 1.927710843373494143e+01 1.927710843373494143e+01 3.855421686746988286e+01 1.445783132530120518e+01 1.445783132530120518e+01 2.891566265060241037e+01 4.819277108433735357e+00 1.927710843373494143e+01 4.819277108433735179e+01 2.891566265060241037e+01 2.409638554216867590e+01 2.409638554216867590e+01 3.855421686746988286e+01…
0.000000000000000000e+00 0.000000000000000000e+00 0.000000000000000000e+00 0.000000000000000000e+00 0.000000000000000000e+00 0.000000000000000000e+00 0.000000000000000000e+00 0.000000000000000000e+00 0.000000000000000000e+00 0.000000000000000000e+00 0.000000000000000000e+00 0.000000000000000000e+00 0.000000000000000000e+00 0.000000000000000000e+00 0.000000000000000000e+00 4.819277108433735357e+00…
0.000000000000000000e+00 4.819277108433735357e+00 0.000000000000000000e+00 0.000000000000000000e+00 0.000000000000000000e+00 0.000000000000000000e+00 0.000000000000000000e+00 0.000000000000000000e+00 0.000000000000000000e+00 0.000000000000000000e+00 0.000000000000000000e+00 0.000000000000000000e+00 0.000000000000000000e+00 0.000000000000000000e+00 0.000000000000000000e+00 0.000000000000000000e+00…
0.000000000000000000e+00 4.000000000000000000e+00 0.000000000000000000e+00 8.000000000000000000e+00 0.000000000000000000e+00 8.000000000000000000e+00 0.000000000000000000e+00 0.000000000000000000e+00 4.000000000000000000e+00 0.000000000000000000e+00 1.200000000000000000e+01 0.000000000000000000e+00 0.000000000000000000e+00 0.000000000000000000e+00 0.000000000000000000e+00 0.000000000000000000e+00…
0.000000000000000000e+00 4.000000000000000000e+00 0.000000000000000000e+00 0.000000000000000000e+00 0.000000000000000000e+00 0.000000000000000000e+00 0.000000000000000000e+00 0.000000000000000000e+00 0.000000000000000000e+00 4.000000000000000000e+00 0.000000000000000000e+00 4.000000000000000000e+00 0.000000000000000000e+00 0.000000000000000000e+00 0.000000000000000000e+00 0.000000000000000000e+00…
0.000000000000000000e+00 8.080808080808081328e+00 4.040404040404040664e+00 0.000000000000000000e+00 0.000000000000000000e+00 0.000000000000000000e+00 0.000000000000000000e+00 4.040404040404040664e+00 0.000000000000000000e+00 8.080808080808081328e+00 0.000000000000000000e+00 4.040404040404040664e+00 4.040404040404040664e+00 4.040404040404040664e+00 4.040404040404040664e+00 0.000000000000000000e+00…
0.000000000000000000e+00 0.000000000000000000e+00 0.000000000000000000e+00 0.000000000000000000e+00 0.000000000000000000e+00 0.000000000000000000e+00 0.000000000000000000e+00 0.000000000000000000e+00 0.000000000000000000e+00 0.000000000000000000e+00 0.000000000000000000e+00 0.000000000000000000e+00 0.000000000000000000e+00 0.000000000000000000e+00 0.000000000000000000e+00 0.000000000000000000e+00…
2.000000000000000000e+01 1.500000000000000000e+01 0.000000000000000000e+00 1.500000000000000000e+01 1.000000000000000000e+01 2.500000000000000000e+01 5.000000000000000000e+00 1.000000000000000000e+01 5.000000000000000000e+00 1.000000000000000000e+01 5.000000000000000000e+00 1.500000000000000000e+01 1.500000000000000000e+01 2.000000000000000000e+01 1.500000000000000000e+01 1.000000000000000000e+01…
0.000000000000000000e+00 5.000000000000000000e+00 1.000000000000000000e+01 0.000000000000000000e+00 0.000000000000000000e+00 0.000000000000000000e+00 0.000000000000000000e+00 0.000000000000000000e+00 1.000000000000000000e+01 0.000000000000000000e+00 0.000000000000000000e+00 5.000000000000000000e+00 5.000000000000000000e+00 5.000000000000000000e+00 0.000000000000000000e+00 0.000000000000000000e+00…
5.000000000000000000e+00 1.000000000000000000e+01 1.000000000000000000e+01 2.000000000000000000e+01 1.500000000000000000e+01 3.000000000000000000e+01 2.000000000000000000e+01 1.500000000000000000e+01 1.500000000000000000e+01 2.000000000000000000e+01 5.000000000000000000e+00 1.000000000000000000e+01 3.500000000000000000e+01 1.500000000000000000e+01 2.500000000000000000e+01 1.500000000000000000e+01…
0.000000000000000000e+00 8.000000000000000000e+00 0.000000000000000000e+00 0.000000000000000000e+00 0.000000000000000000e+00 0.000000000000000000e+00 0.000000000000000000e+00 0.000000000000000000e+00 0.000000000000000000e+00 0.000000000000000000e+00 8.000000000000000000e+00 0.000000000000000000e+00 0.000000000000000000e+00 0.000000000000000000e+00 0.000000000000000000e+00 0.000000000000000000e+00…
0.000000000000000000e+00 0.000000000000000000e+00 0.000000000000000000e+00 0.000000000000000000e+00 0.000000000000000000e+00 8.000000000000000000e+00 8.000000000000000000e+00 0.000000000000000000e+00 0.000000000000000000e+00 0.000000000000000000e+00 0.000000000000000000e+00 0.000000000000000000e+00 0.000000000000000000e+00 0.000000000000000000e+00 0.000000000000000000e+00 0.000000000000000000e+00…
1.012658227848101333e+01 1.518987341772151822e+01 1.012658227848101333e+01 1.012658227848101333e+01 0.000000000000000000e+00 0.000000000000000000e+00 0.000000000000000000e+00 5.063291139240506666e+00 5.063291139240506666e+00 5.063291139240506666e+00 0.000000000000000000e+00 5.063291139240506666e+00 0.000000000000000000e+00 5.063291139240506666e+00 0.000000000000000000e+00 1.012658227848101333e+01…
0.000000000000000000e+00 0.000000000000000000e+00 0.000000000000000000e+00 0.000000000000000000e+00 5.063291139240506666e+00 0.000000000000000000e+00 0.000000000000000000e+00 5.063291139240506666e+00 0.000000000000000000e+00 5.063291139240506666e+00 0.000000000000000000e+00 5.063291139240506666e+00 0.000000000000000000e+00 5.063291139240506666e+00 1.518987341772151822e+01 0.000000000000000000e+00…
5.000000000000000000e+00 5.000000000000000000e+00 5.000000000000000000e+00 5.000000000000000000e+00 1.000000000000000000e+01 3.000000000000000000e+01 0.000000000000000000e+00 5.000000000000000000e+00 5.000000000000000000e+00 5.000000000000000000e+00 0.000000000000000000e+00 0.000000000000000000e+00 5.000000000000000000e+00 5.000000000000000000e+00 1.000000000000000000e+01 5.000000000000000000e+00…
0.000000000000000000e+00 0.000000000000000000e+00 0.000000000000000000e+00 0.000000000000000000e+00 0.000000000000000000e+00 0.000000000000000000e+00 0.000000000000000000e+00 0.000000000000000000e+00 0.000000000000000000e+00 0.000000000000000000e+00 0.000000000000000000e+00 0.000000000000000000e+00 0.000000000000000000e+00 0.000000000000000000e+00 0.000000000000000000e+00 0.000000000000000000e+00…
5.000000000000000000e+00 0.000000000000000000e+00 0.000000000000000000e+00 1.000000000000000000e+01 5.000000000000000000e+00 0.000000000000000000e+00 5.000000000000000000e+00 0.000000000000000000e+00 0.000000000000000000e+00 5.000000000000000000e+00 0.000000000000000000e+00 5.000000000000000000e+00 0.000000000000000000e+00 0.000000000000000000e+00 1.000000000000000000e+01 5.000000000000000000e+00…
0.000000000000000000e+00 0.000000000000000000e+00 0.000000000000000000e+00 0.000000000000000000e+00 0.000000000000000000e+00 5.000000000000000000e+00 0.000000000000000000e+00 0.000000000000000000e+00 0.000000000000000000e+00 5.000000000000000000e+00 5.000000000000000000e+00 0.000000000000000000e+00 0.000000000000000000e+00 0.000000000000000000e+00 0.000000000000000000e+00 0.000000000000000000e+00…
2.000000000000000000e+01 1.000000000000000000e+01 0.000000000000000000e+00 0.000000000000000000e+00 2.000000000000000000e+01 0.000000000000000000e+00 5.000000000000000000e+00 2.000000000000000000e+01 0.000000000000000000e+00 1.000000000000000000e+01 1.000000000000000000e+01 1.500000000000000000e+01 1.000000000000000000e+01 5.000000000000000000e+00 5.000000000000000000e+00 2.500000000000000000e+01…
0.000000000000000000e+00 0.000000000000000000e+00 5.000000000000000000e+00 0.000000000000000000e+00 0.000000000000000000e+00 5.000000000000000000e+00 0.000000000000000000e+00 0.000000000000000000e+00 5.000000000000000000e+00 0.000000000000000000e+00 0.000000000000000000e+00 0.000000000000000000e+00 5.000000000000000000e+00 0.000000000000000000e+00 0.000000000000000000e+00 0.000000000000000000e+00…
0.000000000000000000e+00 0.000000000000000000e+00 0.000000000000000000e+00 0.000000000000000000e+00 0.000000000000000000e+00 0.000000000000000000e+00 0.000000000000000000e+00 0.000000000000000000e+00 0.000000000000000000e+00 0.000000000000000000e+00 0.000000000000000000e+00 0.000000000000000000e+00 0.000000000000000000e+00 0.000000000000000000e+00 0.000000000000000000e+00 0.000000000000000000e+00…
0.000000000000000000e+00 1.000000000000000000e+01 5.000000000000000000e+00 5.000000000000000000e+00 0.000000000000000000e+00 0.000000000000000000e+00 5.000000000000000000e+00 5.000000000000000000e+00 1.000000000000000000e+01 0.000000000000000000e+00 5.000000000000000000e+00 0.000000000000000000e+00 0.000000000000000000e+00 0.000000000000000000e+00 0.000000000000000000e+00 0.000000000000000000e+00…
0.000000000000000000e+00 0.000000000000000000e+00 0.000000000000000000e+00 0.000000000000000000e+00 0.000000000000000000e+00 0.000000000000000000e+00 0.000000000000000000e+00 0.000000000000000000e+00 0.000000000000000000e+00 0.000000000000000000e+00 0.000000000000000000e+00 0.000000000000000000e+00 0.000000000000000000e+00 0.000000000000000000e+00 0.000000000000000000e+00 0.000000000000000000e+00…
0.000000000000000000e+00 0.000000000000000000e+00 0.000000000000000000e+00 5.000000000000000000e+00 1.000000000000000000e+01 5.000000000000000000e+00 0.000000000000000000e+00 0.000000000000000000e+00 5.000000000000000000e+00 1.000000000000000000e+01 0.000000000000000000e+00 0.000000000000000000e+00 0.000000000000000000e+00 0.000000000000000000e+00 0.000000000000000000e+00 0.000000000000000000e+00…
5.000000000000000000e+00 0.000000000000000000e+00 1.000000000000000000e+01 1.000000000000000000e+01 5.000000000000000000e+00 1.000000000000000000e+01 0.000000000000000000e+00 5.000000000000000000e+00 5.000000000000000000e+00 5.000000000000000000e+00 5.000000000000000000e+00 0.000000000000000000e+00 5.000000000000000000e+00 1.000000000000000000e+01 0.000000000000000000e+00 1.000000000000000000e+01…
5.000000000000000000e+00 3.500000000000000000e+01 4.500000000000000000e+01 4.000000000000000000e+01 2.500000000000000000e+01 6.500000000000000000e+01 6.000000000000000000e+01 2.500000000000000000e+01 2.500000000000000000e+01 4.000000000000000000e+01 3.000000000000000000e+01 3.500000000000000000e+01 4.000000000000000000e+01 7.000000000000000000e+01 4.000000000000000000e+01 3.000000000000000000e+01…
0.000000000000000000e+00 0.000000000000000000e+00 0.000000000000000000e+00 0.000000000000000000e+00 0.000000000000000000e+00 0.000000000000000000e+00 0.000000000000000000e+00 0.000000000000000000e+00 0.000000000000000000e+00 0.000000000000000000e+00 0.000000000000000000e+00 0.000000000000000000e+00 0.000000000000000000e+00 0.000000000000000000e+00 0.000000000000000000e+00 0.000000000000000000e+00…
1.000000000000000000e+01 5.000000000000000000e+00 0.000000000000000000e+00 0.000000000000000000e+00 5.000000000000000000e+00 1.000000000000000000e+01 1.000000000000000000e+01 1.000000000000000000e+01 0.000000000000000000e+00 0.000000000000000000e+00 5.000000000000000000e+00 5.000000000000000000e+00 0.000000000000000000e+00 5.000000000000000000e+00 1.000000000000000000e+01 1.000000000000000000e+01…
0.000000000000000000e+00 0.000000000000000000e+00 0.000000000000000000e+00 5.000000000000000000e+00 0.000000000000000000e+00 0.000000000000000000e+00 0.000000000000000000e+00 5.000000000000000000e+00 0.000000000000000000e+00 1.500000000000000000e+01 0.000000000000000000e+00 5.000000000000000000e+00 0.000000000000000000e+00 0.000000000000000000e+00 0.000000000000000000e+00 0.000000000000000000e+00…
0.000000000000000000e+00 0.000000000000000000e+00 0.000000000000000000e+00 0.000000000000000000e+00 0.000000000000000000e+00 0.000000000000000000e+00 0.000000000000000000e+00 5.000000000000000000e+00 0.000000000000000000e+00 0.000000000000000000e+00 0.000000000000000000e+00 0.000000000000000000e+00 0.000000000000000000e+00 0.000000000000000000e+00 0.000000000000000000e+00 0.000000000000000000e+00…
0.000000000000000000e+00 0.000000000000000000e+00 0.000000000000000000e+00 0.000000000000000000e+00 0.000000000000000000e+00 0.000000000000000000e+00 0.000000000000000000e+00 0.000000000000000000e+00 0.000000000000000000e+00 0.000000000000000000e+00 0.000000000000000000e+00 0.000000000000000000e+00 0.000000000000000000e+00 0.000000000000000000e+00 0.000000000000000000e+00 0.000000000000000000e+00…
0.000000000000000000e+00 0.000000000000000000e+00 0.000000000000000000e+00 0.000000000000000000e+00 0.000000000000000000e+00 0.000000000000000000e+00 0.000000000000000000e+00 0.000000000000000000e+00 0.000000000000000000e+00 0.000000000000000000e+00 0.000000000000000000e+00 0.000000000000000000e+00 0.000000000000000000e+00 0.000000000000000000e+00 5.000000000000000000e+00 0.000000000000000000e+00…
0.000000000000000000e+00 0.000000000000000000e+00 0.000000000000000000e+00 0.000000000000000000e+00 0.000000000000000000e+00 1.000000000000000000e+01 0.000000000000000000e+00 0.000000000000000000e+00 0.000000000000000000e+00 0.000000000000000000e+00 5.000000000000000000e+00 5.000000000000000000e+00 0.000000000000000000e+00 0.000000000000000000e+00 0.000000000000000000e+00 0.000000000000000000e+00…
5.000000000000000000e+00 5.000000000000000000e+00 0.000000000000000000e+00 1.000000000000000000e+01 2.500000000000000000e+01 1.500000000000000000e+01 1.000000000000000000e+01 5.000000000000000000e+00 3.000000000000000000e+01 1.000000000000000000e+01 5.000000000000000000e+00 1.500000000000000000e+01 5.000000000000000000e+00 5.000000000000000000e+00 0.000000000000000000e+00 0.000000000000000000e+00…
1.500000000000000000e+01 1.000000000000000000e+01 1.000000000000000000e+01 5.000000000000000000e+00 1.000000000000000000e+01 2.000000000000000000e+01 0.000000000000000000e+00 1.000000000000000000e+01 5.000000000000000000e+00 1.000000000000000000e+01 1.500000000000000000e+01 1.000000000000000000e+01 1.500000000000000000e+01 1.000000000000000000e+01 5.000000000000000000e+00 5.000000000000000000e+00…
0.000000000000000000e+00 0.000000000000000000e+00 5.000000000000000000e+00 0.000000000000000000e+00 0.000000000000000000e+00 0.000000000000000000e+00 0.000000000000000000e+00 5.000000000000000000e+00 0.000000000000000000e+00 0.000000000000000000e+00 0.000000000000000000e+00 0.000000000000000000e+00 0.000000000000000000e+00 0.000000000000000000e+00 0.000000000000000000e+00 0.000000000000000000e+00…
0.000000000000000000e+00 0.000000000000000000e+00 0.000000000000000000e+00 0.000000000000000000e+00 0.000000000000000000e+00 0.000000000000000000e+00 0.000000000000000000e+00 0.000000000000000000e+00 0.000000000000000000e+00 0.000000000000000000e+00 0.000000000000000000e+00 0.000000000000000000e+00 0.000000000000000000e+00 0.000000000000000000e+00 0.000000000000000000e+00 0.000000000000000000e+00…
0.000000000000000000e+00 0.000000000000000000e+00 0.000000000000000000e+00 0.000000000000000000e+00 0.000000000000000000e+00 0.000000000000000000e+00 0.000000000000000000e+00 0.000000000000000000e+00 0.000000000000000000e+00 0.000000000000000000e+00 0.000000000000000000e+00 0.000000000000000000e+00 0.000000000000000000e+00 0.000000000000000000e+00 0.000000000000000000e+00 0.000000000000000000e+00…
0.000000000000000000e+00 0.000000000000000000e+00 0.000000000000000000e+00 0.000000000000000000e+00 0.000000000000000000e+00 0.000000000000000000e+00 0.000000000000000000e+00 0.000000000000000000e+00 0.000000000000000000e+00 0.000000000000000000e+00 0.000000000000000000e+00 0.000000000000000000e+00 0.000000000000000000e+00 0.000000000000000000e+00 0.000000000000000000e+00 0.000000000000000000e+00…
1.500000000000000000e+01 1.500000000000000000e+01 1.000000000000000000e+01 1.000000000000000000e+01 1.500000000000000000e+01 5.000000000000000000e+00 1.000000000000000000e+01 0.000000000000000000e+00 0.000000000000000000e+00 1.000000000000000000e+01 1.500000000000000000e+01 2.000000000000000000e+01 1.000000000000000000e+01 5.000000000000000000e+00 0.000000000000000000e+00 1.500000000000000000e+01…
1.000000000000000000e+01 1.500000000000000000e+01 5.000000000000000000e+00 1.000000000000000000e+01 0.000000000000000000e+00 1.500000000000000000e+01 5.000000000000000000e+00 5.000000000000000000e+00 1.000000000000000000e+01 5.000000000000000000e+00 0.000000000000000000e+00 5.000000000000000000e+00 1.000000000000000000e+01 5.000000000000000000e+00 1.000000000000000000e+01 1.000000000000000000e+01…
1.000000000000000000e+01 0.000000000000000000e+00 0.000000000000000000e+00 0.000000000000000000e+00 5.000000000000000000e+00 5.000000000000000000e+00 2.000000000000000000e+01 5.000000000000000000e+00 5.000000000000000000e+00 5.000000000000000000e+00 5.000000000000000000e+00 0.000000000000000000e+00 1.000000000000000000e+01 1.000000000000000000e+01 1.000000000000000000e+01 1.500000000000000000e+01…
0.000000000000000000e+00 5.000000000000000000e+00 5.000000000000000000e+00 0.000000000000000000e+00 0.000000000000000000e+00 0.000000000000000000e+00 0.000000000000000000e+00 0.000000000000000000e+00 0.000000000000000000e+00 0.000000000000000000e+00 5.000000000000000000e+00 0.000000000000000000e+00 0.000000000000000000e+00 0.000000000000000000e+00 0.000000000000000000e+00 0.000000000000000000e+00…
0.000000000000000000e+00 5.000000000000000000e+00 0.000000000000000000e+00 5.000000000000000000e+00 0.000000000000000000e+00 0.000000000000000000e+00 5.000000000000000000e+00 5.000000000000000000e+00 5.000000000000000000e+00 5.000000000000000000e+00 5.000000000000000000e+00 1.000000000000000000e+01 5.000000000000000000e+00 0.000000000000000000e+00 1.000000000000000000e+01 5.000000000000000000e+00…
0.000000000000000000e+00 5.000000000000000000e+00 0.000000000000000000e+00 0.000000000000000000e+00 0.000000000000000000e+00 0.000000000000000000e+00 0.000000000000000000e+00 5.000000000000000000e+00 5.000000000000000000e+00 0.000000000000000000e+00 5.000000000000000000e+00 1.500000000000000000e+01 5.000000000000000000e+00 0.000000000000000000e+00 1.500000000000000000e+01 5.000000000000000000e+00…
5.000000000000000000e+00 0.000000000000000000e+00 4.000000000000000000e+01 0.000000000000000000e+00 1.000000000000000000e+01 2.000000000000000000e+01 5.000000000000000000e+00 1.000000000000000000e+01 2.000000000000000000e+01 1.000000000000000000e+01 1.500000000000000000e+01 3.000000000000000000e+01 2.500000000000000000e+01 5.000000000000000000e+00 5.000000000000000000e+00 1.000000000000000000e+01…
0.000000000000000000e+00 0.000000000000000000e+00 0.000000000000000000e+00 0.000000000000000000e+00 0.000000000000000000e+00 0.000000000000000000e+00 0.000000000000000000e+00 0.000000000000000000e+00 0.000000000000000000e+00 0.000000000000000000e+00 0.000000000000000000e+00 0.000000000000000000e+00 0.000000000000000000e+00 0.000000000000000000e+00 0.000000000000000000e+00 0.000000000000000000e+00…
5.000000000000000000e+00 1.500000000000000000e+01 1.500000000000000000e+01 1.500000000000000000e+01 2.000000000000000000e+01 5.000000000000000000e+00 5.000000000000000000e+00 0.000000000000000000e+00 0.000000000000000000e+00 1.000000000000000000e+01 1.000000000000000000e+01 1.500000000000000000e+01 5.000000000000000000e+00 1.500000000000000000e+01 0.000000000000000000e+00 1.500000000000000000e+01…
0.000000000000000000e+00 0.000000000000000000e+00 0.000000000000000000e+00 0.000000000000000000e+00 0.000000000000000000e+00 0.000000000000000000e+00 0.000000000000000000e+00 0.000000000000000000e+00 0.000000000000000000e+00 0.000000000000000000e+00 0.000000000000000000e+00 0.000000000000000000e+00 0.000000000000000000e+00 0.000000000000000000e+00 0.000000000000000000e+00 0.000000000000000000e+00…
0.000000000000000000e+00 0.000000000000000000e+00 0.000000000000000000e+00 0.000000000000000000e+00 0.000000000000000000e+00 0.000000000000000000e+00 0.000000000000000000e+00 0.000000000000000000e+00 0.000000000000000000e+00 0.000000000000000000e+00 0.000000000000000000e+00 0.000000000000000000e+00 0.000000000000000000e+00 0.000000000000000000e+00 0.000000000000000000e+00 0.000000000000000000e+00…
0.000000000000000000e+00 0.000000000000000000e+00 0.000000000000000000e+00 0.000000000000000000e+00 0.000000000000000000e+00 0.000000000000000000e+00 0.000000000000000000e+00 0.000000000000000000e+00 0.000000000000000000e+00 0.000000000000000000e+00 0.000000000000000000e+00 0.000000000000000000e+00 0.000000000000000000e+00 0.000000000000000000e+00 0.000000000000000000e+00 0.000000000000000000e+00…
0.000000000000000000e+00 5.000000000000000000e+00 1.000000000000000000e+01 1.000000000000000000e+01 1.000000000000000000e+01 5.000000000000000000e+00 1.000000000000000000e+01 1.500000000000000000e+01 0.000000000000000000e+00 1.000000000000000000e+01 2.500000000000000000e+01 1.000000000000000000e+01 5.000000000000000000e+00 1.000000000000000000e+01 5.000000000000000000e+00 1.000000000000000000e+01…
2.000000000000000000e+01 3.500000000000000000e+01 2.000000000000000000e+01 1.500000000000000000e+01 3.000000000000000000e+01 1.000000000000000000e+01 1.000000000000000000e+01 3.000000000000000000e+01 1.000000000000000000e+01 1.000000000000000000e+01 2.000000000000000000e+01 2.500000000000000000e+01 2.000000000000000000e+01 1.000000000000000000e+01 0.000000000000000000e+00 3.500000000000000000e+01…
1.500000000000000000e+01 2.500000000000000000e+01 5.000000000000000000e+00 2.000000000000000000e+01 3.000000000000000000e+01 1.000000000000000000e+01 2.000000000000000000e+01 1.000000000000000000e+01 1.000000000000000000e+01 2.500000000000000000e+01 1.500000000000000000e+01 1.500000000000000000e+01 2.000000000000000000e+01 5.000000000000000000e+00 3.500000000000000000e+01 2.000000000000000000e+01…
5.000000000000000000e+00 0.000000000000000000e+00 1.500000000000000000e+01 0.000000000000000000e+00 0.000000000000000000e+00 0.000000000000000000e+00 0.000000000000000000e+00 0.000000000000000000e+00 0.000000000000000000e+00 5.000000000000000000e+00 0.000000000000000000e+00 5.000000000000000000e+00 0.000000000000000000e+00 5.000000000000000000e+00 5.000000000000000000e+00 0.000000000000000000e+00…
1.000000000000000000e+01 0.000000000000000000e+00 1.000000000000000000e+01 5.000000000000000000e+00 0.000000000000000000e+00 1.500000000000000000e+01 1.000000000000000000e+01 1.000000000000000000e+01 0.000000000000000000e+00 0.000000000000000000e+00 1.500000000000000000e+01 0.000000000000000000e+00 5.000000000000000000e+00 1.000000000000000000e+01 1.500000000000000000e+01 5.000000000000000000e+00…
0.000000000000000000e+00 0.000000000000000000e+00 0.000000000000000000e+00 0.000000000000000000e+00 0.000000000000000000e+00 5.000000000000000000e+00 0.000000000000000000e+00 0.000000000000000000e+00 0.000000000000000000e+00 0.000000000000000000e+00 0.000000000000000000e+00 0.000000000000000000e+00 0.000000000000000000e+00 0.000000000000000000e+00 0.000000000000000000e+00 0.000000000000000000e+00…
1.000000000000000000e+01 2.500000000000000000e+01 1.500000000000000000e+01 5.000000000000000000e+00 1.000000000000000000e+01 2.000000000000000000e+01 5.000000000000000000e+00 1.500000000000000000e+01 5.000000000000000000e+00 0.000000000000000000e+00 2.000000000000000000e+01 5.000000000000000000e+00 5.000000000000000000e+00 1.000000000000000000e+01 1.000000000000000000e+01 0.000000000000000000e+00…
1.500000000000000000e+01 5.000000000000000000e+00 0.000000000000000000e+00 1.000000000000000000e+01 5.000000000000000000e+00 1.000000000000000000e+01 5.000000000000000000e+00 5.000000000000000000e+00 4.000000000000000000e+01 0.000000000000000000e+00 1.000000000000000000e+01 2.000000000000000000e+01 1.500000000000000000e+01 2.000000000000000000e+01 1.500000000000000000e+01 1.000000000000000000e+01…
5.000000000000000000e+00 0.000000000000000000e+00 0.000000000000000000e+00 1.000000000000000000e+01 0.000000000000000000e+00 5.000000000000000000e+00 0.000000000000000000e+00 0.000000000000000000e+00 0.000000000000000000e+00 0.000000000000000000e+00 5.000000000000000000e+00 5.000000000000000000e+00 0.000000000000000000e+00 0.000000000000000000e+00 0.000000000000000000e+00 1.000000000000000000e+01…
2.000000000000000000e+01 1.500000000000000000e+01 2.000000000000000000e+01 5.000000000000000000e+00 1.000000000000000000e+01 0.000000000000000000e+00 5.000000000000000000e+00 5.000000000000000000e+00 2.000000000000000000e+01 1.000000000000000000e+01 1.000000000000000000e+01 5.000000000000000000e+00 0.000000000000000000e+00 5.000000000000000000e+00 1.000000000000000000e+01 5.000000000000000000e+00…
1.846153846153845990e+01 2.461538461538461675e+01 9.230769230769229949e+00 1.230769230769230838e+01 3.076923076923077094e+00 1.230769230769230838e+01 1.230769230769230838e+01 9.230769230769229949e+00 1.846153846153845990e+01 1.846153846153845990e+01 6.153846153846154188e+00 9.230769230769229949e+00 3.076923076923077094e+00 6.153846153846154188e+00 6.153846153846154188e+00 1.846153846153845990e+01…
0.000000000000000000e+00 0.000000000000000000e+00 0.000000000000000000e+00 0.000000000000000000e+00 0.000000000000000000e+00 0.000000000000000000e+00 0.000000000000000000e+00 0.000000000000000000e+00 0.000000000000000000e+00 0.000000000000000000e+00 0.000000000000000000e+00 0.000000000000000000e+00 0.000000000000000000e+00 0.000000000000000000e+00 0.000000000000000000e+00 0.000000000000000000e+00…
0.000000000000000000e+00 0.000000000000000000e+00 0.000000000000000000e+00 0.000000000000000000e+00 0.000000000000000000e+00 0.000000000000000000e+00 0.000000000000000000e+00 0.000000000000000000e+00 0.000000000000000000e+00 0.000000000000000000e+00 0.000000000000000000e+00 0.000000000000000000e+00 0.000000000000000000e+00 0.000000000000000000e+00 0.000000000000000000e+00 0.000000000000000000e+00…
1.000000000000000000e+01 1.000000000000000000e+01 1.000000000000000000e+01 0.000000000000000000e+00 2.500000000000000000e+01 1.000000000000000000e+01 1.500000000000000000e+01 1.000000000000000000e+01 0.000000000000000000e+00 5.000000000000000000e+00 1.500000000000000000e+01 1.000000000000000000e+01 1.500000000000000000e+01 0.000000000000000000e+00 1.500000000000000000e+01 1.000000000000000000e+01…
0.000000000000000000e+00 0.000000000000000000e+00 0.000000000000000000e+00 0.000000000000000000e+00 0.000000000000000000e+00 0.000000000000000000e+00 0.000000000000000000e+00 0.000000000000000000e+00 0.000000000000000000e+00 0.000000000000000000e+00 0.000000000000000000e+00 0.000000000000000000e+00 0.000000000000000000e+00 0.000000000000000000e+00 0.000000000000000000e+00 0.000000000000000000e+00…

## Sheet: S2e-unit-inh
0.000000000000000000e+00 0.000000000000000000e+00 0.000000000000000000e+00 0.000000000000000000e+00 0.000000000000000000e+00 0.000000000000000000e+00 0.000000000000000000e+00 0.000000000000000000e+00 0.000000000000000000e+00 0.000000000000000000e+00 0.000000000000000000e+00 0.000000000000000000e+00 4.444444444444444287e+01 0.000000000000000000e+00 0.000000000000000000e+00 0.000000000000000000e+00…
0.000000000000000000e+00 0.000000000000000000e+00 0.000000000000000000e+00 0.000000000000000000e+00 4.444444444444444287e+01 0.000000000000000000e+00 0.000000000000000000e+00 0.000000000000000000e+00 0.000000000000000000e+00 0.000000000000000000e+00 0.000000000000000000e+00 4.444444444444444287e+01 0.000000000000000000e+00 0.000000000000000000e+00 0.000000000000000000e+00 0.000000000000000000e+00…
0.000000000000000000e+00 0.000000000000000000e+00 0.000000000000000000e+00 0.000000000000000000e+00 0.000000000000000000e+00 0.000000000000000000e+00 0.000000000000000000e+00 0.000000000000000000e+00 0.000000000000000000e+00 0.000000000000000000e+00 0.000000000000000000e+00 0.000000000000000000e+00 0.000000000000000000e+00 0.000000000000000000e+00 4.444444444444444287e+01 4.444444444444444287e+01…
0.000000000000000000e+00 0.000000000000000000e+00 0.000000000000000000e+00 0.000000000000000000e+00 0.000000000000000000e+00 4.444444444444444287e+01 0.000000000000000000e+00 0.000000000000000000e+00 0.000000000000000000e+00 0.000000000000000000e+00 0.000000000000000000e+00 0.000000000000000000e+00 0.000000000000000000e+00 0.000000000000000000e+00 0.000000000000000000e+00 0.000000000000000000e+00…
0.000000000000000000e+00 0.000000000000000000e+00 4.444444444444444287e+01 0.000000000000000000e+00 0.000000000000000000e+00 4.444444444444444287e+01 0.000000000000000000e+00 0.000000000000000000e+00 4.444444444444444287e+01 0.000000000000000000e+00 0.000000000000000000e+00 0.000000000000000000e+00 4.444444444444444287e+01 0.000000000000000000e+00 4.444444444444444287e+01 0.000000000000000000e+00…
2.500000000000000000e+01 3.000000000000000000e+01 3.500000000000000000e+01 3.000000000000000000e+01 0.000000000000000000e+00 3.000000000000000000e+01 1.500000000000000000e+01 3.000000000000000000e+01 1.500000000000000000e+01 2.000000000000000000e+01 2.500000000000000000e+01 3.000000000000000000e+01 2.000000000000000000e+01 2.000000000000000000e+01 3.000000000000000000e+01 3.000000000000000000e+01…
5.000000000000000000e+00 0.000000000000000000e+00 0.000000000000000000e+00 1.500000000000000000e+01 0.000000000000000000e+00 5.000000000000000000e+00 1.000000000000000000e+01 1.000000000000000000e+01 0.000000000000000000e+00 1.000000000000000000e+01 0.000000000000000000e+00 5.000000000000000000e+00 0.000000000000000000e+00 0.000000000000000000e+00 0.000000000000000000e+00 1.000000000000000000e+01…
1.500000000000000000e+01 2.500000000000000000e+01 5.000000000000000000e+00 2.500000000000000000e+01 1.000000000000000000e+01 2.000000000000000000e+01 1.000000000000000000e+01 1.000000000000000000e+01 5.000000000000000000e+00 1.500000000000000000e+01 1.500000000000000000e+01 1.500000000000000000e+01 5.000000000000000000e+00 5.000000000000000000e+00 1.000000000000000000e+01 5.000000000000000000e+00…
5.000000000000000000e+00 5.000000000000000000e+00 0.000000000000000000e+00 0.000000000000000000e+00 0.000000000000000000e+00 0.000000000000000000e+00 5.000000000000000000e+00 5.000000000000000000e+00 0.000000000000000000e+00 0.000000000000000000e+00 1.000000000000000000e+01 0.000000000000000000e+00 0.000000000000000000e+00 0.000000000000000000e+00 1.000000000000000000e+01 5.000000000000000000e+00…
1.000000000000000000e+01 1.500000000000000000e+01 0.000000000000000000e+00 5.000000000000000000e+00 1.000000000000000000e+01 1.000000000000000000e+01 1.000000000000000000e+01 5.000000000000000000e+00 1.000000000000000000e+01 1.500000000000000000e+01 1.500000000000000000e+01 1.000000000000000000e+01 1.000000000000000000e+01 1.500000000000000000e+01 1.500000000000000000e+01 1.000000000000000000e+01…
5.000000000000000000e+00 0.000000000000000000e+00 1.000000000000000000e+01 0.000000000000000000e+00 5.000000000000000000e+00 0.000000000000000000e+00 0.000000000000000000e+00 5.000000000000000000e+00 0.000000000000000000e+00 5.000000000000000000e+00 0.000000000000000000e+00 5.000000000000000000e+00 0.000000000000000000e+00 0.000000000000000000e+00 0.000000000000000000e+00 5.000000000000000000e+00…
1.666666666666666785e+01 6.666666666666666963e+00 3.333333333333333481e+00 1.333333333333333393e+01 2.000000000000000000e+01 2.333333333333333215e+01 1.333333333333333393e+01 1.333333333333333393e+01 1.333333333333333393e+01 1.000000000000000000e+01 1.000000000000000000e+01 1.333333333333333393e+01 1.666666666666666785e+01 3.333333333333333481e+00 1.000000000000000000e+01 6.666666666666666963e+00…
4.000000000000000000e+01 3.333333333333333570e+01 1.333333333333333393e+01 2.666666666666666785e+01 1.666666666666666785e+01 3.333333333333333481e+00 3.333333333333333570e+01 3.333333333333333570e+01 2.666666666666666785e+01 1.666666666666666785e+01 3.000000000000000000e+01 1.333333333333333393e+01 2.333333333333333215e+01 1.333333333333333393e+01 1.666666666666666785e+01 1.333333333333333393e+01…
4.000000000000000000e+00 8.000000000000000000e+00 4.000000000000000000e+00 0.000000000000000000e+00 0.000000000000000000e+00 4.000000000000000000e+00 0.000000000000000000e+00 4.000000000000000000e+00 0.000000000000000000e+00 0.000000000000000000e+00 4.000000000000000000e+00 0.000000000000000000e+00 0.000000000000000000e+00 4.000000000000000000e+00 4.000000000000000000e+00 0.000000000000000000e+00…
8.000000000000000000e+01 1.120000000000000000e+02 1.040000000000000000e+02 1.080000000000000000e+02 1.160000000000000000e+02 1.480000000000000000e+02 1.040000000000000000e+02 1.000000000000000000e+02 1.040000000000000000e+02 1.480000000000000000e+02 1.240000000000000000e+02 8.400000000000000000e+01 7.600000000000000000e+01 1.200000000000000000e+02 1.320000000000000000e+02 1.440000000000000000e+02…
6.666666666666666963e+00 0.000000000000000000e+00 0.000000000000000000e+00 0.000000000000000000e+00 3.333333333333333481e+00 0.000000000000000000e+00 6.666666666666666963e+00 6.666666666666666963e+00 3.333333333333333481e+00 3.333333333333333481e+00 0.000000000000000000e+00 3.333333333333333481e+00 3.333333333333333481e+00 0.000000000000000000e+00 0.000000000000000000e+00 3.333333333333333481e+00…
3.333333333333333481e+00 0.000000000000000000e+00 0.000000000000000000e+00 1.333333333333333393e+01 0.000000000000000000e+00 3.333333333333333481e+00 1.333333333333333393e+01 1.666666666666666785e+01 6.666666666666666963e+00 1.000000000000000000e+01 1.333333333333333393e+01 1.000000000000000000e+01 1.000000000000000000e+01 3.333333333333333481e+00 6.666666666666666963e+00 1.666666666666666785e+01…
1.666666666666666785e+01 1.333333333333333393e+01 2.000000000000000000e+01 1.000000000000000000e+01 1.000000000000000000e+01 1.666666666666666785e+01 1.333333333333333393e+01 1.666666666666666785e+01 1.333333333333333393e+01 2.000000000000000000e+01 1.000000000000000000e+01 1.000000000000000000e+01 1.000000000000000000e+01 1.333333333333333393e+01 2.000000000000000000e+01 6.666666666666666963e+00…
3.333333333333333481e+00 0.000000000000000000e+00 3.333333333333333481e+00 0.000000000000000000e+00 3.333333333333333481e+00 0.000000000000000000e+00 3.333333333333333481e+00 3.333333333333333481e+00 3.333333333333333481e+00 1.000000000000000000e+01 0.000000000000000000e+00 6.666666666666666963e+00 3.333333333333333481e+00 0.000000000000000000e+00 6.666666666666666963e+00 3.333333333333333481e+00…
6.666666666666666963e+00 6.666666666666666963e+00 1.333333333333333393e+01 3.333333333333333481e+00 6.666666666666666963e+00 6.666666666666666963e+00 1.666666666666666785e+01 6.666666666666666963e+00 1.333333333333333393e+01 1.000000000000000000e+01 0.000000000000000000e+00 6.666666666666666963e+00 3.333333333333333481e+00 6.666666666666666963e+00 6.666666666666666963e+00 1.333333333333333393e+01…
6.666666666666666963e+00 6.666666666666666963e+00 1.000000000000000000e+01 6.666666666666666963e+00 0.000000000000000000e+00 1.000000000000000000e+01 1.000000000000000000e+01 3.333333333333333481e+00 1.333333333333333393e+01 6.666666666666666963e+00 0.000000000000000000e+00 6.666666666666666963e+00 1.666666666666666785e+01 6.666666666666666963e+00 2.000000000000000000e+01 6.666666666666666963e+00…
1.000000000000000000e+01 1.333333333333333393e+01 2.333333333333333215e+01 1.666666666666666785e+01 2.333333333333333215e+01 1.666666666666666785e+01 2.666666666666666785e+01 3.000000000000000000e+01 3.333333333333333481e+00 1.333333333333333393e+01 2.333333333333333215e+01 2.333333333333333215e+01 2.333333333333333215e+01 1.000000000000000000e+01 3.666666666666666430e+01 1.333333333333333393e+01…
0.000000000000000000e+00 3.333333333333333481e+00 3.333333333333333481e+00 0.000000000000000000e+00 0.000000000000000000e+00 0.000000000000000000e+00 0.000000000000000000e+00 3.333333333333333481e+00 0.000000000000000000e+00 0.000000000000000000e+00 3.333333333333333481e+00 0.000000000000000000e+00 6.666666666666666963e+00 6.666666666666666963e+00 3.333333333333333481e+00 3.333333333333333481e+00…
0.000000000000000000e+00 0.000000000000000000e+00 0.000000000000000000e+00 3.333333333333333481e+00 0.000000000000000000e+00 0.000000000000000000e+00 0.000000000000000000e+00 0.000000000000000000e+00 0.000000000000000000e+00 0.000000000000000000e+00 0.000000000000000000e+00 3.333333333333333481e+00 0.000000000000000000e+00 0.000000000000000000e+00 0.000000000000000000e+00 0.000000000000000000e+00…
6.666666666666666963e+00 1.000000000000000000e+01 3.333333333333333481e+00 1.000000000000000000e+01 3.333333333333333481e+00 6.666666666666666963e+00 6.666666666666666963e+00 1.000000000000000000e+01 6.666666666666666963e+00 6.666666666666666963e+00 6.666666666666666963e+00 6.666666666666666963e+00 1.333333333333333393e+01 1.000000000000000000e+01 1.000000000000000000e+01 3.333333333333333481e+00…
3.333333333333333481e+00 0.000000000000000000e+00 6.666666666666666963e+00 0.000000000000000000e+00 0.000000000000000000e+00 0.000000000000000000e+00 0.000000000000000000e+00 0.000000000000000000e+00 0.000000000000000000e+00 0.000000000000000000e+00 3.333333333333333481e+00 6.666666666666666963e+00 3.333333333333333481e+00 6.666666666666666963e+00 0.000000000000000000e+00 3.333333333333333481e+00…
3.333333333333333481e+00 0.000000000000000000e+00 0.000000000000000000e+00 1.333333333333333393e+01 6.666666666666666963e+00 0.000000000000000000e+00 3.333333333333333481e+00 1.000000000000000000e+01 0.000000000000000000e+00 3.333333333333333481e+00 0.000000000000000000e+00 6.666666666666666963e+00 0.000000000000000000e+00 0.000000000000000000e+00 6.666666666666666963e+00 6.666666666666666963e+00…
6.666666666666666963e+00 0.000000000000000000e+00 3.333333333333333481e+00 6.666666666666666963e+00 6.666666666666666963e+00 0.000000000000000000e+00 3.333333333333333481e+00 3.333333333333333481e+00 0.000000000000000000e+00 0.000000000000000000e+00 6.666666666666666963e+00 0.000000000000000000e+00 0.000000000000000000e+00 0.000000000000000000e+00 1.000000000000000000e+01 3.333333333333333481e+00…
3.418803418803418648e+00 3.418803418803418648e+00 6.837606837606837296e+00 0.000000000000000000e+00 3.418803418803418648e+00 3.418803418803418648e+00 0.000000000000000000e+00 1.025641025641025728e+01 0.000000000000000000e+00 0.000000000000000000e+00 0.000000000000000000e+00 3.418803418803418648e+00 0.000000000000000000e+00 0.000000000000000000e+00 0.000000000000000000e+00 3.418803418803418648e+00…
0.000000000000000000e+00 0.000000000000000000e+00 0.000000000000000000e+00 0.000000000000000000e+00 0.000000000000000000e+00 0.000000000000000000e+00 0.000000000000000000e+00 0.000000000000000000e+00 0.000000000000000000e+00 0.000000000000000000e+00 0.000000000000000000e+00 0.000000000000000000e+00 0.000000000000000000e+00 0.000000000000000000e+00 0.000000000000000000e+00 0.000000000000000000e+00…
3.760683760683760823e+01 2.051282051282051455e+01 4.786324786324786373e+01 3.076923076923077005e+01 4.444444444444444287e+01 4.102564102564102910e+01 4.444444444444444287e+01 3.076923076923077005e+01 5.470085470085469836e+01 2.735042735042734918e+01 5.128205128205128460e+01 1.709401709401709368e+01 3.418803418803418737e+01 3.760683760683760823e+01 4.444444444444444287e+01 3.418803418803418737e+01…
0.000000000000000000e+00 0.000000000000000000e+00 3.418803418803418648e+00 0.000000000000000000e+00 0.000000000000000000e+00 0.000000000000000000e+00 6.837606837606837296e+00 3.418803418803418648e+00 0.000000000000000000e+00 0.000000000000000000e+00 0.000000000000000000e+00 0.000000000000000000e+00 0.000000000000000000e+00 3.418803418803418648e+00 0.000000000000000000e+00 0.000000000000000000e+00…
4.000000000000000000e+00 0.000000000000000000e+00 8.000000000000000000e+00 4.000000000000000000e+00 1.600000000000000000e+01 8.000000000000000000e+00 0.000000000000000000e+00 0.000000000000000000e+00 0.000000000000000000e+00 4.000000000000000000e+00 4.000000000000000000e+00 0.000000000000000000e+00 0.000000000000000000e+00 0.000000000000000000e+00 4.000000000000000000e+00 0.000000000000000000e+00…
8.400000000000000000e+01 1.040000000000000000e+02 1.080000000000000000e+02 8.400000000000000000e+01 7.600000000000000000e+01 9.600000000000000000e+01 7.600000000000000000e+01 7.600000000000000000e+01 7.600000000000000000e+01 8.400000000000000000e+01 1.040000000000000000e+02 1.040000000000000000e+02 1.000000000000000000e+02 1.000000000000000000e+02 1.000000000000000000e+02 1.000000000000000000e+02…
5.200000000000000000e+01 6.000000000000000000e+01 4.400000000000000000e+01 7.200000000000000000e+01 6.400000000000000000e+01 6.000000000000000000e+01 6.400000000000000000e+01 5.600000000000000000e+01 8.000000000000000000e+01 6.400000000000000000e+01 6.400000000000000000e+01 7.600000000000000000e+01 7.200000000000000000e+01 6.800000000000000000e+01 5.200000000000000000e+01 8.800000000000000000e+01…
8.000000000000000000e+00 0.000000000000000000e+00 8.000000000000000000e+00 4.000000000000000000e+00 0.000000000000000000e+00 0.000000000000000000e+00 4.000000000000000000e+00 0.000000000000000000e+00 4.000000000000000000e+00 4.000000000000000000e+00 4.000000000000000000e+00 4.000000000000000000e+00 4.000000000000000000e+00 8.000000000000000000e+00 4.000000000000000000e+00 0.000000000000000000e+00…
0.000000000000000000e+00 0.000000000000000000e+00 0.000000000000000000e+00 0.000000000000000000e+00 0.000000000000000000e+00 0.000000000000000000e+00 0.000000000000000000e+00 0.000000000000000000e+00 0.000000000000000000e+00 0.000000000000000000e+00 4.000000000000000000e+00 8.000000000000000000e+00 0.000000000000000000e+00 4.000000000000000000e+00 0.000000000000000000e+00 4.000000000000000000e+00…
4.000000000000000000e+00 4.000000000000000000e+00 0.000000000000000000e+00 0.000000000000000000e+00 0.000000000000000000e+00 4.000000000000000000e+00 4.000000000000000000e+00 4.000000000000000000e+00 0.000000000000000000e+00 0.000000000000000000e+00 0.000000000000000000e+00 4.000000000000000000e+00 0.000000000000000000e+00 4.000000000000000000e+00 0.000000000000000000e+00 4.000000000000000000e+00…
8.000000000000000000e+00 4.000000000000000000e+00 4.000000000000000000e+00 0.000000000000000000e+00 4.000000000000000000e+00 0.000000000000000000e+00 4.000000000000000000e+00 0.000000000000000000e+00 0.000000000000000000e+00 8.000000000000000000e+00 0.000000000000000000e+00 4.000000000000000000e+00 1.200000000000000000e+01 4.000000000000000000e+00 4.000000000000000000e+00 4.000000000000000000e+00…
0.000000000000000000e+00 8.000000000000000000e+00 4.000000000000000000e+00 8.000000000000000000e+00 0.000000000000000000e+00 0.000000000000000000e+00 4.000000000000000000e+00 4.000000000000000000e+00 4.000000000000000000e+00 0.000000000000000000e+00 0.000000000000000000e+00 0.000000000000000000e+00 8.000000000000000000e+00 0.000000000000000000e+00 0.000000000000000000e+00 4.000000000000000000e+00…
4.000000000000000000e+00 8.000000000000000000e+00 0.000000000000000000e+00 0.000000000000000000e+00 0.000000000000000000e+00 4.000000000000000000e+00 8.000000000000000000e+00 0.000000000000000000e+00 8.000000000000000000e+00 4.000000000000000000e+00 4.000000000000000000e+00 4.000000000000000000e+00 0.000000000000000000e+00 1.200000000000000000e+01 1.200000000000000000e+01 0.000000000000000000e+00…
4.000000000000000000e+00 2.400000000000000000e+01 4.000000000000000000e+00 2.000000000000000000e+01 8.000000000000000000e+00 1.200000000000000000e+01 8.000000000000000000e+00 1.200000000000000000e+01 4.000000000000000000e+00 2.000000000000000000e+01 2.400000000000000000e+01 8.000000000000000000e+00 2.000000000000000000e+01 1.600000000000000000e+01 1.600000000000000000e+01 4.000000000000000000e+00…
4.000000000000000000e+00 0.000000000000000000e+00 8.000000000000000000e+00 8.000000000000000000e+00 4.000000000000000000e+00 8.000000000000000000e+00 0.000000000000000000e+00 8.000000000000000000e+00 4.000000000000000000e+00 1.200000000000000000e+01 8.000000000000000000e+00 8.000000000000000000e+00 8.000000000000000000e+00 1.200000000000000000e+01 0.000000000000000000e+00 0.000000000000000000e+00…
0.000000000000000000e+00 0.000000000000000000e+00 0.000000000000000000e+00 0.000000000000000000e+00 4.000000000000000000e+00 0.000000000000000000e+00 0.000000000000000000e+00 0.000000000000000000e+00 0.000000000000000000e+00 0.000000000000000000e+00 4.000000000000000000e+00 0.000000000000000000e+00 4.000000000000000000e+00 0.000000000000000000e+00 0.000000000000000000e+00 0.000000000000000000e+00…
1.600000000000000000e+01 4.000000000000000000e+00 8.000000000000000000e+00 1.600000000000000000e+01 1.600000000000000000e+01 8.000000000000000000e+00 8.000000000000000000e+00 4.000000000000000000e+00 4.000000000000000000e+00 8.000000000000000000e+00 4.000000000000000000e+00 0.000000000000000000e+00 1.200000000000000000e+01 2.000000000000000000e+01 8.000000000000000000e+00 1.200000000000000000e+01…
0.000000000000000000e+00 0.000000000000000000e+00 0.000000000000000000e+00 0.000000000000000000e+00 0.000000000000000000e+00 0.000000000000000000e+00 0.000000000000000000e+00 0.000000000000000000e+00 0.000000000000000000e+00 0.000000000000000000e+00 4.000000000000000000e+00 4.000000000000000000e+00 4.000000000000000000e+00 0.000000000000000000e+00 0.000000000000000000e+00 0.000000000000000000e+00…
1.600000000000000000e+01 0.000000000000000000e+00 0.000000000000000000e+00 4.000000000000000000e+00 0.000000000000000000e+00 4.000000000000000000e+00 4.000000000000000000e+00 0.000000000000000000e+00 0.000000000000000000e+00 0.000000000000000000e+00 0.000000000000000000e+00 8.000000000000000000e+00 0.000000000000000000e+00 0.000000000000000000e+00 4.000000000000000000e+00 4.000000000000000000e+00…
4.000000000000000000e+00 0.000000000000000000e+00 4.000000000000000000e+00 4.000000000000000000e+00 4.000000000000000000e+00 0.000000000000000000e+00 4.000000000000000000e+00 0.000000000000000000e+00 0.000000000000000000e+00 0.000000000000000000e+00 0.000000000000000000e+00 8.000000000000000000e+00 0.000000000000000000e+00 0.000000000000000000e+00 0.000000000000000000e+00 0.000000000000000000e+00…
0.000000000000000000e+00 0.000000000000000000e+00 0.000000000000000000e+00 0.000000000000000000e+00 0.000000000000000000e+00 0.000000000000000000e+00 0.000000000000000000e+00 0.000000000000000000e+00 0.000000000000000000e+00 0.000000000000000000e+00 4.000000000000000000e+00 0.000000000000000000e+00 0.000000000000000000e+00 0.000000000000000000e+00 4.000000000000000000e+00 4.000000000000000000e+00…
1.322314049586776896e+01 1.983471074380165433e+01 6.611570247933884481e+00 1.652892561983470898e+01 2.314049586776859613e+01 1.983471074380165433e+01 1.322314049586776896e+01 2.314049586776859613e+01 1.652892561983470898e+01 1.652892561983470898e+01 6.611570247933884481e+00 1.983471074380165433e+01 2.314049586776859613e+01 2.644628099173553792e+01 1.322314049586776896e+01 1.322314049586776896e+01…
6.611570247933884481e+00 3.305785123966942241e+00 6.611570247933884481e+00 9.917355371900827166e+00 3.305785123966942241e+00 9.917355371900827166e+00 6.611570247933884481e+00 3.305785123966942241e+00 6.611570247933884481e+00 3.305785123966942241e+00 3.305785123966942241e+00 3.305785123966942241e+00 6.611570247933884481e+00 3.305785123966942241e+00 0.000000000000000000e+00 9.917355371900827166e+00…
6.611570247933884481e+00 1.322314049586776896e+01 6.611570247933884481e+00 6.611570247933884481e+00 3.305785123966942241e+00 6.611570247933884481e+00 6.611570247933884481e+00 6.611570247933884481e+00 6.611570247933884481e+00 3.305785123966942241e+00 0.000000000000000000e+00 0.000000000000000000e+00 1.322314049586776896e+01 0.000000000000000000e+00 6.611570247933884481e+00 9.917355371900827166e+00…
0.000000000000000000e+00 2.314049586776859613e+01 1.652892561983470898e+01 9.917355371900827166e+00 2.644628099173553792e+01 6.611570247933884481e+00 2.314049586776859613e+01 3.305785123966942241e+00 6.611570247933884481e+00 9.917355371900827166e+00 1.652892561983470898e+01 6.611570247933884481e+00 1.983471074380165433e+01 1.652892561983470898e+01 3.305785123966942241e+00 1.322314049586776896e+01…
9.917355371900827166e+00 3.305785123966942241e+00 0.000000000000000000e+00 9.917355371900827166e+00 1.322314049586776896e+01 3.305785123966942241e+00 9.917355371900827166e+00 3.305785123966942241e+00 9.917355371900827166e+00 9.917355371900827166e+00 3.305785123966942241e+00 1.652892561983470898e+01 0.000000000000000000e+00 3.305785123966942241e+00 9.917355371900827166e+00 6.611570247933884481e+00…
1.373134328358208904e+02 1.074626865671641838e+02 1.074626865671641838e+02 1.194029850746268693e+02 8.358208955223881276e+01 1.134328358208955194e+02 1.313432835820895548e+02 1.134328358208955194e+02 1.791044776119402968e+02 1.134328358208955194e+02 1.014925373134328339e+02 1.134328358208955194e+02 1.014925373134328339e+02 1.074626865671641838e+02 5.970149253731343464e+01 1.313432835820895548e+02…
0.000000000000000000e+00 0.000000000000000000e+00 0.000000000000000000e+00 0.000000000000000000e+00 0.000000000000000000e+00 0.000000000000000000e+00 0.000000000000000000e+00 0.000000000000000000e+00 0.000000000000000000e+00 0.000000000000000000e+00 0.000000000000000000e+00 0.000000000000000000e+00 0.000000000000000000e+00 0.000000000000000000e+00 0.000000000000000000e+00 0.000000000000000000e+00…
0.000000000000000000e+00 0.000000000000000000e+00 8.000000000000000000e+00 8.000000000000000000e+00 0.000000000000000000e+00 0.000000000000000000e+00 0.000000000000000000e+00 0.000000000000000000e+00 8.000000000000000000e+00 0.000000000000000000e+00 0.000000000000000000e+00 0.000000000000000000e+00 0.000000000000000000e+00 0.000000000000000000e+00 0.000000000000000000e+00 0.000000000000000000e+00…
1.600000000000000000e+01 8.000000000000000000e+00 0.000000000000000000e+00 0.000000000000000000e+00 8.000000000000000000e+00 0.000000000000000000e+00 0.000000000000000000e+00 8.000000000000000000e+00 0.000000000000000000e+00 8.000000000000000000e+00 8.000000000000000000e+00 8.000000000000000000e+00 8.000000000000000000e+00 0.000000000000000000e+00 8.000000000000000000e+00 0.000000000000000000e+00…
1.600000000000000000e+01 0.000000000000000000e+00 1.600000000000000000e+01 8.000000000000000000e+00 1.600000000000000000e+01 0.000000000000000000e+00 0.000000000000000000e+00 8.000000000000000000e+00 0.000000000000000000e+00 8.000000000000000000e+00 0.000000000000000000e+00 0.000000000000000000e+00 8.000000000000000000e+00 0.000000000000000000e+00 0.000000000000000000e+00 0.000000000000000000e+00…
0.000000000000000000e+00 1.600000000000000000e+01 0.000000000000000000e+00 1.600000000000000000e+01 8.000000000000000000e+00 8.000000000000000000e+00 1.600000000000000000e+01 8.000000000000000000e+00 0.000000000000000000e+00 8.000000000000000000e+00 0.000000000000000000e+00 1.600000000000000000e+01 0.000000000000000000e+00 0.000000000000000000e+00 8.000000000000000000e+00 8.000000000000000000e+00…
8.000000000000000000e+00 8.000000000000000000e+00 0.000000000000000000e+00 1.600000000000000000e+01 1.600000000000000000e+01 8.000000000000000000e+00 1.600000000000000000e+01 8.000000000000000000e+00 3.200000000000000000e+01 8.000000000000000000e+00 8.000000000000000000e+00 1.600000000000000000e+01 1.600000000000000000e+01 8.000000000000000000e+00 1.600000000000000000e+01 8.000000000000000000e+00…
0.000000000000000000e+00 8.000000000000000000e+00 0.000000000000000000e+00 0.000000000000000000e+00 1.600000000000000000e+01 8.000000000000000000e+00 8.000000000000000000e+00 0.000000000000000000e+00 8.000000000000000000e+00 8.000000000000000000e+00 0.000000000000000000e+00 0.000000000000000000e+00 8.000000000000000000e+00 8.000000000000000000e+00 1.600000000000000000e+01 1.600000000000000000e+01…
4.819277108433735357e+00 0.000000000000000000e+00 4.819277108433735357e+00 0.000000000000000000e+00 0.000000000000000000e+00 0.000000000000000000e+00 0.000000000000000000e+00 4.819277108433735357e+00 0.000000000000000000e+00 0.000000000000000000e+00 0.000000000000000000e+00 0.000000000000000000e+00 0.000000000000000000e+00 0.000000000000000000e+00 0.000000000000000000e+00 0.000000000000000000e+00…
1.927710843373494143e+01 4.819277108433735357e+00 4.819277108433735357e+00 4.819277108433735357e+00 4.819277108433735357e+00 9.638554216867470714e+00 0.000000000000000000e+00 1.445783132530120518e+01 9.638554216867470714e+00 0.000000000000000000e+00 1.445783132530120518e+01 9.638554216867470714e+00 9.638554216867470714e+00 1.445783132530120518e+01 4.819277108433735357e+00 0.000000000000000000e+00…
0.000000000000000000e+00 0.000000000000000000e+00 9.638554216867470714e+00 4.819277108433735357e+00 0.000000000000000000e+00 0.000000000000000000e+00 0.000000000000000000e+00 0.000000000000000000e+00 0.000000000000000000e+00 1.445783132530120518e+01 9.638554216867470714e+00 4.819277108433735357e+00 0.000000000000000000e+00 0.000000000000000000e+00 9.638554216867470714e+00 9.638554216867470714e+00…
0.000000000000000000e+00 4.819277108433735357e+00 0.000000000000000000e+00 0.000000000000000000e+00 0.000000000000000000e+00 0.000000000000000000e+00 0.000000000000000000e+00 0.000000000000000000e+00 4.819277108433735357e+00 0.000000000000000000e+00 0.000000000000000000e+00 4.819277108433735357e+00 0.000000000000000000e+00 0.000000000000000000e+00 0.000000000000000000e+00 0.000000000000000000e+00…
0.000000000000000000e+00 0.000000000000000000e+00 0.000000000000000000e+00 0.000000000000000000e+00 0.000000000000000000e+00 0.000000000000000000e+00 0.000000000000000000e+00 4.819277108433735357e+00 0.000000000000000000e+00 0.000000000000000000e+00 0.000000000000000000e+00 9.638554216867470714e+00 0.000000000000000000e+00 4.819277108433735357e+00 0.000000000000000000e+00 0.000000000000000000e+00…
0.000000000000000000e+00 4.819277108433735357e+00 4.819277108433735357e+00 0.000000000000000000e+00 9.638554216867470714e+00 0.000000000000000000e+00 0.000000000000000000e+00 0.000000000000000000e+00 0.000000000000000000e+00 4.819277108433735357e+00 4.819277108433735357e+00 4.819277108433735357e+00 9.638554216867470714e+00 4.819277108433735357e+00 9.638554216867470714e+00 4.819277108433735357e+00…
0.000000000000000000e+00 0.000000000000000000e+00 0.000000000000000000e+00 0.000000000000000000e+00 0.000000000000000000e+00 0.000000000000000000e+00 0.000000000000000000e+00 0.000000000000000000e+00 0.000000000000000000e+00 0.000000000000000000e+00 0.000000000000000000e+00 0.000000000000000000e+00 0.000000000000000000e+00 0.000000000000000000e+00 0.000000000000000000e+00 0.000000000000000000e+00…
0.000000000000000000e+00 0.000000000000000000e+00 9.638554216867470714e+00 0.000000000000000000e+00 0.000000000000000000e+00 0.000000000000000000e+00 0.000000000000000000e+00 0.000000000000000000e+00 0.000000000000000000e+00 0.000000000000000000e+00 0.000000000000000000e+00 4.819277108433735357e+00 0.000000000000000000e+00 0.000000000000000000e+00 0.000000000000000000e+00 4.819277108433735357e+00…
5.783132530120482073e+01 4.337349397590361377e+01 2.891566265060241037e+01 5.783132530120482073e+01 5.783132530120482073e+01 4.819277108433735179e+01 1.445783132530120518e+01 4.819277108433735179e+01 4.337349397590361377e+01 6.265060240963855165e+01 2.891566265060241037e+01 2.891566265060241037e+01 2.409638554216867590e+01 4.819277108433735179e+01 4.337349397590361377e+01 4.337349397590361377e+01…
0.000000000000000000e+00 4.819277108433735357e+00 4.819277108433735357e+00 4.819277108433735357e+00 0.000000000000000000e+00 4.819277108433735357e+00 0.000000000000000000e+00 0.000000000000000000e+00 0.000000000000000000e+00 9.638554216867470714e+00 4.819277108433735357e+00 9.638554216867470714e+00 4.819277108433735357e+00 4.819277108433735357e+00 0.000000000000000000e+00 9.638554216867470714e+00…
9.638554216867470714e+00 4.819277108433735357e+00 1.927710843373494143e+01 1.445783132530120518e+01 9.638554216867470714e+00 3.373493975903614484e+01 0.000000000000000000e+00 1.445783132530120518e+01 1.445783132530120518e+01 1.927710843373494143e+01 1.445783132530120518e+01 1.445783132530120518e+01 4.819277108433735357e+00 2.409638554216867590e+01 1.927710843373494143e+01 4.819277108433735357e+00…
4.819277108433735357e+00 0.000000000000000000e+00 1.445783132530120518e+01 1.927710843373494143e+01 1.445783132530120518e+01 4.819277108433735357e+00 4.819277108433735357e+00 4.819277108433735357e+00 9.638554216867470714e+00 9.638554216867470714e+00 9.638554216867470714e+00 1.445783132530120518e+01 9.638554216867470714e+00 1.927710843373494143e+01 2.891566265060241037e+01 1.445783132530120518e+01…
0.000000000000000000e+00 0.000000000000000000e+00 0.000000000000000000e+00 0.000000000000000000e+00 0.000000000000000000e+00 0.000000000000000000e+00 0.000000000000000000e+00 0.000000000000000000e+00 4.819277108433735357e+00 4.819277108433735357e+00 0.000000000000000000e+00 0.000000000000000000e+00 4.819277108433735357e+00 4.819277108433735357e+00 4.819277108433735357e+00 4.819277108433735357e+00…
0.000000000000000000e+00 9.638554216867470714e+00 0.000000000000000000e+00 4.819277108433735357e+00 1.927710843373494143e+01 4.819277108433735357e+00 9.638554216867470714e+00 4.819277108433735357e+00 1.445783132530120518e+01 0.000000000000000000e+00 1.445783132530120518e+01 0.000000000000000000e+00 4.819277108433735357e+00 4.819277108433735357e+00 4.819277108433735357e+00 9.638554216867470714e+00…
9.638554216867470714e+00 2.891566265060241037e+01 2.891566265060241037e+01 2.409638554216867590e+01 1.445783132530120518e+01 2.409638554216867590e+01 4.819277108433735357e+00 1.927710843373494143e+01 1.927710843373494143e+01 2.409638554216867590e+01 2.409638554216867590e+01 2.891566265060241037e+01 2.409638554216867590e+01 9.638554216867470714e+00 9.638554216867470714e+00 9.638554216867470714e+00…
0.000000000000000000e+00 4.000000000000000000e+00 0.000000000000000000e+00 0.000000000000000000e+00 0.000000000000000000e+00 0.000000000000000000e+00 0.000000000000000000e+00 0.000000000000000000e+00 0.000000000000000000e+00 0.000000000000000000e+00 0.000000000000000000e+00 0.000000000000000000e+00 0.000000000000000000e+00 0.000000000000000000e+00 0.000000000000000000e+00 4.000000000000000000e+00…
0.000000000000000000e+00 0.000000000000000000e+00 4.000000000000000000e+00 0.000000000000000000e+00 8.000000000000000000e+00 0.000000000000000000e+00 0.000000000000000000e+00 0.000000000000000000e+00 0.000000000000000000e+00 4.000000000000000000e+00 0.000000000000000000e+00 4.000000000000000000e+00 4.000000000000000000e+00 0.000000000000000000e+00 4.000000000000000000e+00 0.000000000000000000e+00…
4.000000000000000000e+00 2.000000000000000000e+01 1.200000000000000000e+01 1.600000000000000000e+01 2.400000000000000000e+01 2.000000000000000000e+01 8.000000000000000000e+00 2.000000000000000000e+01 2.000000000000000000e+01 2.000000000000000000e+01 2.400000000000000000e+01 8.000000000000000000e+00 1.200000000000000000e+01 1.200000000000000000e+01 2.800000000000000000e+01 1.200000000000000000e+01…
0.000000000000000000e+00 8.000000000000000000e+00 4.000000000000000000e+00 4.000000000000000000e+00 4.000000000000000000e+00 1.600000000000000000e+01 0.000000000000000000e+00 4.000000000000000000e+00 0.000000000000000000e+00 0.000000000000000000e+00 8.000000000000000000e+00 8.000000000000000000e+00 8.000000000000000000e+00 4.000000000000000000e+00 1.200000000000000000e+01 4.000000000000000000e+00…
7.600000000000000000e+01 6.800000000000000000e+01 1.120000000000000000e+02 8.400000000000000000e+01 4.000000000000000000e+01 7.600000000000000000e+01 8.000000000000000000e+01 7.200000000000000000e+01 8.800000000000000000e+01 1.080000000000000000e+02 8.000000000000000000e+01 8.000000000000000000e+01 9.200000000000000000e+01 6.000000000000000000e+01 1.080000000000000000e+02 1.000000000000000000e+02…
1.200000000000000000e+01 2.400000000000000000e+01 4.400000000000000000e+01 5.200000000000000000e+01 2.000000000000000000e+01 1.600000000000000000e+01 2.400000000000000000e+01 3.600000000000000000e+01 4.400000000000000000e+01 1.200000000000000000e+01 1.600000000000000000e+01 2.800000000000000000e+01 4.800000000000000000e+01 2.000000000000000000e+01 1.600000000000000000e+01 3.600000000000000000e+01…
7.600000000000000000e+01 8.800000000000000000e+01 7.200000000000000000e+01 7.200000000000000000e+01 5.600000000000000000e+01 7.200000000000000000e+01 3.600000000000000000e+01 5.600000000000000000e+01 4.800000000000000000e+01 6.800000000000000000e+01 4.000000000000000000e+01 5.600000000000000000e+01 7.600000000000000000e+01 4.800000000000000000e+01 5.200000000000000000e+01 6.800000000000000000e+01…
8.000000000000000000e+00 8.000000000000000000e+00 8.000000000000000000e+00 8.000000000000000000e+00 0.000000000000000000e+00 4.000000000000000000e+00 4.000000000000000000e+00 0.000000000000000000e+00 0.000000000000000000e+00 4.000000000000000000e+00 8.000000000000000000e+00 0.000000000000000000e+00 4.000000000000000000e+00 4.000000000000000000e+00 0.000000000000000000e+00 1.200000000000000000e+01…
8.000000000000000000e+00 1.600000000000000000e+01 4.000000000000000000e+00 1.200000000000000000e+01 1.200000000000000000e+01 8.000000000000000000e+00 4.000000000000000000e+00 0.000000000000000000e+00 0.000000000000000000e+00 8.000000000000000000e+00 8.000000000000000000e+00 4.000000000000000000e+00 8.000000000000000000e+00 8.000000000000000000e+00 0.000000000000000000e+00 4.000000000000000000e+00…
4.040404040404040664e+00 1.616161616161616266e+01 4.040404040404040664e+00 8.080808080808081328e+00 2.424242424242424221e+01 8.080808080808081328e+00 2.828282828282828376e+01 4.040404040404040664e+00 4.040404040404040664e+00 4.040404040404040664e+00 8.080808080808081328e+00 1.212121212121212110e+01 8.080808080808081328e+00 8.080808080808081328e+00 2.020202020202020066e+01 8.080808080808081328e+00…
0.000000000000000000e+00 0.000000000000000000e+00 0.000000000000000000e+00 0.000000000000000000e+00 0.000000000000000000e+00 0.000000000000000000e+00 0.000000000000000000e+00 0.000000000000000000e+00 0.000000000000000000e+00 0.000000000000000000e+00 0.000000000000000000e+00 0.000000000000000000e+00 0.000000000000000000e+00 0.000000000000000000e+00 0.000000000000000000e+00 0.000000000000000000e+00…
0.000000000000000000e+00 0.000000000000000000e+00 0.000000000000000000e+00 0.000000000000000000e+00 0.000000000000000000e+00 0.000000000000000000e+00 0.000000000000000000e+00 0.000000000000000000e+00 0.000000000000000000e+00 0.000000000000000000e+00 0.000000000000000000e+00 0.000000000000000000e+00 0.000000000000000000e+00 0.000000000000000000e+00 0.000000000000000000e+00 0.000000000000000000e+00…
0.000000000000000000e+00 8.080808080808081328e+00 0.000000000000000000e+00 0.000000000000000000e+00 0.000000000000000000e+00 0.000000000000000000e+00 8.080808080808081328e+00 0.000000000000000000e+00 0.000000000000000000e+00 0.000000000000000000e+00 4.040404040404040664e+00 0.000000000000000000e+00 0.000000000000000000e+00 0.000000000000000000e+00 4.040404040404040664e+00 0.000000000000000000e+00…
0.000000000000000000e+00 0.000000000000000000e+00 0.000000000000000000e+00 0.000000000000000000e+00 0.000000000000000000e+00 0.000000000000000000e+00 0.000000000000000000e+00 0.000000000000000000e+00 0.000000000000000000e+00 0.000000000000000000e+00 0.000000000000000000e+00 0.000000000000000000e+00 0.000000000000000000e+00 0.000000000000000000e+00 0.000000000000000000e+00 0.000000000000000000e+00…
0.000000000000000000e+00 0.000000000000000000e+00 0.000000000000000000e+00 0.000000000000000000e+00 0.000000000000000000e+00 0.000000000000000000e+00 0.000000000000000000e+00 0.000000000000000000e+00 0.000000000000000000e+00 0.000000000000000000e+00 0.000000000000000000e+00 0.000000000000000000e+00 0.000000000000000000e+00 0.000000000000000000e+00 0.000000000000000000e+00 0.000000000000000000e+00…
0.000000000000000000e+00 0.000000000000000000e+00 0.000000000000000000e+00 0.000000000000000000e+00 0.000000000000000000e+00 0.000000000000000000e+00 0.000000000000000000e+00 0.000000000000000000e+00 0.000000000000000000e+00 0.000000000000000000e+00 0.000000000000000000e+00 0.000000000000000000e+00 0.000000000000000000e+00 0.000000000000000000e+00 0.000000000000000000e+00 0.000000000000000000e+00…
2.424242424242424221e+01 1.212121212121212110e+01 8.080808080808081328e+00 1.212121212121212110e+01 8.080808080808081328e+00 4.040404040404040664e+00 8.080808080808081328e+00 4.040404040404040664e+00 8.080808080808081328e+00 1.212121212121212110e+01 8.080808080808081328e+00 1.616161616161616266e+01 1.616161616161616266e+01 4.040404040404040664e+00 4.040404040404040664e+00 8.080808080808081328e+00…
1.212121212121212110e+01 8.080808080808081328e+00 4.040404040404040664e+00 1.212121212121212110e+01 8.080808080808081328e+00 1.616161616161616266e+01 1.212121212121212110e+01 8.080808080808081328e+00 4.040404040404040664e+00 4.040404040404040664e+00 4.040404040404040664e+00 8.080808080808081328e+00 4.040404040404040664e+00 0.000000000000000000e+00 1.616161616161616266e+01 8.080808080808081328e+00…
0.000000000000000000e+00 0.000000000000000000e+00 0.000000000000000000e+00 0.000000000000000000e+00 0.000000000000000000e+00 0.000000000000000000e+00 0.000000000000000000e+00 0.000000000000000000e+00 0.000000000000000000e+00 0.000000000000000000e+00 0.000000000000000000e+00 0.000000000000000000e+00 0.000000000000000000e+00 0.000000000000000000e+00 0.000000000000000000e+00 0.000000000000000000e+00…
1.212121212121212110e+01 1.616161616161616266e+01 2.424242424242424221e+01 2.424242424242424221e+01 2.828282828282828376e+01 2.020202020202020066e+01 2.424242424242424221e+01 2.020202020202020066e+01 2.828282828282828376e+01 1.212121212121212110e+01 3.232323232323232531e+01 3.232323232323232531e+01 3.232323232323232531e+01 2.020202020202020066e+01 2.424242424242424221e+01 1.616161616161616266e+01…
1.616161616161616266e+01 2.424242424242424221e+01 5.252525252525252597e+01 1.616161616161616266e+01 3.636363636363636687e+01 2.020202020202020066e+01 2.828282828282828376e+01 2.020202020202020066e+01 3.232323232323232531e+01 2.020202020202020066e+01 2.828282828282828376e+01 2.020202020202020066e+01 5.252525252525252597e+01 1.212121212121212110e+01 4.444444444444444287e+01 2.424242424242424221e+01…
3.636363636363636687e+01 4.848484848484848442e+01 2.020202020202020066e+01 5.656565656565656752e+01 2.828282828282828376e+01 4.040404040404040131e+01 2.828282828282828376e+01 3.232323232323232531e+01 4.444444444444444287e+01 3.232323232323232531e+01 3.636363636363636687e+01 2.424242424242424221e+01 4.040404040404040131e+01 1.616161616161616266e+01 1.616161616161616266e+01 4.444444444444444287e+01…
0.000000000000000000e+00 0.000000000000000000e+00 0.000000000000000000e+00 0.000000000000000000e+00 0.000000000000000000e+00 0.000000000000000000e+00 0.000000000000000000e+00 0.000000000000000000e+00 0.000000000000000000e+00 0.000000000000000000e+00 0.000000000000000000e+00 0.000000000000000000e+00 0.000000000000000000e+00 0.000000000000000000e+00 0.000000000000000000e+00 0.000000000000000000e+00…
8.080808080808081328e+00 4.040404040404040664e+00 4.040404040404040664e+00 8.080808080808081328e+00 8.080808080808081328e+00 1.212121212121212110e+01 4.040404040404040664e+00 8.080808080808081328e+00 8.080808080808081328e+00 8.080808080808081328e+00 4.040404040404040664e+00 0.000000000000000000e+00 4.040404040404040664e+00 0.000000000000000000e+00 1.212121212121212110e+01 0.000000000000000000e+00…
4.040404040404040131e+01 1.616161616161616266e+01 2.020202020202020066e+01 1.616161616161616266e+01 1.616161616161616266e+01 2.020202020202020066e+01 2.020202020202020066e+01 2.020202020202020066e+01 2.020202020202020066e+01 2.828282828282828376e+01 8.080808080808081328e+00 1.616161616161616266e+01 1.616161616161616266e+01 2.424242424242424221e+01 4.040404040404040664e+00 1.616161616161616266e+01…
4.040404040404040664e+00 0.000000000000000000e+00 0.000000000000000000e+00 4.040404040404040664e+00 0.000000000000000000e+00 0.000000000000000000e+00 8.080808080808081328e+00 0.000000000000000000e+00 4.040404040404040664e+00 4.040404040404040664e+00 0.000000000000000000e+00 0.000000000000000000e+00 4.040404040404040664e+00 4.040404040404040664e+00 4.040404040404040664e+00 0.000000000000000000e+00…
7.676767676767676107e+01 6.060606060606060908e+01 6.868686868686869218e+01 8.484848484848484418e+01 6.060606060606060908e+01 4.848484848484848442e+01 4.040404040404040131e+01 6.868686868686869218e+01 7.676767676767676107e+01 6.060606060606060908e+01 6.868686868686869218e+01 6.868686868686869218e+01 6.060606060606060908e+01 6.464646464646465063e+01 4.444444444444444287e+01 5.656565656565656752e+01…
1.454545454545454675e+02 1.656565656565656468e+02 1.616161616161616053e+02 1.252525252525252455e+02 1.575757575757575637e+02 1.696969696969696884e+02 1.131313131313131350e+02 1.131313131313131350e+02 1.212121212121212182e+02 1.454545454545454675e+02 1.494949494949495090e+02 1.212121212121212182e+02 1.171717171717171766e+02 1.333333333333333428e+02 1.131313131313131350e+02 1.292929292929293013e+02…
8.163265306122449161e+00 1.632653061224489832e+01 2.448979591836734571e+01 3.265306122448979664e+01 1.632653061224489832e+01 8.163265306122449161e+00 8.163265306122449161e+00 1.632653061224489832e+01 2.448979591836734571e+01 8.163265306122449161e+00 1.632653061224489832e+01 8.163265306122449161e+00 1.632653061224489832e+01 3.265306122448979664e+01 2.448979591836734571e+01 2.448979591836734571e+01…
8.163265306122449161e+00 8.163265306122449161e+00 1.632653061224489832e+01 2.448979591836734571e+01 0.000000000000000000e+00 1.632653061224489832e+01 0.000000000000000000e+00 8.163265306122449161e+00 0.000000000000000000e+00 1.632653061224489832e+01 1.632653061224489832e+01 0.000000000000000000e+00 8.163265306122449161e+00 0.000000000000000000e+00 2.448979591836734571e+01 8.163265306122449161e+00…
8.163265306122448806e+01 8.163265306122448806e+01 1.061224489795918373e+02 1.061224489795918373e+02 7.346938775510204778e+01 9.795918367346938282e+01 5.714285714285714590e+01 8.163265306122448806e+01 1.061224489795918373e+02 4.897959183673469141e+01 1.061224489795918373e+02 5.714285714285714590e+01 9.795918367346938282e+01 7.346938775510204778e+01 1.142857142857142918e+02 8.979591836734694255e+01…
1.632653061224489832e+01 0.000000000000000000e+00 8.163265306122449161e+00 8.163265306122449161e+00 1.632653061224489832e+01 3.265306122448979664e+01 8.163265306122449161e+00 1.632653061224489832e+01 8.163265306122449161e+00 8.163265306122449161e+00 1.632653061224489832e+01 8.163265306122449161e+00 0.000000000000000000e+00 1.632653061224489832e+01 8.163265306122449161e+00 0.000000000000000000e+00…
1.632653061224489832e+01 1.632653061224489832e+01 8.163265306122449161e+00 0.000000000000000000e+00 1.632653061224489832e+01 0.000000000000000000e+00 0.000000000000000000e+00 8.163265306122449161e+00 0.000000000000000000e+00 8.163265306122449161e+00 8.163265306122449161e+00 8.163265306122449161e+00 0.000000000000000000e+00 0.000000000000000000e+00 8.163265306122449161e+00 0.000000000000000000e+00…
8.163265306122449161e+00 2.448979591836734571e+01 8.163265306122449161e+00 3.265306122448979664e+01 8.163265306122449161e+00 8.163265306122449161e+00 2.448979591836734571e+01 4.081632653061224403e+01 1.632653061224489832e+01 8.163265306122449161e+00 3.265306122448979664e+01 2.448979591836734571e+01 0.000000000000000000e+00 8.163265306122449161e+00 1.632653061224489832e+01 8.163265306122449161e+00…
1.632653061224489832e+01 3.265306122448979664e+01 0.000000000000000000e+00 0.000000000000000000e+00 1.632653061224489832e+01 3.265306122448979664e+01 1.632653061224489832e+01 1.632653061224489832e+01 3.265306122448979664e+01 3.265306122448979664e+01 1.632653061224489832e+01 1.632653061224489832e+01 8.163265306122449161e+00 2.448979591836734571e+01 2.448979591836734571e+01 1.632653061224489832e+01…
8.163265306122449161e+00 0.000000000000000000e+00 0.000000000000000000e+00 0.000000000000000000e+00 0.000000000000000000e+00 8.163265306122449161e+00 1.632653061224489832e+01 0.000000000000000000e+00 8.163265306122449161e+00 0.000000000000000000e+00 0.000000000000000000e+00 0.000000000000000000e+00 1.632653061224489832e+01 0.000000000000000000e+00 0.000000000000000000e+00 0.000000000000000000e+00…
0.000000000000000000e+00 0.000000000000000000e+00 0.000000000000000000e+00 8.163265306122449161e+00 0.000000000000000000e+00 0.000000000000000000e+00 8.163265306122449161e+00 8.163265306122449161e+00 0.000000000000000000e+00 8.163265306122449161e+00 8.163265306122449161e+00 0.000000000000000000e+00 8.163265306122449161e+00 0.000000000000000000e+00 8.163265306122449161e+00 0.000000000000000000e+00…
0.000000000000000000e+00 0.000000000000000000e+00 0.000000000000000000e+00 0.000000000000000000e+00 0.000000000000000000e+00 0.000000000000000000e+00 0.000000000000000000e+00 0.000000000000000000e+00 0.000000000000000000e+00 0.000000000000000000e+00 0.000000000000000000e+00 0.000000000000000000e+00 0.000000000000000000e+00 0.000000000000000000e+00 8.163265306122449161e+00 0.000000000000000000e+00…
0.000000000000000000e+00 0.000000000000000000e+00 0.000000000000000000e+00 0.000000000000000000e+00 0.000000000000000000e+00 0.000000000000000000e+00 0.000000000000000000e+00 0.000000000000000000e+00 0.000000000000000000e+00 0.000000000000000000e+00 0.000000000000000000e+00 0.000000000000000000e+00 0.000000000000000000e+00 0.000000000000000000e+00 0.000000000000000000e+00 0.000000000000000000e+00…
0.000000000000000000e+00 0.000000000000000000e+00 0.000000000000000000e+00 0.000000000000000000e+00 0.000000000000000000e+00 0.000000000000000000e+00 0.000000000000000000e+00 0.000000000000000000e+00 0.000000000000000000e+00 0.000000000000000000e+00 0.000000000000000000e+00 0.000000000000000000e+00 0.000000000000000000e+00 0.000000000000000000e+00 0.000000000000000000e+00 0.000000000000000000e+00…
0.000000000000000000e+00 8.163265306122449161e+00 1.632653061224489832e+01 2.448979591836734571e+01 8.163265306122449161e+00 0.000000000000000000e+00 1.632653061224489832e+01 2.448979591836734571e+01 0.000000000000000000e+00 0.000000000000000000e+00 1.632653061224489832e+01 0.000000000000000000e+00 8.163265306122449161e+00 8.163265306122449161e+00 2.448979591836734571e+01 0.000000000000000000e+00…
1.632653061224489832e+01 0.000000000000000000e+00 8.163265306122449161e+00 1.632653061224489832e+01 8.163265306122449161e+00 1.632653061224489832e+01 8.163265306122449161e+00 8.163265306122449161e+00 8.163265306122449161e+00 8.163265306122449161e+00 0.000000000000000000e+00 0.000000000000000000e+00 8.163265306122449161e+00 8.163265306122449161e+00 1.632653061224489832e+01 8.163265306122449161e+00…
0.000000000000000000e+00 3.265306122448979664e+01 3.265306122448979664e+01 2.448979591836734571e+01 2.448979591836734571e+01 2.448979591836734571e+01 1.632653061224489832e+01 2.448979591836734571e+01 8.163265306122449161e+00 4.081632653061224403e+01 2.448979591836734571e+01 0.000000000000000000e+00 4.081632653061224403e+01 2.448979591836734571e+01 4.081632653061224403e+01 8.163265306122449161e+00…
1.632653061224489832e+01 8.163265306122449161e+00 0.000000000000000000e+00 0.000000000000000000e+00 0.000000000000000000e+00 0.000000000000000000e+00 1.632653061224489832e+01 8.163265306122449161e+00 8.163265306122449161e+00 8.163265306122449161e+00 0.000000000000000000e+00 0.000000000000000000e+00 8.163265306122449161e+00 0.000000000000000000e+00 0.000000000000000000e+00 0.000000000000000000e+00…
0.000000000000000000e+00 0.000000000000000000e+00 0.000000000000000000e+00 0.000000000000000000e+00 1.632653061224489832e+01 0.000000000000000000e+00 8.163265306122449161e+00 8.163265306122449161e+00 8.163265306122449161e+00 0.000000000000000000e+00 2.448979591836734571e+01 8.163265306122449161e+00 8.163265306122449161e+00 0.000000000000000000e+00 0.000000000000000000e+00 0.000000000000000000e+00…
1.632653061224489832e+01 8.163265306122449161e+00 8.163265306122449161e+00 8.163265306122449161e+00 1.632653061224489832e+01 0.000000000000000000e+00 2.448979591836734571e+01 1.632653061224489832e+01 8.163265306122449161e+00 2.448979591836734571e+01 1.632653061224489832e+01 8.163265306122449161e+00 2.448979591836734571e+01 0.000000000000000000e+00 8.163265306122449161e+00 8.163265306122449161e+00…
1.000000000000000000e+01 3.000000000000000000e+01 2.000000000000000000e+01 1.500000000000000000e+01 1.000000000000000000e+01 3.000000000000000000e+01 1.000000000000000000e+01 1.500000000000000000e+01 2.000000000000000000e+01 2.000000000000000000e+01 1.500000000000000000e+01 3.500000000000000000e+01 1.500000000000000000e+01 3.000000000000000000e+01 2.500000000000000000e+01 1.000000000000000000e+01…
0.000000000000000000e+00 0.000000000000000000e+00 0.000000000000000000e+00 0.000000000000000000e+00 0.000000000000000000e+00 0.000000000000000000e+00 0.000000000000000000e+00 0.000000000000000000e+00 0.000000000000000000e+00 0.000000000000000000e+00 0.000000000000000000e+00 0.000000000000000000e+00 0.000000000000000000e+00 0.000000000000000000e+00 0.000000000000000000e+00 0.000000000000000000e+00…
3.500000000000000000e+01 2.500000000000000000e+01 2.500000000000000000e+01 1.500000000000000000e+01 2.000000000000000000e+01 4.500000000000000000e+01 5.000000000000000000e+00 3.000000000000000000e+01 2.500000000000000000e+01 2.500000000000000000e+01 3.000000000000000000e+01 2.500000000000000000e+01 1.500000000000000000e+01 2.000000000000000000e+01 2.500000000000000000e+01 2.500000000000000000e+01…
3.500000000000000000e+01 3.000000000000000000e+01 1.500000000000000000e+01 2.000000000000000000e+01 2.000000000000000000e+01 3.500000000000000000e+01 1.500000000000000000e+01 2.000000000000000000e+01 4.500000000000000000e+01 1.500000000000000000e+01 0.000000000000000000e+00 2.000000000000000000e+01 3.500000000000000000e+01 2.000000000000000000e+01 5.000000000000000000e+00 2.000000000000000000e+01…
1.000000000000000000e+01 2.000000000000000000e+01 5.000000000000000000e+00 5.000000000000000000e+00 1.500000000000000000e+01 2.000000000000000000e+01 5.000000000000000000e+00 5.000000000000000000e+00 2.000000000000000000e+01 1.500000000000000000e+01 2.000000000000000000e+01 5.000000000000000000e+00 0.000000000000000000e+00 1.000000000000000000e+01 5.000000000000000000e+00 1.000000000000000000e+01…
0.000000000000000000e+00 0.000000000000000000e+00 0.000000000000000000e+00 0.000000000000000000e+00 0.000000000000000000e+00 0.000000000000000000e+00 0.000000000000000000e+00 0.000000000000000000e+00 0.000000000000000000e+00 0.000000000000000000e+00 0.000000000000000000e+00 0.000000000000000000e+00 0.000000000000000000e+00 0.000000000000000000e+00 0.000000000000000000e+00 0.000000000000000000e+00…
8.163265306122449161e+00 0.000000000000000000e+00 1.632653061224489832e+01 3.265306122448979664e+01 0.000000000000000000e+00 4.897959183673469141e+01 0.000000000000000000e+00 3.265306122448979664e+01 2.448979591836734571e+01 1.632653061224489832e+01 1.632653061224489832e+01 8.163265306122449161e+00 2.448979591836734571e+01 1.632653061224489832e+01 8.163265306122449161e+00 3.265306122448979664e+01…
4.897959183673469141e+01 2.448979591836734571e+01 2.448979591836734571e+01 2.448979591836734571e+01 1.632653061224489832e+01 4.897959183673469141e+01 2.448979591836734571e+01 4.897959183673469141e+01 1.632653061224489832e+01 5.714285714285714590e+01 2.448979591836734571e+01 2.448979591836734571e+01 2.448979591836734571e+01 2.448979591836734571e+01 3.265306122448979664e+01 4.897959183673469141e+01…
8.163265306122449161e+00 1.632653061224489832e+01 8.163265306122449161e+00 0.000000000000000000e+00 0.000000000000000000e+00 1.632653061224489832e+01 8.163265306122449161e+00 2.448979591836734571e+01 0.000000000000000000e+00 4.081632653061224403e+01 1.632653061224489832e+01 8.163265306122449161e+00 0.000000000000000000e+00 0.000000000000000000e+00 0.000000000000000000e+00 1.632653061224489832e+01…
0.000000000000000000e+00 0.000000000000000000e+00 0.000000000000000000e+00 8.163265306122449161e+00 1.632653061224489832e+01 0.000000000000000000e+00 0.000000000000000000e+00 0.000000000000000000e+00 0.000000000000000000e+00 0.000000000000000000e+00 1.632653061224489832e+01 0.000000000000000000e+00 0.000000000000000000e+00 0.000000000000000000e+00 0.000000000000000000e+00 0.000000000000000000e+00…
1.600000000000000000e+01 8.000000000000000000e+00 8.000000000000000000e+00 8.000000000000000000e+00 8.000000000000000000e+00 1.600000000000000000e+01 8.000000000000000000e+00 0.000000000000000000e+00 0.000000000000000000e+00 8.000000000000000000e+00 8.000000000000000000e+00 1.600000000000000000e+01 8.000000000000000000e+00 8.000000000000000000e+00 8.000000000000000000e+00 0.000000000000000000e+00…
0.000000000000000000e+00 0.000000000000000000e+00 0.000000000000000000e+00 0.000000000000000000e+00 0.000000000000000000e+00 0.000000000000000000e+00 8.000000000000000000e+00 0.000000000000000000e+00 0.000000000000000000e+00 0.000000000000000000e+00 0.000000000000000000e+00 0.000000000000000000e+00 0.000000000000000000e+00 0.000000000000000000e+00 0.000000000000000000e+00 0.000000000000000000e+00…
0.000000000000000000e+00 1.600000000000000000e+01 1.600000000000000000e+01 8.000000000000000000e+00 8.000000000000000000e+00 1.600000000000000000e+01 0.000000000000000000e+00 1.600000000000000000e+01 2.400000000000000000e+01 1.600000000000000000e+01 0.000000000000000000e+00 1.600000000000000000e+01 1.600000000000000000e+01 1.600000000000000000e+01 8.000000000000000000e+00 1.600000000000000000e+01…
2.400000000000000000e+01 1.600000000000000000e+01 2.400000000000000000e+01 0.000000000000000000e+00 8.000000000000000000e+00 0.000000000000000000e+00 0.000000000000000000e+00 8.000000000000000000e+00 2.400000000000000000e+01 8.000000000000000000e+00 8.000000000000000000e+00 8.000000000000000000e+00 2.400000000000000000e+01 8.000000000000000000e+00 8.000000000000000000e+00 0.000000000000000000e+00…
3.200000000000000000e+01 2.400000000000000000e+01 1.600000000000000000e+01 2.400000000000000000e+01 2.400000000000000000e+01 2.400000000000000000e+01 2.400000000000000000e+01 3.200000000000000000e+01 0.000000000000000000e+00 2.400000000000000000e+01 0.000000000000000000e+00 1.600000000000000000e+01 1.600000000000000000e+01 3.200000000000000000e+01 1.600000000000000000e+01 2.400000000000000000e+01…
0.000000000000000000e+00 8.000000000000000000e+00 0.000000000000000000e+00 8.000000000000000000e+00 0.000000000000000000e+00 0.000000000000000000e+00 1.600000000000000000e+01 8.000000000000000000e+00 0.000000000000000000e+00 0.000000000000000000e+00 8.000000000000000000e+00 0.000000000000000000e+00 1.600000000000000000e+01 1.600000000000000000e+01 0.000000000000000000e+00 1.600000000000000000e+01…
8.000000000000000000e+00 0.000000000000000000e+00 0.000000000000000000e+00 8.000000000000000000e+00 8.000000000000000000e+00 0.000000000000000000e+00 0.000000000000000000e+00 1.600000000000000000e+01 8.000000000000000000e+00 8.000000000000000000e+00 2.400000000000000000e+01 0.000000000000000000e+00 1.600000000000000000e+01 0.000000000000000000e+00 1.600000000000000000e+01 8.000000000000000000e+00…
5.600000000000000000e+01 9.600000000000000000e+01 1.120000000000000000e+02 6.400000000000000000e+01 6.400000000000000000e+01 1.120000000000000000e+02 6.400000000000000000e+01 1.200000000000000000e+02 6.400000000000000000e+01 4.800000000000000000e+01 1.040000000000000000e+02 8.000000000000000000e+01 5.600000000000000000e+01 5.600000000000000000e+01 5.600000000000000000e+01 1.440000000000000000e+02…
8.000000000000000000e+00 2.400000000000000000e+01 0.000000000000000000e+00 2.400000000000000000e+01 2.400000000000000000e+01 0.000000000000000000e+00 8.000000000000000000e+00 8.000000000000000000e+00 8.000000000000000000e+00 0.000000000000000000e+00 1.600000000000000000e+01 1.600000000000000000e+01 1.600000000000000000e+01 1.600000000000000000e+01 1.600000000000000000e+01 0.000000000000000000e+00…
0.000000000000000000e+00 0.000000000000000000e+00 1.600000000000000000e+01 8.000000000000000000e+00 1.600000000000000000e+01 8.000000000000000000e+00 1.600000000000000000e+01 0.000000000000000000e+00 0.000000000000000000e+00 8.000000000000000000e+00 8.000000000000000000e+00 8.000000000000000000e+00 8.000000000000000000e+00 8.000000000000000000e+00 8.000000000000000000e+00 8.000000000000000000e+00…
0.000000000000000000e+00 0.000000000000000000e+00 0.000000000000000000e+00 0.000000000000000000e+00 0.000000000000000000e+00 0.000000000000000000e+00 0.000000000000000000e+00 0.000000000000000000e+00 0.000000000000000000e+00 0.000000000000000000e+00 0.000000000000000000e+00 0.000000000000000000e+00 0.000000000000000000e+00 0.000000000000000000e+00 0.000000000000000000e+00 0.000000000000000000e+00…
2.400000000000000000e+01 7.200000000000000000e+01 7.200000000000000000e+01 4.000000000000000000e+01 7.200000000000000000e+01 1.120000000000000000e+02 8.000000000000000000e+01 2.400000000000000000e+01 7.200000000000000000e+01 4.800000000000000000e+01 8.800000000000000000e+01 5.600000000000000000e+01 4.800000000000000000e+01 5.600000000000000000e+01 4.000000000000000000e+01 8.800000000000000000e+01…
4.000000000000000000e+01 3.200000000000000000e+01 4.800000000000000000e+01 8.000000000000000000e+00 4.800000000000000000e+01 4.000000000000000000e+01 4.000000000000000000e+01 2.400000000000000000e+01 4.000000000000000000e+01 2.400000000000000000e+01 4.000000000000000000e+01 1.600000000000000000e+01 2.400000000000000000e+01 4.000000000000000000e+01 3.200000000000000000e+01 4.000000000000000000e+01…
4.000000000000000000e+01 4.000000000000000000e+01 8.800000000000000000e+01 4.800000000000000000e+01 5.600000000000000000e+01 6.400000000000000000e+01 5.600000000000000000e+01 4.800000000000000000e+01 6.400000000000000000e+01 4.800000000000000000e+01 5.600000000000000000e+01 3.200000000000000000e+01 5.600000000000000000e+01 5.600000000000000000e+01 3.200000000000000000e+01 5.600000000000000000e+01…
0.000000000000000000e+00 5.063291139240506666e+00 5.063291139240506666e+00 1.012658227848101333e+01 1.518987341772151822e+01 0.000000000000000000e+00 0.000000000000000000e+00 5.063291139240506666e+00 5.063291139240506666e+00 0.000000000000000000e+00 0.000000000000000000e+00 0.000000000000000000e+00 1.012658227848101333e+01 5.063291139240506666e+00 0.000000000000000000e+00 0.000000000000000000e+00…
2.531645569620253156e+01 3.544303797468354134e+01 3.544303797468354134e+01 2.531645569620253156e+01 3.544303797468354134e+01 2.025316455696202667e+01 3.544303797468354134e+01 2.025316455696202667e+01 2.531645569620253156e+01 2.531645569620253156e+01 3.037974683544303645e+01 3.037974683544303645e+01 5.063291139240506666e+00 1.012658227848101333e+01 1.012658227848101333e+01 2.025316455696202667e+01…
3.037974683544303645e+01 1.518987341772151822e+01 2.531645569620253156e+01 0.000000000000000000e+00 1.518987341772151822e+01 1.012658227848101333e+01 1.518987341772151822e+01 1.518987341772151822e+01 1.012658227848101333e+01 2.025316455696202667e+01 1.012658227848101333e+01 1.518987341772151822e+01 0.000000000000000000e+00 5.063291139240506666e+00 5.063291139240506666e+00 5.063291139240506666e+00…
5.063291139240506666e+00 1.012658227848101333e+01 5.063291139240506666e+00 5.063291139240506666e+00 1.518987341772151822e+01 1.518987341772151822e+01 2.531645569620253156e+01 1.518987341772151822e+01 5.063291139240506666e+00 1.518987341772151822e+01 5.063291139240506666e+00 5.063291139240506666e+00 2.025316455696202667e+01 5.063291139240506666e+00 1.518987341772151822e+01 1.012658227848101333e+01…
8.101265822784810666e+01 1.367088607594936605e+02 1.113924050632911360e+02 1.063291139240506311e+02 1.215189873417721458e+02 1.012658227848101262e+02 1.063291139240506311e+02 9.620253164556962133e+01 8.607594936708861155e+01 8.607594936708861155e+01 7.594936708860760177e+01 7.594936708860760177e+01 4.050632911392405333e+01 8.101265822784810666e+01 6.582278481012657778e+01 1.012658227848101262e+02…
2.025316455696202667e+01 3.544303797468354134e+01 2.025316455696202667e+01 4.556962025316455822e+01 3.037974683544303645e+01 2.025316455696202667e+01 3.037974683544303645e+01 2.531645569620253156e+01 4.556962025316455822e+01 2.025316455696202667e+01 1.518987341772151822e+01 3.037974683544303645e+01 2.025316455696202667e+01 3.037974683544303645e+01 5.063291139240506666e+00 2.531645569620253156e+01…
0.000000000000000000e+00 0.000000000000000000e+00 0.000000000000000000e+00 0.000000000000000000e+00 0.000000000000000000e+00 0.000000000000000000e+00 0.000000000000000000e+00 0.000000000000000000e+00 0.000000000000000000e+00 0.000000000000000000e+00 0.000000000000000000e+00 0.000000000000000000e+00 0.000000000000000000e+00 0.000000000000000000e+00 0.000000000000000000e+00 5.063291139240506666e+00…
5.063291139240506666e+00 1.012658227848101333e+01 1.518987341772151822e+01 1.012658227848101333e+01 0.000000000000000000e+00 5.063291139240506666e+00 1.518987341772151822e+01 1.518987341772151822e+01 1.012658227848101333e+01 5.063291139240506666e+00 5.063291139240506666e+00 1.518987341772151822e+01 5.063291139240506666e+00 5.063291139240506666e+00 1.518987341772151822e+01 1.518987341772151822e+01…
5.063291139240506666e+00 1.012658227848101333e+01 1.012658227848101333e+01 0.000000000000000000e+00 5.063291139240506666e+00 5.063291139240506666e+00 5.063291139240506666e+00 0.000000000000000000e+00 5.063291139240506666e+00 5.063291139240506666e+00 5.063291139240506666e+00 5.063291139240506666e+00 0.000000000000000000e+00 0.000000000000000000e+00 0.000000000000000000e+00 0.000000000000000000e+00…
7.088607594936708267e+01 1.063291139240506311e+02 7.594936708860760177e+01 1.012658227848101262e+02 1.417721518987341653e+02 1.215189873417721458e+02 9.620253164556962133e+01 8.101265822784810666e+01 1.012658227848101262e+02 1.063291139240506311e+02 7.088607594936708267e+01 8.101265822784810666e+01 6.075949367088607289e+01 6.582278481012657778e+01 5.569620253164556800e+01 6.582278481012657778e+01…
2.025316455696202667e+01 1.012658227848101333e+01 1.518987341772151822e+01 0.000000000000000000e+00 1.012658227848101333e+01 5.063291139240506666e+00 2.025316455696202667e+01 5.063291139240506666e+00 5.063291139240506666e+00 1.012658227848101333e+01 1.012658227848101333e+01 1.518987341772151822e+01 1.518987341772151822e+01 1.012658227848101333e+01 5.063291139240506666e+00 1.518987341772151822e+01…
1.012658227848101333e+01 0.000000000000000000e+00 5.063291139240506666e+00 0.000000000000000000e+00 0.000000000000000000e+00 0.000000000000000000e+00 5.063291139240506666e+00 0.000000000000000000e+00 0.000000000000000000e+00 5.063291139240506666e+00 0.000000000000000000e+00 0.000000000000000000e+00 0.000000000000000000e+00 0.000000000000000000e+00 5.063291139240506666e+00 0.000000000000000000e+00…
2.531645569620253156e+01 5.063291139240506666e+00 5.063291139240506666e+00 5.063291139240506666e+00 1.012658227848101333e+01 5.063291139240506666e+00 5.063291139240506666e+00 1.012658227848101333e+01 1.518987341772151822e+01 1.012658227848101333e+01 5.063291139240506666e+00 5.063291139240506666e+00 0.000000000000000000e+00 1.518987341772151822e+01 5.063291139240506666e+00 1.012658227848101333e+01…
4.556962025316455822e+01 6.582278481012657778e+01 5.569620253164556800e+01 5.569620253164556800e+01 5.063291139240506311e+01 5.569620253164556800e+01 3.544303797468354134e+01 5.063291139240506311e+01 2.531645569620253156e+01 4.556962025316455822e+01 4.556962025316455822e+01 4.556962025316455822e+01 2.025316455696202667e+01 3.037974683544303645e+01 3.037974683544303645e+01 2.531645569620253156e+01…
1.518987341772151822e+01 1.012658227848101333e+01 2.531645569620253156e+01 1.518987341772151822e+01 2.531645569620253156e+01 5.063291139240506666e+00 0.000000000000000000e+00 5.063291139240506666e+00 2.025316455696202667e+01 2.025316455696202667e+01 5.063291139240506666e+00 5.063291139240506666e+00 0.000000000000000000e+00 0.000000000000000000e+00 1.012658227848101333e+01 5.063291139240506666e+00…
2.500000000000000000e+01 2.000000000000000000e+01 2.000000000000000000e+01 3.000000000000000000e+01 2.000000000000000000e+01 3.000000000000000000e+01 2.000000000000000000e+01 5.000000000000000000e+00 2.000000000000000000e+01 1.500000000000000000e+01 3.000000000000000000e+01 3.000000000000000000e+01 3.500000000000000000e+01 1.000000000000000000e+01 2.000000000000000000e+01 2.000000000000000000e+01…
1.000000000000000000e+01 0.000000000000000000e+00 0.000000000000000000e+00 5.000000000000000000e+00 0.000000000000000000e+00 2.000000000000000000e+01 5.000000000000000000e+00 5.000000000000000000e+00 1.500000000000000000e+01 5.000000000000000000e+00 0.000000000000000000e+00 1.500000000000000000e+01 1.000000000000000000e+01 0.000000000000000000e+00 1.000000000000000000e+01 5.000000000000000000e+00…
5.000000000000000000e+00 2.500000000000000000e+01 2.500000000000000000e+01 2.500000000000000000e+01 2.500000000000000000e+01 1.500000000000000000e+01 2.000000000000000000e+01 1.000000000000000000e+01 3.000000000000000000e+01 1.500000000000000000e+01 5.000000000000000000e+00 2.500000000000000000e+01 2.000000000000000000e+01 1.500000000000000000e+01 1.500000000000000000e+01 2.500000000000000000e+01…
0.000000000000000000e+00 0.000000000000000000e+00 5.000000000000000000e+00 0.000000000000000000e+00 5.000000000000000000e+00 5.000000000000000000e+00 0.000000000000000000e+00 5.000000000000000000e+00 0.000000000000000000e+00 0.000000000000000000e+00 0.000000000000000000e+00 0.000000000000000000e+00 0.000000000000000000e+00 5.000000000000000000e+00 5.000000000000000000e+00 0.000000000000000000e+00…
0.000000000000000000e+00 3.000000000000000000e+01 1.000000000000000000e+01 1.000000000000000000e+01 5.000000000000000000e+00 2.500000000000000000e+01 5.000000000000000000e+00 3.500000000000000000e+01 1.500000000000000000e+01 5.000000000000000000e+00 2.000000000000000000e+01 1.000000000000000000e+01 2.000000000000000000e+01 1.500000000000000000e+01 5.000000000000000000e+00 3.000000000000000000e+01…
5.000000000000000000e+00 0.000000000000000000e+00 0.000000000000000000e+00 1.000000000000000000e+01 0.000000000000000000e+00 5.000000000000000000e+00 5.000000000000000000e+00 0.000000000000000000e+00 0.000000000000000000e+00 0.000000000000000000e+00 1.000000000000000000e+01 1.000000000000000000e+01 0.000000000000000000e+00 5.000000000000000000e+00 0.000000000000000000e+00 5.000000000000000000e+00…
1.500000000000000000e+01 0.000000000000000000e+00 5.000000000000000000e+00 0.000000000000000000e+00 0.000000000000000000e+00 5.000000000000000000e+00 0.000000000000000000e+00 1.500000000000000000e+01 1.000000000000000000e+01 0.000000000000000000e+00 5.000000000000000000e+00 5.000000000000000000e+00 0.000000000000000000e+00 5.000000000000000000e+00 5.000000000000000000e+00 5.000000000000000000e+00…
1.500000000000000000e+01 1.000000000000000000e+01 0.000000000000000000e+00 1.500000000000000000e+01 5.000000000000000000e+00 1.000000000000000000e+01 5.000000000000000000e+00 1.000000000000000000e+01 1.000000000000000000e+01 1.000000000000000000e+01 5.000000000000000000e+00 1.000000000000000000e+01 5.000000000000000000e+00 1.000000000000000000e+01 0.000000000000000000e+00 5.000000000000000000e+00…
1.000000000000000000e+01 1.000000000000000000e+01 3.000000000000000000e+01 0.000000000000000000e+00 2.000000000000000000e+01 5.000000000000000000e+00 0.000000000000000000e+00 1.000000000000000000e+01 5.000000000000000000e+00 5.000000000000000000e+00 5.000000000000000000e+00 1.000000000000000000e+01 1.000000000000000000e+01 1.000000000000000000e+01 0.000000000000000000e+00 1.000000000000000000e+01…
0.000000000000000000e+00 5.000000000000000000e+00 0.000000000000000000e+00 0.000000000000000000e+00 1.000000000000000000e+01 0.000000000000000000e+00 0.000000000000000000e+00 0.000000000000000000e+00 5.000000000000000000e+00 5.000000000000000000e+00 5.000000000000000000e+00 1.000000000000000000e+01 1.500000000000000000e+01 0.000000000000000000e+00 0.000000000000000000e+00 0.000000000000000000e+00…
5.000000000000000000e+00 1.000000000000000000e+01 0.000000000000000000e+00 0.000000000000000000e+00 0.000000000000000000e+00 0.000000000000000000e+00 0.000000000000000000e+00 0.000000000000000000e+00 1.000000000000000000e+01 0.000000000000000000e+00 5.000000000000000000e+00 0.000000000000000000e+00 0.000000000000000000e+00 5.000000000000000000e+00 0.000000000000000000e+00 0.000000000000000000e+00…
1.500000000000000000e+01 5.000000000000000000e+00 2.000000000000000000e+01 1.000000000000000000e+01 4.000000000000000000e+01 1.000000000000000000e+01 1.000000000000000000e+01 2.500000000000000000e+01 5.000000000000000000e+00 5.000000000000000000e+00 4.000000000000000000e+01 2.000000000000000000e+01 1.500000000000000000e+01 0.000000000000000000e+00 5.000000000000000000e+00 1.000000000000000000e+01…
1.000000000000000000e+02 9.000000000000000000e+01 4.500000000000000000e+01 1.000000000000000000e+02 1.050000000000000000e+02 1.150000000000000000e+02 7.500000000000000000e+01 9.500000000000000000e+01 1.050000000000000000e+02 1.200000000000000000e+02 6.000000000000000000e+01 1.350000000000000000e+02 1.050000000000000000e+02 1.250000000000000000e+02 7.000000000000000000e+01 6.000000000000000000e+01…
7.000000000000000000e+01 1.200000000000000000e+02 9.500000000000000000e+01 7.500000000000000000e+01 6.000000000000000000e+01 1.200000000000000000e+02 1.200000000000000000e+02 1.100000000000000000e+02 8.000000000000000000e+01 1.000000000000000000e+02 1.400000000000000000e+02 1.100000000000000000e+02 1.250000000000000000e+02 1.400000000000000000e+02 5.000000000000000000e+01 7.000000000000000000e+01…
2.500000000000000000e+01 3.500000000000000000e+01 2.500000000000000000e+01 2.500000000000000000e+01 2.500000000000000000e+01 3.000000000000000000e+01 2.500000000000000000e+01 4.500000000000000000e+01 2.000000000000000000e+01 2.000000000000000000e+01 3.000000000000000000e+01 3.500000000000000000e+01 2.500000000000000000e+01 2.000000000000000000e+01 2.000000000000000000e+01 2.500000000000000000e+01…
1.500000000000000000e+01 5.000000000000000000e+00 1.000000000000000000e+01 5.000000000000000000e+00 0.000000000000000000e+00 1.000000000000000000e+01 2.000000000000000000e+01 5.000000000000000000e+00 5.000000000000000000e+00 1.500000000000000000e+01 1.000000000000000000e+01 2.000000000000000000e+01 3.000000000000000000e+01 1.500000000000000000e+01 2.000000000000000000e+01 1.500000000000000000e+01…
0.000000000000000000e+00 5.000000000000000000e+00 5.000000000000000000e+00 5.000000000000000000e+00 0.000000000000000000e+00 5.000000000000000000e+00 0.000000000000000000e+00 0.000000000000000000e+00 5.000000000000000000e+00 5.000000000000000000e+00 5.000000000000000000e+00 0.000000000000000000e+00 5.000000000000000000e+00 5.000000000000000000e+00 1.000000000000000000e+01 0.000000000000000000e+00…
0.000000000000000000e+00 0.000000000000000000e+00 0.000000000000000000e+00 0.000000000000000000e+00 0.000000000000000000e+00 0.000000000000000000e+00 0.000000000000000000e+00 0.000000000000000000e+00 0.000000000000000000e+00 0.000000000000000000e+00 0.000000000000000000e+00 0.000000000000000000e+00 0.000000000000000000e+00 0.000000000000000000e+00 0.000000000000000000e+00 0.000000000000000000e+00…
0.000000000000000000e+00 0.000000000000000000e+00 5.000000000000000000e+00 0.000000000000000000e+00 0.000000000000000000e+00 0.000000000000000000e+00 5.000000000000000000e+00 0.000000000000000000e+00 5.000000000000000000e+00 5.000000000000000000e+00 5.000000000000000000e+00 0.000000000000000000e+00 0.000000000000000000e+00 1.000000000000000000e+01 0.000000000000000000e+00 0.000000000000000000e+00…
4.000000000000000000e+01 5.000000000000000000e+00 2.000000000000000000e+01 5.000000000000000000e+01 2.000000000000000000e+01 3.500000000000000000e+01 1.500000000000000000e+01 3.000000000000000000e+01 4.500000000000000000e+01 1.500000000000000000e+01 3.500000000000000000e+01 4.000000000000000000e+01 3.500000000000000000e+01 2.000000000000000000e+01 2.500000000000000000e+01 2.000000000000000000e+01…
5.000000000000000000e+00 0.000000000000000000e+00 0.000000000000000000e+00 1.000000000000000000e+01 0.000000000000000000e+00 1.000000000000000000e+01 0.000000000000000000e+00 5.000000000000000000e+00 5.000000000000000000e+00 1.000000000000000000e+01 0.000000000000000000e+00 1.000000000000000000e+01 1.000000000000000000e+01 0.000000000000000000e+00 0.000000000000000000e+00 0.000000000000000000e+00…
1.000000000000000000e+01 1.500000000000000000e+01 0.000000000000000000e+00 2.000000000000000000e+01 1.500000000000000000e+01 5.000000000000000000e+00 2.500000000000000000e+01 5.000000000000000000e+00 1.500000000000000000e+01 0.000000000000000000e+00 1.000000000000000000e+01 1.500000000000000000e+01 0.000000000000000000e+00 1.000000000000000000e+01 1.500000000000000000e+01 0.000000000000000000e+00…
0.000000000000000000e+00 0.000000000000000000e+00 0.000000000000000000e+00 0.000000000000000000e+00 5.000000000000000000e+00 0.000000000000000000e+00 5.000000000000000000e+00 5.000000000000000000e+00 0.000000000000000000e+00 0.000000000000000000e+00 0.000000000000000000e+00 5.000000000000000000e+00 0.000000000000000000e+00 5.000000000000000000e+00 5.000000000000000000e+00 0.000000000000000000e+00…
1.000000000000000000e+01 1.500000000000000000e+01 0.000000000000000000e+00 1.000000000000000000e+01 2.500000000000000000e+01 1.000000000000000000e+01 1.500000000000000000e+01 2.000000000000000000e+01 2.500000000000000000e+01 1.000000000000000000e+01 1.500000000000000000e+01 1.000000000000000000e+01 0.000000000000000000e+00 1.500000000000000000e+01 1.000000000000000000e+01 0.000000000000000000e+00…
0.000000000000000000e+00 0.000000000000000000e+00 0.000000000000000000e+00 0.000000000000000000e+00 0.000000000000000000e+00 0.000000000000000000e+00 0.000000000000000000e+00 0.000000000000000000e+00 0.000000000000000000e+00 0.000000000000000000e+00 0.000000000000000000e+00 0.000000000000000000e+00 0.000000000000000000e+00 0.000000000000000000e+00 0.000000000000000000e+00 0.000000000000000000e+00…
3.000000000000000000e+01 4.000000000000000000e+01 4.500000000000000000e+01 5.000000000000000000e+01 1.500000000000000000e+01 2.500000000000000000e+01 4.000000000000000000e+01 4.500000000000000000e+01 3.500000000000000000e+01 4.000000000000000000e+01 3.500000000000000000e+01 2.500000000000000000e+01 4.500000000000000000e+01 5.500000000000000000e+01 1.000000000000000000e+01 3.500000000000000000e+01…
0.000000000000000000e+00 0.000000000000000000e+00 0.000000000000000000e+00 0.000000000000000000e+00 0.000000000000000000e+00 0.000000000000000000e+00 0.000000000000000000e+00 0.000000000000000000e+00 0.000000000000000000e+00 0.000000000000000000e+00 0.000000000000000000e+00 0.000000000000000000e+00 0.000000000000000000e+00 0.000000000000000000e+00 0.000000000000000000e+00 0.000000000000000000e+00…
4.500000000000000000e+01 6.000000000000000000e+01 7.500000000000000000e+01 5.000000000000000000e+01 8.000000000000000000e+01 6.500000000000000000e+01 2.500000000000000000e+01 5.000000000000000000e+01 5.500000000000000000e+01 5.500000000000000000e+01 5.000000000000000000e+01 2.500000000000000000e+01 3.500000000000000000e+01 4.000000000000000000e+01 4.000000000000000000e+01 5.500000000000000000e+01…
4.500000000000000000e+01 4.500000000000000000e+01 3.000000000000000000e+01 7.000000000000000000e+01 2.500000000000000000e+01 2.500000000000000000e+01 4.000000000000000000e+01 4.500000000000000000e+01 2.500000000000000000e+01 4.500000000000000000e+01 6.000000000000000000e+01 4.000000000000000000e+01 3.500000000000000000e+01 4.500000000000000000e+01 4.500000000000000000e+01 7.000000000000000000e+01…
1.050000000000000000e+02 1.100000000000000000e+02 1.150000000000000000e+02 9.000000000000000000e+01 7.500000000000000000e+01 9.000000000000000000e+01 7.000000000000000000e+01 1.100000000000000000e+02 9.500000000000000000e+01 7.500000000000000000e+01 1.100000000000000000e+02 8.500000000000000000e+01 8.500000000000000000e+01 8.500000000000000000e+01 9.000000000000000000e+01 1.200000000000000000e+02…
5.000000000000000000e+01 7.000000000000000000e+01 9.500000000000000000e+01 6.500000000000000000e+01 4.500000000000000000e+01 6.000000000000000000e+01 4.500000000000000000e+01 1.000000000000000000e+02 7.000000000000000000e+01 4.500000000000000000e+01 1.050000000000000000e+02 6.000000000000000000e+01 7.000000000000000000e+01 7.000000000000000000e+01 6.000000000000000000e+01 1.000000000000000000e+02…
6.000000000000000000e+01 7.500000000000000000e+01 8.000000000000000000e+01 8.000000000000000000e+01 8.500000000000000000e+01 7.000000000000000000e+01 8.000000000000000000e+01 6.000000000000000000e+01 4.500000000000000000e+01 7.000000000000000000e+01 7.500000000000000000e+01 8.000000000000000000e+01 7.500000000000000000e+01 5.000000000000000000e+01 6.000000000000000000e+01 1.000000000000000000e+02…
8.000000000000000000e+01 7.500000000000000000e+01 5.000000000000000000e+01 6.500000000000000000e+01 6.000000000000000000e+01 4.000000000000000000e+01 8.000000000000000000e+01 6.000000000000000000e+01 6.000000000000000000e+01 9.000000000000000000e+01 5.500000000000000000e+01 5.500000000000000000e+01 9.000000000000000000e+01 5.500000000000000000e+01 7.000000000000000000e+01 8.500000000000000000e+01…
2.000000000000000000e+01 2.000000000000000000e+01 1.000000000000000000e+01 1.500000000000000000e+01 3.500000000000000000e+01 1.500000000000000000e+01 1.500000000000000000e+01 1.000000000000000000e+01 1.500000000000000000e+01 2.500000000000000000e+01 2.500000000000000000e+01 1.500000000000000000e+01 1.000000000000000000e+01 3.000000000000000000e+01 1.500000000000000000e+01 2.000000000000000000e+01…
1.150000000000000000e+02 1.200000000000000000e+02 1.200000000000000000e+02 1.250000000000000000e+02 1.050000000000000000e+02 1.350000000000000000e+02 1.300000000000000000e+02 1.350000000000000000e+02 1.050000000000000000e+02 1.050000000000000000e+02 1.200000000000000000e+02 9.500000000000000000e+01 1.100000000000000000e+02 1.100000000000000000e+02 1.300000000000000000e+02 1.150000000000000000e+02…
0.000000000000000000e+00 0.000000000000000000e+00 1.000000000000000000e+01 0.000000000000000000e+00 0.000000000000000000e+00 1.500000000000000000e+01 1.000000000000000000e+01 5.000000000000000000e+00 0.000000000000000000e+00 1.000000000000000000e+01 5.000000000000000000e+00 1.500000000000000000e+01 1.500000000000000000e+01 0.000000000000000000e+00 5.000000000000000000e+00 0.000000000000000000e+00…
3.500000000000000000e+01 1.000000000000000000e+01 1.500000000000000000e+01 2.000000000000000000e+01 4.000000000000000000e+01 3.000000000000000000e+01 1.000000000000000000e+01 2.500000000000000000e+01 1.500000000000000000e+01 2.000000000000000000e+01 3.000000000000000000e+01 3.500000000000000000e+01 2.500000000000000000e+01 2.000000000000000000e+01 2.000000000000000000e+01 3.500000000000000000e+01…
4.000000000000000000e+01 6.500000000000000000e+01 8.500000000000000000e+01 4.500000000000000000e+01 4.000000000000000000e+01 5.500000000000000000e+01 6.000000000000000000e+01 7.500000000000000000e+01 3.000000000000000000e+01 7.500000000000000000e+01 5.500000000000000000e+01 4.000000000000000000e+01 6.500000000000000000e+01 6.500000000000000000e+01 4.500000000000000000e+01 6.500000000000000000e+01…
5.000000000000000000e+00 5.000000000000000000e+00 0.000000000000000000e+00 0.000000000000000000e+00 5.000000000000000000e+00 0.000000000000000000e+00 5.000000000000000000e+00 5.000000000000000000e+00 5.000000000000000000e+00 0.000000000000000000e+00 0.000000000000000000e+00 0.000000000000000000e+00 0.000000000000000000e+00 5.000000000000000000e+00 1.500000000000000000e+01 5.000000000000000000e+00…
5.000000000000000000e+00 0.000000000000000000e+00 5.000000000000000000e+00 5.000000000000000000e+00 5.000000000000000000e+00 1.500000000000000000e+01 5.000000000000000000e+00 1.500000000000000000e+01 1.000000000000000000e+01 1.500000000000000000e+01 5.000000000000000000e+00 5.000000000000000000e+00 2.000000000000000000e+01 0.000000000000000000e+00 0.000000000000000000e+00 1.000000000000000000e+01…
1.000000000000000000e+01 5.000000000000000000e+00 1.000000000000000000e+01 5.000000000000000000e+00 1.000000000000000000e+01 1.500000000000000000e+01 1.000000000000000000e+01 1.000000000000000000e+01 1.500000000000000000e+01 0.000000000000000000e+00 2.500000000000000000e+01 1.500000000000000000e+01 1.000000000000000000e+01 5.000000000000000000e+00 1.500000000000000000e+01 1.500000000000000000e+01…
6.000000000000000000e+01 6.000000000000000000e+01 7.000000000000000000e+01 5.000000000000000000e+01 9.000000000000000000e+01 6.000000000000000000e+01 6.500000000000000000e+01 6.500000000000000000e+01 4.000000000000000000e+01 6.000000000000000000e+01 7.500000000000000000e+01 1.000000000000000000e+02 5.000000000000000000e+01 6.000000000000000000e+01 6.000000000000000000e+01 5.500000000000000000e+01…
1.000000000000000000e+01 5.000000000000000000e+00 1.000000000000000000e+01 0.000000000000000000e+00 1.000000000000000000e+01 1.500000000000000000e+01 1.500000000000000000e+01 1.000000000000000000e+01 2.500000000000000000e+01 5.000000000000000000e+00 1.000000000000000000e+01 1.000000000000000000e+01 1.500000000000000000e+01 5.000000000000000000e+00 5.000000000000000000e+00 1.000000000000000000e+01…
0.000000000000000000e+00 1.000000000000000000e+01 0.000000000000000000e+00 0.000000000000000000e+00 5.000000000000000000e+00 5.000000000000000000e+00 0.000000000000000000e+00 0.000000000000000000e+00 0.000000000000000000e+00 0.000000000000000000e+00 0.000000000000000000e+00 0.000000000000000000e+00 0.000000000000000000e+00 5.000000000000000000e+00 5.000000000000000000e+00 0.000000000000000000e+00…
5.000000000000000000e+00 5.000000000000000000e+00 0.000000000000000000e+00 5.000000000000000000e+00 0.000000000000000000e+00 0.000000000000000000e+00 0.000000000000000000e+00 0.000000000000000000e+00 0.000000000000000000e+00 0.000000000000000000e+00 0.000000000000000000e+00 5.000000000000000000e+00 5.000000000000000000e+00 0.000000000000000000e+00 5.000000000000000000e+00 0.000000000000000000e+00…
2.500000000000000000e+01 1.000000000000000000e+01 2.000000000000000000e+01 1.500000000000000000e+01 2.000000000000000000e+01 2.000000000000000000e+01 2.000000000000000000e+01 1.500000000000000000e+01 1.500000000000000000e+01 3.500000000000000000e+01 1.500000000000000000e+01 4.000000000000000000e+01 2.500000000000000000e+01 2.500000000000000000e+01 2.000000000000000000e+01 2.500000000000000000e+01…
1.000000000000000000e+01 1.500000000000000000e+01 1.500000000000000000e+01 2.500000000000000000e+01 2.000000000000000000e+01 3.000000000000000000e+01 2.000000000000000000e+01 0.000000000000000000e+00 2.000000000000000000e+01 2.500000000000000000e+01 2.000000000000000000e+01 5.000000000000000000e+00 3.500000000000000000e+01 3.500000000000000000e+01 2.500000000000000000e+01 1.000000000000000000e+01…
0.000000000000000000e+00 1.500000000000000000e+01 2.000000000000000000e+01 1.500000000000000000e+01 1.500000000000000000e+01 1.000000000000000000e+01 0.000000000000000000e+00 1.000000000000000000e+01 1.500000000000000000e+01 5.000000000000000000e+00 5.000000000000000000e+00 1.000000000000000000e+01 0.000000000000000000e+00 2.500000000000000000e+01 1.500000000000000000e+01 1.000000000000000000e+01…
0.000000000000000000e+00 0.000000000000000000e+00 0.000000000000000000e+00 0.000000000000000000e+00 5.000000000000000000e+00 0.000000000000000000e+00 5.000000000000000000e+00 5.000000000000000000e+00 1.000000000000000000e+01 5.000000000000000000e+00 5.000000000000000000e+00 1.000000000000000000e+01 5.000000000000000000e+00 5.000000000000000000e+00 5.000000000000000000e+00 5.000000000000000000e+00…
1.150000000000000000e+02 9.000000000000000000e+01 9.500000000000000000e+01 1.050000000000000000e+02 7.000000000000000000e+01 6.500000000000000000e+01 9.000000000000000000e+01 1.100000000000000000e+02 1.200000000000000000e+02 9.000000000000000000e+01 1.100000000000000000e+02 6.000000000000000000e+01 7.500000000000000000e+01 8.500000000000000000e+01 8.500000000000000000e+01 1.250000000000000000e+02…
3.000000000000000000e+01 2.500000000000000000e+01 4.500000000000000000e+01 3.000000000000000000e+01 2.500000000000000000e+01 5.000000000000000000e+01 2.500000000000000000e+01 2.500000000000000000e+01 5.000000000000000000e+01 2.500000000000000000e+01 3.500000000000000000e+01 3.500000000000000000e+01 2.500000000000000000e+01 4.000000000000000000e+01 4.000000000000000000e+01 1.500000000000000000e+01…
6.500000000000000000e+01 9.500000000000000000e+01 8.500000000000000000e+01 1.150000000000000000e+02 1.000000000000000000e+02 7.000000000000000000e+01 7.000000000000000000e+01 6.500000000000000000e+01 8.500000000000000000e+01 9.000000000000000000e+01 8.000000000000000000e+01 1.050000000000000000e+02 1.000000000000000000e+02 7.500000000000000000e+01 7.500000000000000000e+01 7.500000000000000000e+01…
1.012658227848101333e+01 2.025316455696202667e+01 1.012658227848101333e+01 1.518987341772151822e+01 1.518987341772151822e+01 5.063291139240506666e+00 2.025316455696202667e+01 1.012658227848101333e+01 2.025316455696202667e+01 1.012658227848101333e+01 0.000000000000000000e+00 2.025316455696202667e+01 5.063291139240506666e+00 2.531645569620253156e+01 1.012658227848101333e+01 5.063291139240506666e+00…
0.000000000000000000e+00 0.000000000000000000e+00 1.012658227848101333e+01 5.063291139240506666e+00 1.518987341772151822e+01 0.000000000000000000e+00 1.518987341772151822e+01 5.063291139240506666e+00 1.012658227848101333e+01 5.063291139240506666e+00 1.012658227848101333e+01 5.063291139240506666e+00 5.063291139240506666e+00 0.000000000000000000e+00 0.000000000000000000e+00 1.012658227848101333e+01…
3.037974683544303645e+01 5.063291139240506666e+00 5.063291139240506666e+00 5.063291139240506666e+00 1.518987341772151822e+01 1.518987341772151822e+01 2.025316455696202667e+01 1.012658227848101333e+01 1.518987341772151822e+01 3.037974683544303645e+01 2.531645569620253156e+01 1.518987341772151822e+01 1.012658227848101333e+01 2.025316455696202667e+01 1.012658227848101333e+01 5.063291139240506666e+00…
0.000000000000000000e+00 0.000000000000000000e+00 0.000000000000000000e+00 0.000000000000000000e+00 0.000000000000000000e+00 0.000000000000000000e+00 0.000000000000000000e+00 0.000000000000000000e+00 0.000000000000000000e+00 0.000000000000000000e+00 0.000000000000000000e+00 0.000000000000000000e+00 0.000000000000000000e+00 0.000000000000000000e+00 0.000000000000000000e+00 0.000000000000000000e+00…
1.518987341772151822e+01 5.063291139240506666e+00 5.063291139240506666e+00 1.518987341772151822e+01 0.000000000000000000e+00 1.518987341772151822e+01 1.012658227848101333e+01 5.063291139240506666e+00 1.012658227848101333e+01 1.012658227848101333e+01 1.012658227848101333e+01 2.025316455696202667e+01 0.000000000000000000e+00 5.063291139240506666e+00 5.063291139240506666e+00 0.000000000000000000e+00…
0.000000000000000000e+00 0.000000000000000000e+00 0.000000000000000000e+00 0.000000000000000000e+00 0.000000000000000000e+00 0.000000000000000000e+00 0.000000000000000000e+00 0.000000000000000000e+00 0.000000000000000000e+00 0.000000000000000000e+00 0.000000000000000000e+00 0.000000000000000000e+00 0.000000000000000000e+00 0.000000000000000000e+00 0.000000000000000000e+00 0.000000000000000000e+00…
1.012658227848101333e+01 0.000000000000000000e+00 5.063291139240506666e+00 1.012658227848101333e+01 0.000000000000000000e+00 0.000000000000000000e+00 5.063291139240506666e+00 5.063291139240506666e+00 5.063291139240506666e+00 5.063291139240506666e+00 0.000000000000000000e+00 1.012658227848101333e+01 1.012658227848101333e+01 5.063291139240506666e+00 5.063291139240506666e+00 1.518987341772151822e+01…
3.478260869565217206e+01 3.478260869565217206e+01 2.608695652173912904e+01 3.478260869565217206e+01 4.347826086956521863e+01 1.739130434782608603e+01 4.347826086956521863e+01 4.347826086956521863e+01 1.739130434782608603e+01 1.739130434782608603e+01 5.217391304347825809e+01 2.608695652173912904e+01 8.695652173913043015e+00 8.695652173913043015e+00 3.478260869565217206e+01 1.739130434782608603e+01…
1.652173913043478137e+02 1.565217391304347814e+02 1.043478260869565162e+02 6.956521739130434412e+01 1.478260869565217490e+02 1.478260869565217490e+02 1.739130434782608745e+02 9.565217391304348382e+01 1.478260869565217490e+02 1.739130434782608745e+02 1.217391304347826093e+02 1.652173913043478137e+02 1.826086956521739069e+02 1.304347826086956559e+02 1.043478260869565162e+02 9.565217391304348382e+01…
1.130434782608695627e+02 1.304347826086956559e+02 1.652173913043478137e+02 9.565217391304348382e+01 7.826086956521739069e+01 1.217391304347826093e+02 1.043478260869565162e+02 7.826086956521739069e+01 1.391304347826086882e+02 1.652173913043478137e+02 1.478260869565217490e+02 1.565217391304347814e+02 6.956521739130434412e+01 1.043478260869565162e+02 6.956521739130434412e+01 9.565217391304348382e+01…
1.043478260869565162e+02 1.130434782608695627e+02 9.565217391304348382e+01 5.217391304347825809e+01 1.130434782608695627e+02 6.956521739130434412e+01 1.130434782608695627e+02 6.086956521739130466e+01 1.130434782608695627e+02 1.304347826086956559e+02 1.304347826086956559e+02 1.304347826086956559e+02 1.304347826086956559e+02 5.217391304347825809e+01 1.043478260869565162e+02 1.478260869565217490e+02…
1.739130434782608603e+01 2.608695652173912904e+01 2.608695652173912904e+01 1.739130434782608603e+01 1.739130434782608603e+01 1.739130434782608603e+01 4.347826086956521863e+01 3.478260869565217206e+01 4.347826086956521863e+01 8.695652173913043015e+00 3.478260869565217206e+01 1.739130434782608603e+01 2.608695652173912904e+01 8.695652173913043015e+00 4.347826086956521863e+01 1.739130434782608603e+01…
5.217391304347825809e+01 3.478260869565217206e+01 8.695652173913043015e+00 1.739130434782608603e+01 5.217391304347825809e+01 3.478260869565217206e+01 1.739130434782608603e+01 4.347826086956521863e+01 2.608695652173912904e+01 5.217391304347825809e+01 3.478260869565217206e+01 1.739130434782608603e+01 1.739130434782608603e+01 6.086956521739130466e+01 4.347826086956521863e+01 3.478260869565217206e+01…
1.739130434782608603e+01 4.347826086956521863e+01 0.000000000000000000e+00 1.739130434782608603e+01 8.695652173913043015e+00 3.478260869565217206e+01 8.695652173913043015e+00 4.347826086956521863e+01 8.695652173913043015e+00 8.695652173913043015e+00 8.695652173913043015e+00 2.608695652173912904e+01 2.608695652173912904e+01 2.608695652173912904e+01 0.000000000000000000e+00 3.478260869565217206e+01…
1.304347826086956559e+02 8.695652173913043725e+01 1.043478260869565162e+02 5.217391304347825809e+01 1.304347826086956559e+02 2.608695652173912904e+01 1.130434782608695627e+02 9.565217391304348382e+01 1.130434782608695627e+02 6.086956521739130466e+01 8.695652173913043725e+01 1.304347826086956559e+02 9.565217391304348382e+01 9.565217391304348382e+01 1.130434782608695627e+02 1.043478260869565162e+02…
1.043478260869565162e+02 1.217391304347826093e+02 8.695652173913043725e+01 5.217391304347825809e+01 9.565217391304348382e+01 7.826086956521739069e+01 1.043478260869565162e+02 1.043478260869565162e+02 9.565217391304348382e+01 1.217391304347826093e+02 1.043478260869565162e+02 1.043478260869565162e+02 1.217391304347826093e+02 8.695652173913043725e+01 1.652173913043478137e+02 7.826086956521739069e+01…
7.826086956521739069e+01 6.086956521739130466e+01 4.347826086956521863e+01 1.739130434782608603e+01 7.826086956521739069e+01 3.478260869565217206e+01 3.478260869565217206e+01 8.695652173913043725e+01 6.956521739130434412e+01 8.695652173913043725e+01 9.565217391304348382e+01 6.956521739130434412e+01 9.565217391304348382e+01 5.217391304347825809e+01 7.826086956521739069e+01 7.826086956521739069e+01…
8.695652173913043015e+00 8.695652173913043015e+00 8.695652173913043015e+00 0.000000000000000000e+00 1.739130434782608603e+01 0.000000000000000000e+00 8.695652173913043015e+00 1.739130434782608603e+01 2.608695652173912904e+01 0.000000000000000000e+00 8.695652173913043015e+00 0.000000000000000000e+00 8.695652173913043015e+00 0.000000000000000000e+00 0.000000000000000000e+00 1.739130434782608603e+01…
8.695652173913043015e+00 8.695652173913043015e+00 8.695652173913043015e+00 8.695652173913043015e+00 0.000000000000000000e+00 8.695652173913043015e+00 0.000000000000000000e+00 0.000000000000000000e+00 0.000000000000000000e+00 0.000000000000000000e+00 1.739130434782608603e+01 8.695652173913043015e+00 8.695652173913043015e+00 3.478260869565217206e+01 8.695652173913043015e+00 3.478260869565217206e+01…
2.608695652173912904e+01 8.695652173913043015e+00 0.000000000000000000e+00 0.000000000000000000e+00 0.000000000000000000e+00 8.695652173913043015e+00 8.695652173913043015e+00 8.695652173913043015e+00 0.000000000000000000e+00 8.695652173913043015e+00 0.000000000000000000e+00 0.000000000000000000e+00 1.739130434782608603e+01 3.478260869565217206e+01 8.695652173913043015e+00 1.739130434782608603e+01…
0.000000000000000000e+00 0.000000000000000000e+00 0.000000000000000000e+00 8.695652173913043015e+00 8.695652173913043015e+00 0.000000000000000000e+00 0.000000000000000000e+00 0.000000000000000000e+00 8.695652173913043015e+00 0.000000000000000000e+00 0.000000000000000000e+00 0.000000000000000000e+00 0.000000000000000000e+00 0.000000000000000000e+00 0.000000000000000000e+00 0.000000000000000000e+00…
5.128205128205128638e+00 5.128205128205128638e+00 0.000000000000000000e+00 0.000000000000000000e+00 1.025641025641025728e+01 1.025641025641025728e+01 1.025641025641025728e+01 5.128205128205128638e+00 0.000000000000000000e+00 5.128205128205128638e+00 0.000000000000000000e+00 1.538461538461538503e+01 0.000000000000000000e+00 0.000000000000000000e+00 5.128205128205128638e+00 5.128205128205128638e+00…
0.000000000000000000e+00 1.538461538461538503e+01 5.128205128205128638e+00 1.025641025641025728e+01 0.000000000000000000e+00 1.025641025641025728e+01 1.025641025641025728e+01 0.000000000000000000e+00 5.128205128205128638e+00 1.025641025641025728e+01 0.000000000000000000e+00 5.128205128205128638e+00 1.025641025641025728e+01 5.128205128205128638e+00 1.025641025641025728e+01 1.538461538461538503e+01…
0.000000000000000000e+00 0.000000000000000000e+00 0.000000000000000000e+00 0.000000000000000000e+00 0.000000000000000000e+00 0.000000000000000000e+00 0.000000000000000000e+00 0.000000000000000000e+00 0.000000000000000000e+00 0.000000000000000000e+00 0.000000000000000000e+00 0.000000000000000000e+00 0.000000000000000000e+00 0.000000000000000000e+00 0.000000000000000000e+00 0.000000000000000000e+00…
0.000000000000000000e+00 0.000000000000000000e+00 0.000000000000000000e+00 0.000000000000000000e+00 0.000000000000000000e+00 5.128205128205128638e+00 5.128205128205128638e+00 0.000000000000000000e+00 0.000000000000000000e+00 5.128205128205128638e+00 5.128205128205128638e+00 0.000000000000000000e+00 0.000000000000000000e+00 0.000000000000000000e+00 0.000000000000000000e+00 0.000000000000000000e+00…
1.538461538461538503e+01 3.589743589743589780e+01 2.051282051282051455e+01 2.564102564102564230e+01 3.589743589743589780e+01 2.051282051282051455e+01 3.076923076923077005e+01 3.076923076923077005e+01 2.051282051282051455e+01 1.538461538461538503e+01 2.564102564102564230e+01 2.564102564102564230e+01 4.615384615384615330e+01 1.538461538461538503e+01 2.564102564102564230e+01 3.076923076923077005e+01…
2.500000000000000000e+01 2.500000000000000000e+01 3.000000000000000000e+01 1.000000000000000000e+01 1.500000000000000000e+01 4.000000000000000000e+01 4.000000000000000000e+01 2.500000000000000000e+01 2.000000000000000000e+01 4.500000000000000000e+01 3.500000000000000000e+01 1.000000000000000000e+01 2.000000000000000000e+01 2.500000000000000000e+01 5.500000000000000000e+01 3.000000000000000000e+01…
0.000000000000000000e+00 0.000000000000000000e+00 5.000000000000000000e+00 0.000000000000000000e+00 0.000000000000000000e+00 0.000000000000000000e+00 5.000000000000000000e+00 0.000000000000000000e+00 0.000000000000000000e+00 0.000000000000000000e+00 0.000000000000000000e+00 0.000000000000000000e+00 0.000000000000000000e+00 0.000000000000000000e+00 0.000000000000000000e+00 0.000000000000000000e+00…
0.000000000000000000e+00 0.000000000000000000e+00 5.000000000000000000e+00 0.000000000000000000e+00 0.000000000000000000e+00 0.000000000000000000e+00 0.000000000000000000e+00 0.000000000000000000e+00 0.000000000000000000e+00 5.000000000000000000e+00 0.000000000000000000e+00 5.000000000000000000e+00 0.000000000000000000e+00 5.000000000000000000e+00 0.000000000000000000e+00 5.000000000000000000e+00…
5.000000000000000000e+00 1.500000000000000000e+01 5.000000000000000000e+00 0.000000000000000000e+00 0.000000000000000000e+00 3.000000000000000000e+01 0.000000000000000000e+00 1.000000000000000000e+01 5.000000000000000000e+00 5.000000000000000000e+00 1.500000000000000000e+01 0.000000000000000000e+00 1.500000000000000000e+01 5.000000000000000000e+00 0.000000000000000000e+00 1.500000000000000000e+01…
1.500000000000000000e+01 1.500000000000000000e+01 0.000000000000000000e+00 1.000000000000000000e+01 2.500000000000000000e+01 5.000000000000000000e+00 1.000000000000000000e+01 3.000000000000000000e+01 1.500000000000000000e+01 1.000000000000000000e+01 1.000000000000000000e+01 1.500000000000000000e+01 1.000000000000000000e+01 1.000000000000000000e+01 5.000000000000000000e+00 3.500000000000000000e+01…
1.350000000000000000e+02 1.250000000000000000e+02 1.000000000000000000e+02 1.100000000000000000e+02 1.000000000000000000e+02 7.000000000000000000e+01 8.000000000000000000e+01 7.000000000000000000e+01 9.000000000000000000e+01 1.000000000000000000e+02 8.500000000000000000e+01 1.050000000000000000e+02 8.000000000000000000e+01 1.000000000000000000e+02 6.500000000000000000e+01 8.500000000000000000e+01…
9.500000000000000000e+01 7.500000000000000000e+01 1.050000000000000000e+02 7.000000000000000000e+01 1.100000000000000000e+02 8.500000000000000000e+01 8.500000000000000000e+01 7.500000000000000000e+01 7.500000000000000000e+01 6.500000000000000000e+01 1.050000000000000000e+02 1.100000000000000000e+02 1.050000000000000000e+02 1.250000000000000000e+02 9.000000000000000000e+01 6.000000000000000000e+01…
1.500000000000000000e+01 2.500000000000000000e+01 2.500000000000000000e+01 1.000000000000000000e+01 2.000000000000000000e+01 2.000000000000000000e+01 1.500000000000000000e+01 3.000000000000000000e+01 5.000000000000000000e+00 2.000000000000000000e+01 2.500000000000000000e+01 1.500000000000000000e+01 2.500000000000000000e+01 2.500000000000000000e+01 1.000000000000000000e+01 1.500000000000000000e+01…
1.000000000000000000e+01 1.500000000000000000e+01 2.500000000000000000e+01 2.500000000000000000e+01 1.500000000000000000e+01 1.000000000000000000e+01 3.500000000000000000e+01 1.500000000000000000e+01 1.000000000000000000e+01 2.000000000000000000e+01 2.000000000000000000e+01 1.000000000000000000e+01 1.000000000000000000e+01 1.000000000000000000e+01 1.500000000000000000e+01 1.000000000000000000e+01…
8.000000000000000000e+01 1.250000000000000000e+02 1.050000000000000000e+02 7.500000000000000000e+01 6.500000000000000000e+01 1.050000000000000000e+02 6.000000000000000000e+01 1.000000000000000000e+02 1.200000000000000000e+02 8.000000000000000000e+01 9.500000000000000000e+01 9.500000000000000000e+01 6.500000000000000000e+01 5.500000000000000000e+01 9.500000000000000000e+01 9.500000000000000000e+01…
8.500000000000000000e+01 1.300000000000000000e+02 1.050000000000000000e+02 1.050000000000000000e+02 9.000000000000000000e+01 9.000000000000000000e+01 5.000000000000000000e+01 8.000000000000000000e+01 8.000000000000000000e+01 7.500000000000000000e+01 1.050000000000000000e+02 9.500000000000000000e+01 7.500000000000000000e+01 8.000000000000000000e+01 5.000000000000000000e+01 4.500000000000000000e+01…
2.000000000000000000e+01 2.500000000000000000e+01 2.000000000000000000e+01 1.500000000000000000e+01 1.500000000000000000e+01 2.500000000000000000e+01 2.500000000000000000e+01 4.000000000000000000e+01 3.000000000000000000e+01 3.500000000000000000e+01 1.500000000000000000e+01 2.000000000000000000e+01 4.000000000000000000e+01 1.500000000000000000e+01 2.000000000000000000e+01 1.500000000000000000e+01…
6.500000000000000000e+01 5.500000000000000000e+01 4.500000000000000000e+01 4.500000000000000000e+01 6.500000000000000000e+01 6.500000000000000000e+01 4.000000000000000000e+01 4.500000000000000000e+01 6.500000000000000000e+01 2.500000000000000000e+01 5.500000000000000000e+01 6.000000000000000000e+01 6.000000000000000000e+01 4.500000000000000000e+01 4.000000000000000000e+01 3.500000000000000000e+01…
6.000000000000000000e+01 4.000000000000000000e+01 3.000000000000000000e+01 3.500000000000000000e+01 6.500000000000000000e+01 3.000000000000000000e+01 5.500000000000000000e+01 3.500000000000000000e+01 3.500000000000000000e+01 2.000000000000000000e+01 5.000000000000000000e+01 4.000000000000000000e+01 3.500000000000000000e+01 6.000000000000000000e+01 3.500000000000000000e+01 2.500000000000000000e+01…
0.000000000000000000e+00 5.000000000000000000e+00 5.000000000000000000e+00 5.000000000000000000e+00 0.000000000000000000e+00 0.000000000000000000e+00 1.000000000000000000e+01 0.000000000000000000e+00 0.000000000000000000e+00 0.000000000000000000e+00 5.000000000000000000e+00 0.000000000000000000e+00 0.000000000000000000e+00 5.000000000000000000e+00 0.000000000000000000e+00 5.000000000000000000e+00…
0.000000000000000000e+00 0.000000000000000000e+00 5.000000000000000000e+00 0.000000000000000000e+00 0.000000000000000000e+00 0.000000000000000000e+00 0.000000000000000000e+00 0.000000000000000000e+00 0.000000000000000000e+00 0.000000000000000000e+00 0.000000000000000000e+00 0.000000000000000000e+00 0.000000000000000000e+00 0.000000000000000000e+00 5.000000000000000000e+00 0.000000000000000000e+00…
5.000000000000000000e+00 5.000000000000000000e+00 5.000000000000000000e+00 0.000000000000000000e+00 5.000000000000000000e+00 0.000000000000000000e+00 0.000000000000000000e+00 0.000000000000000000e+00 0.000000000000000000e+00 5.000000000000000000e+00 0.000000000000000000e+00 0.000000000000000000e+00 0.000000000000000000e+00 0.000000000000000000e+00 0.000000000000000000e+00 0.000000000000000000e+00…
0.000000000000000000e+00 0.000000000000000000e+00 5.000000000000000000e+00 0.000000000000000000e+00 0.000000000000000000e+00 0.000000000000000000e+00 0.000000000000000000e+00 0.000000000000000000e+00 5.000000000000000000e+00 0.000000000000000000e+00 0.000000000000000000e+00 0.000000000000000000e+00 5.000000000000000000e+00 5.000000000000000000e+00 0.000000000000000000e+00 0.000000000000000000e+00…
1.050000000000000000e+02 8.500000000000000000e+01 1.100000000000000000e+02 8.500000000000000000e+01 1.150000000000000000e+02 9.500000000000000000e+01 9.000000000000000000e+01 8.000000000000000000e+01 7.500000000000000000e+01 7.500000000000000000e+01 8.000000000000000000e+01 7.000000000000000000e+01 1.300000000000000000e+02 1.050000000000000000e+02 8.500000000000000000e+01 1.100000000000000000e+02…
1.050000000000000000e+02 1.000000000000000000e+02 8.000000000000000000e+01 6.000000000000000000e+01 9.500000000000000000e+01 1.100000000000000000e+02 5.000000000000000000e+01 9.500000000000000000e+01 1.050000000000000000e+02 5.500000000000000000e+01 6.500000000000000000e+01 7.500000000000000000e+01 9.500000000000000000e+01 5.000000000000000000e+01 9.500000000000000000e+01 8.000000000000000000e+01…
3.500000000000000000e+01 4.000000000000000000e+01 3.000000000000000000e+01 2.500000000000000000e+01 3.000000000000000000e+01 5.500000000000000000e+01 2.500000000000000000e+01 5.000000000000000000e+01 3.000000000000000000e+01 2.500000000000000000e+01 4.000000000000000000e+01 3.000000000000000000e+01 3.500000000000000000e+01 6.000000000000000000e+01 4.500000000000000000e+01 2.500000000000000000e+01…
5.000000000000000000e+01 1.500000000000000000e+01 2.000000000000000000e+01 2.500000000000000000e+01 3.500000000000000000e+01 3.500000000000000000e+01 3.000000000000000000e+01 2.000000000000000000e+01 3.000000000000000000e+01 2.500000000000000000e+01 1.000000000000000000e+01 2.000000000000000000e+01 3.000000000000000000e+01 5.000000000000000000e+01 2.500000000000000000e+01 2.500000000000000000e+01…
1.250000000000000000e+02 7.500000000000000000e+01 1.100000000000000000e+02 9.500000000000000000e+01 1.150000000000000000e+02 1.100000000000000000e+02 8.500000000000000000e+01 9.500000000000000000e+01 8.500000000000000000e+01 1.450000000000000000e+02 1.000000000000000000e+02 8.500000000000000000e+01 1.500000000000000000e+02 7.500000000000000000e+01 1.550000000000000000e+02 8.500000000000000000e+01…
5.000000000000000000e+00 0.000000000000000000e+00 0.000000000000000000e+00 0.000000000000000000e+00 0.000000000000000000e+00 5.000000000000000000e+00 0.000000000000000000e+00 0.000000000000000000e+00 0.000000000000000000e+00 0.000000000000000000e+00 0.000000000000000000e+00 0.000000000000000000e+00 0.000000000000000000e+00 0.000000000000000000e+00 0.000000000000000000e+00 5.000000000000000000e+00…
2.000000000000000000e+01 2.000000000000000000e+01 1.000000000000000000e+01 1.500000000000000000e+01 1.500000000000000000e+01 1.500000000000000000e+01 1.000000000000000000e+01 1.000000000000000000e+01 2.000000000000000000e+01 1.000000000000000000e+01 1.500000000000000000e+01 1.500000000000000000e+01 1.000000000000000000e+01 1.500000000000000000e+01 2.500000000000000000e+01 5.000000000000000000e+00…
0.000000000000000000e+00 5.000000000000000000e+00 5.000000000000000000e+00 0.000000000000000000e+00 0.000000000000000000e+00 1.000000000000000000e+01 0.000000000000000000e+00 0.000000000000000000e+00 5.000000000000000000e+00 0.000000000000000000e+00 0.000000000000000000e+00 0.000000000000000000e+00 0.000000000000000000e+00 0.000000000000000000e+00 5.000000000000000000e+00 5.000000000000000000e+00…
0.000000000000000000e+00 0.000000000000000000e+00 0.000000000000000000e+00 0.000000000000000000e+00 5.000000000000000000e+00 0.000000000000000000e+00 0.000000000000000000e+00 0.000000000000000000e+00 0.000000000000000000e+00 0.000000000000000000e+00 5.000000000000000000e+00 0.000000000000000000e+00 0.000000000000000000e+00 5.000000000000000000e+00 0.000000000000000000e+00 0.000000000000000000e+00…
7.500000000000000000e+01 8.000000000000000000e+01 9.000000000000000000e+01 9.000000000000000000e+01 8.500000000000000000e+01 1.050000000000000000e+02 4.500000000000000000e+01 3.500000000000000000e+01 9.000000000000000000e+01 8.500000000000000000e+01 8.000000000000000000e+01 4.500000000000000000e+01 9.500000000000000000e+01 9.500000000000000000e+01 8.000000000000000000e+01 7.500000000000000000e+01…
0.000000000000000000e+00 0.000000000000000000e+00 0.000000000000000000e+00 0.000000000000000000e+00 5.000000000000000000e+00 0.000000000000000000e+00 0.000000000000000000e+00 0.000000000000000000e+00 0.000000000000000000e+00 0.000000000000000000e+00 0.000000000000000000e+00 0.000000000000000000e+00 0.000000000000000000e+00 0.000000000000000000e+00 0.000000000000000000e+00 0.000000000000000000e+00…
1.500000000000000000e+01 3.500000000000000000e+01 4.500000000000000000e+01 5.000000000000000000e+00 3.000000000000000000e+01 4.500000000000000000e+01 3.500000000000000000e+01 1.500000000000000000e+01 3.500000000000000000e+01 1.000000000000000000e+01 1.500000000000000000e+01 5.000000000000000000e+01 4.500000000000000000e+01 1.500000000000000000e+01 4.000000000000000000e+01 3.500000000000000000e+01…
2.500000000000000000e+01 2.000000000000000000e+01 4.500000000000000000e+01 3.500000000000000000e+01 3.000000000000000000e+01 3.500000000000000000e+01 2.000000000000000000e+01 1.000000000000000000e+01 4.000000000000000000e+01 2.000000000000000000e+01 2.000000000000000000e+01 2.500000000000000000e+01 3.500000000000000000e+01 1.000000000000000000e+01 4.500000000000000000e+01 4.500000000000000000e+01…
6.000000000000000000e+01 7.500000000000000000e+01 1.000000000000000000e+02 6.500000000000000000e+01 6.500000000000000000e+01 8.500000000000000000e+01 7.500000000000000000e+01 8.000000000000000000e+01 3.500000000000000000e+01 4.500000000000000000e+01 8.000000000000000000e+01 8.500000000000000000e+01 9.500000000000000000e+01 5.500000000000000000e+01 7.000000000000000000e+01 5.500000000000000000e+01…
5.000000000000000000e+00 5.000000000000000000e+00 1.000000000000000000e+01 0.000000000000000000e+00 0.000000000000000000e+00 1.500000000000000000e+01 0.000000000000000000e+00 5.000000000000000000e+00 5.000000000000000000e+00 1.000000000000000000e+01 0.000000000000000000e+00 0.000000000000000000e+00 0.000000000000000000e+00 0.000000000000000000e+00 0.000000000000000000e+00 0.000000000000000000e+00…
0.000000000000000000e+00 0.000000000000000000e+00 0.000000000000000000e+00 0.000000000000000000e+00 0.000000000000000000e+00 0.000000000000000000e+00 0.000000000000000000e+00 0.000000000000000000e+00 0.000000000000000000e+00 0.000000000000000000e+00 0.000000000000000000e+00 0.000000000000000000e+00 0.000000000000000000e+00 0.000000000000000000e+00 0.000000000000000000e+00 0.000000000000000000e+00…
1.000000000000000000e+01 1.000000000000000000e+01 2.000000000000000000e+01 3.000000000000000000e+01 2.500000000000000000e+01 2.000000000000000000e+01 5.000000000000000000e+00 1.000000000000000000e+01 1.000000000000000000e+01 1.000000000000000000e+01 1.000000000000000000e+01 2.500000000000000000e+01 0.000000000000000000e+00 0.000000000000000000e+00 1.500000000000000000e+01 5.000000000000000000e+00…
0.000000000000000000e+00 5.000000000000000000e+00 0.000000000000000000e+00 0.000000000000000000e+00 5.000000000000000000e+00 0.000000000000000000e+00 0.000000000000000000e+00 5.000000000000000000e+00 0.000000000000000000e+00 0.000000000000000000e+00 0.000000000000000000e+00 0.000000000000000000e+00 0.000000000000000000e+00 0.000000000000000000e+00 0.000000000000000000e+00 0.000000000000000000e+00…
9.500000000000000000e+01 7.000000000000000000e+01 1.100000000000000000e+02 6.000000000000000000e+01 8.000000000000000000e+01 1.000000000000000000e+02 8.000000000000000000e+01 8.000000000000000000e+01 8.000000000000000000e+01 4.000000000000000000e+01 7.000000000000000000e+01 1.300000000000000000e+02 7.500000000000000000e+01 8.500000000000000000e+01 8.000000000000000000e+01 8.000000000000000000e+01…
0.000000000000000000e+00 5.000000000000000000e+00 1.000000000000000000e+01 5.000000000000000000e+00 0.000000000000000000e+00 1.000000000000000000e+01 0.000000000000000000e+00 0.000000000000000000e+00 0.000000000000000000e+00 0.000000000000000000e+00 5.000000000000000000e+00 0.000000000000000000e+00 0.000000000000000000e+00 0.000000000000000000e+00 0.000000000000000000e+00 0.000000000000000000e+00…
1.300000000000000000e+02 1.000000000000000000e+02 8.500000000000000000e+01 9.500000000000000000e+01 1.450000000000000000e+02 1.100000000000000000e+02 1.600000000000000000e+02 4.500000000000000000e+01 1.050000000000000000e+02 7.500000000000000000e+01 9.000000000000000000e+01 6.500000000000000000e+01 1.150000000000000000e+02 6.000000000000000000e+01 8.000000000000000000e+01 1.100000000000000000e+02…
1.000000000000000000e+02 6.500000000000000000e+01 9.000000000000000000e+01 8.500000000000000000e+01 1.150000000000000000e+02 8.000000000000000000e+01 1.000000000000000000e+02 8.000000000000000000e+01 4.000000000000000000e+01 7.500000000000000000e+01 9.500000000000000000e+01 1.000000000000000000e+02 6.500000000000000000e+01 5.500000000000000000e+01 1.000000000000000000e+02 8.000000000000000000e+01…
7.500000000000000000e+01 1.000000000000000000e+02 9.500000000000000000e+01 7.000000000000000000e+01 1.200000000000000000e+02 1.050000000000000000e+02 8.000000000000000000e+01 1.100000000000000000e+02 7.500000000000000000e+01 8.500000000000000000e+01 9.500000000000000000e+01 1.250000000000000000e+02 8.500000000000000000e+01 1.200000000000000000e+02 1.000000000000000000e+02 6.000000000000000000e+01…
2.500000000000000000e+01 5.000000000000000000e+00 5.000000000000000000e+00 1.000000000000000000e+01 1.000000000000000000e+01 1.000000000000000000e+01 1.000000000000000000e+01 1.000000000000000000e+01 0.000000000000000000e+00 5.000000000000000000e+00 1.000000000000000000e+01 5.000000000000000000e+00 2.000000000000000000e+01 1.000000000000000000e+01 5.000000000000000000e+00 0.000000000000000000e+00…
1.500000000000000000e+01 1.500000000000000000e+01 2.000000000000000000e+01 2.000000000000000000e+01 1.000000000000000000e+01 2.000000000000000000e+01 4.000000000000000000e+01 2.000000000000000000e+01 2.500000000000000000e+01 3.000000000000000000e+01 2.000000000000000000e+01 1.500000000000000000e+01 2.500000000000000000e+01 1.500000000000000000e+01 1.000000000000000000e+01 1.500000000000000000e+01…
4.000000000000000000e+01 1.500000000000000000e+01 4.500000000000000000e+01 1.500000000000000000e+01 5.500000000000000000e+01 1.500000000000000000e+01 6.000000000000000000e+01 3.500000000000000000e+01 1.500000000000000000e+01 1.500000000000000000e+01 2.500000000000000000e+01 1.000000000000000000e+01 2.500000000000000000e+01 5.000000000000000000e+00 3.000000000000000000e+01 2.500000000000000000e+01…
1.000000000000000000e+01 5.000000000000000000e+00 5.000000000000000000e+00 1.000000000000000000e+01 0.000000000000000000e+00 1.000000000000000000e+01 1.000000000000000000e+01 1.500000000000000000e+01 0.000000000000000000e+00 5.000000000000000000e+00 5.000000000000000000e+00 1.000000000000000000e+01 0.000000000000000000e+00 1.000000000000000000e+01 1.500000000000000000e+01 1.000000000000000000e+01…
1.500000000000000000e+01 0.000000000000000000e+00 1.500000000000000000e+01 1.000000000000000000e+01 5.000000000000000000e+00 1.000000000000000000e+01 5.000000000000000000e+00 5.000000000000000000e+00 5.000000000000000000e+00 5.000000000000000000e+00 0.000000000000000000e+00 5.000000000000000000e+00 1.000000000000000000e+01 2.500000000000000000e+01 0.000000000000000000e+00 1.000000000000000000e+01…
0.000000000000000000e+00 5.000000000000000000e+00 0.000000000000000000e+00 0.000000000000000000e+00 0.000000000000000000e+00 0.000000000000000000e+00 5.000000000000000000e+00 0.000000000000000000e+00 0.000000000000000000e+00 0.000000000000000000e+00 1.000000000000000000e+01 5.000000000000000000e+00 0.000000000000000000e+00 0.000000000000000000e+00 5.000000000000000000e+00 0.000000000000000000e+00…
0.000000000000000000e+00 0.000000000000000000e+00 0.000000000000000000e+00 0.000000000000000000e+00 0.000000000000000000e+00 5.000000000000000000e+00 0.000000000000000000e+00 0.000000000000000000e+00 0.000000000000000000e+00 0.000000000000000000e+00 0.000000000000000000e+00 0.000000000000000000e+00 0.000000000000000000e+00 0.000000000000000000e+00 0.000000000000000000e+00 0.000000000000000000e+00…
5.000000000000000000e+00 0.000000000000000000e+00 1.000000000000000000e+01 5.000000000000000000e+00 5.000000000000000000e+00 1.000000000000000000e+01 5.000000000000000000e+00 2.500000000000000000e+01 2.500000000000000000e+01 3.500000000000000000e+01 1.500000000000000000e+01 5.000000000000000000e+00 5.000000000000000000e+00 1.000000000000000000e+01 5.000000000000000000e+00 5.000000000000000000e+00…
4.000000000000000000e+01 5.000000000000000000e+00 2.000000000000000000e+01 2.500000000000000000e+01 4.000000000000000000e+01 2.500000000000000000e+01 1.500000000000000000e+01 5.500000000000000000e+01 2.000000000000000000e+01 3.000000000000000000e+01 5.000000000000000000e+00 3.500000000000000000e+01 2.000000000000000000e+01 3.000000000000000000e+01 5.000000000000000000e+00 3.000000000000000000e+01…
5.000000000000000000e+00 0.000000000000000000e+00 0.000000000000000000e+00 5.000000000000000000e+00 5.000000000000000000e+00 0.000000000000000000e+00 5.000000000000000000e+00 5.000000000000000000e+00 0.000000000000000000e+00 0.000000000000000000e+00 5.000000000000000000e+00 0.000000000000000000e+00 0.000000000000000000e+00 5.000000000000000000e+00 5.000000000000000000e+00 0.000000000000000000e+00…
0.000000000000000000e+00 0.000000000000000000e+00 0.000000000000000000e+00 0.000000000000000000e+00 0.000000000000000000e+00 0.000000000000000000e+00 0.000000000000000000e+00 0.000000000000000000e+00 0.000000000000000000e+00 0.000000000000000000e+00 0.000000000000000000e+00 0.000000000000000000e+00 0.000000000000000000e+00 0.000000000000000000e+00 0.000000000000000000e+00 0.000000000000000000e+00…
0.000000000000000000e+00 5.000000000000000000e+00 5.000000000000000000e+00 5.000000000000000000e+00 5.000000000000000000e+00 0.000000000000000000e+00 0.000000000000000000e+00 0.000000000000000000e+00 5.000000000000000000e+00 5.000000000000000000e+00 0.000000000000000000e+00 5.000000000000000000e+00 0.000000000000000000e+00 0.000000000000000000e+00 0.000000000000000000e+00 5.000000000000000000e+00…
0.000000000000000000e+00 0.000000000000000000e+00 0.000000000000000000e+00 0.000000000000000000e+00 0.000000000000000000e+00 0.000000000000000000e+00 0.000000000000000000e+00 0.000000000000000000e+00 0.000000000000000000e+00 0.000000000000000000e+00 0.000000000000000000e+00 0.000000000000000000e+00 0.000000000000000000e+00 0.000000000000000000e+00 0.000000000000000000e+00 0.000000000000000000e+00…
3.000000000000000000e+01 4.500000000000000000e+01 3.000000000000000000e+01 3.000000000000000000e+01 3.500000000000000000e+01 3.000000000000000000e+01 5.500000000000000000e+01 4.500000000000000000e+01 3.500000000000000000e+01 5.000000000000000000e+01 2.000000000000000000e+01 3.500000000000000000e+01 1.500000000000000000e+01 5.000000000000000000e+01 4.000000000000000000e+01 3.000000000000000000e+01…
0.000000000000000000e+00 0.000000000000000000e+00 0.000000000000000000e+00 0.000000000000000000e+00 0.000000000000000000e+00 5.000000000000000000e+00 5.000000000000000000e+00 5.000000000000000000e+00 5.000000000000000000e+00 0.000000000000000000e+00 0.000000000000000000e+00 1.000000000000000000e+01 0.000000000000000000e+00 5.000000000000000000e+00 0.000000000000000000e+00 5.000000000000000000e+00…
1.250000000000000000e+02 8.000000000000000000e+01 8.000000000000000000e+01 7.500000000000000000e+01 6.000000000000000000e+01 1.250000000000000000e+02 1.150000000000000000e+02 9.000000000000000000e+01 7.500000000000000000e+01 8.500000000000000000e+01 7.000000000000000000e+01 7.000000000000000000e+01 5.500000000000000000e+01 7.500000000000000000e+01 8.500000000000000000e+01 9.000000000000000000e+01…
2.500000000000000000e+01 1.500000000000000000e+01 0.000000000000000000e+00 2.500000000000000000e+01 2.500000000000000000e+01 1.500000000000000000e+01 1.000000000000000000e+01 5.000000000000000000e+00 5.000000000000000000e+00 2.500000000000000000e+01 3.000000000000000000e+01 2.500000000000000000e+01 0.000000000000000000e+00 2.000000000000000000e+01 5.000000000000000000e+00 1.500000000000000000e+01…
1.000000000000000000e+02 6.000000000000000000e+01 5.500000000000000000e+01 8.500000000000000000e+01 9.500000000000000000e+01 9.500000000000000000e+01 1.150000000000000000e+02 6.000000000000000000e+01 7.500000000000000000e+01 1.050000000000000000e+02 9.000000000000000000e+01 5.000000000000000000e+01 8.000000000000000000e+01 1.050000000000000000e+02 8.500000000000000000e+01 8.500000000000000000e+01…
0.000000000000000000e+00 5.000000000000000000e+00 5.000000000000000000e+00 0.000000000000000000e+00 2.000000000000000000e+01 0.000000000000000000e+00 5.000000000000000000e+00 5.000000000000000000e+00 5.000000000000000000e+00 5.000000000000000000e+00 5.000000000000000000e+00 1.000000000000000000e+01 5.000000000000000000e+00 1.000000000000000000e+01 0.000000000000000000e+00 5.000000000000000000e+00…
0.000000000000000000e+00 5.000000000000000000e+00 5.000000000000000000e+00 5.000000000000000000e+00 0.000000000000000000e+00 0.000000000000000000e+00 5.000000000000000000e+00 5.000000000000000000e+00 5.000000000000000000e+00 1.000000000000000000e+01 1.000000000000000000e+01 0.000000000000000000e+00 0.000000000000000000e+00 5.000000000000000000e+00 1.500000000000000000e+01 0.000000000000000000e+00…
5.000000000000000000e+00 0.000000000000000000e+00 0.000000000000000000e+00 5.000000000000000000e+00 0.000000000000000000e+00 5.000000000000000000e+00 0.000000000000000000e+00 5.000000000000000000e+00 0.000000000000000000e+00 5.000000000000000000e+00 0.000000000000000000e+00 0.000000000000000000e+00 0.000000000000000000e+00 0.000000000000000000e+00 0.000000000000000000e+00 0.000000000000000000e+00…
0.000000000000000000e+00 5.000000000000000000e+00 0.000000000000000000e+00 0.000000000000000000e+00 1.000000000000000000e+01 5.000000000000000000e+00 0.000000000000000000e+00 5.000000000000000000e+00 5.000000000000000000e+00 1.000000000000000000e+01 0.000000000000000000e+00 0.000000000000000000e+00 0.000000000000000000e+00 5.000000000000000000e+00 1.000000000000000000e+01 5.000000000000000000e+00…
5.000000000000000000e+00 1.000000000000000000e+01 0.000000000000000000e+00 0.000000000000000000e+00 0.000000000000000000e+00 1.000000000000000000e+01 0.000000000000000000e+00 5.000000000000000000e+00 5.000000000000000000e+00 0.000000000000000000e+00 0.000000000000000000e+00 1.000000000000000000e+01 5.000000000000000000e+00 0.000000000000000000e+00 5.000000000000000000e+00 0.000000000000000000e+00…
0.000000000000000000e+00 0.000000000000000000e+00 0.000000000000000000e+00 5.000000000000000000e+00 0.000000000000000000e+00 5.000000000000000000e+00 0.000000000000000000e+00 5.000000000000000000e+00 0.000000000000000000e+00 5.000000000000000000e+00 0.000000000000000000e+00 5.000000000000000000e+00 5.000000000000000000e+00 0.000000000000000000e+00 5.000000000000000000e+00 0.000000000000000000e+00…
0.000000000000000000e+00 0.000000000000000000e+00 0.000000000000000000e+00 0.000000000000000000e+00 0.000000000000000000e+00 0.000000000000000000e+00 0.000000000000000000e+00 0.000000000000000000e+00 0.000000000000000000e+00 0.000000000000000000e+00 0.000000000000000000e+00 0.000000000000000000e+00 0.000000000000000000e+00 0.000000000000000000e+00 0.000000000000000000e+00 0.000000000000000000e+00…
0.000000000000000000e+00 0.000000000000000000e+00 0.000000000000000000e+00 0.000000000000000000e+00 1.000000000000000000e+01 0.000000000000000000e+00 0.000000000000000000e+00 0.000000000000000000e+00 0.000000000000000000e+00 0.000000000000000000e+00 0.000000000000000000e+00 0.000000000000000000e+00 0.000000000000000000e+00 0.000000000000000000e+00 0.000000000000000000e+00 0.000000000000000000e+00…
1.000000000000000000e+01 0.000000000000000000e+00 5.000000000000000000e+00 1.000000000000000000e+01 0.000000000000000000e+00 1.000000000000000000e+01 5.000000000000000000e+00 0.000000000000000000e+00 1.500000000000000000e+01 0.000000000000000000e+00 1.000000000000000000e+01 0.000000000000000000e+00 0.000000000000000000e+00 5.000000000000000000e+00 5.000000000000000000e+00 5.000000000000000000e+00…
5.000000000000000000e+00 1.000000000000000000e+01 1.500000000000000000e+01 2.000000000000000000e+01 2.000000000000000000e+01 5.000000000000000000e+00 1.000000000000000000e+01 2.000000000000000000e+01 1.000000000000000000e+01 5.000000000000000000e+00 1.500000000000000000e+01 2.000000000000000000e+01 3.000000000000000000e+01 1.500000000000000000e+01 2.000000000000000000e+01 1.500000000000000000e+01…
1.500000000000000000e+01 1.000000000000000000e+01 5.000000000000000000e+00 5.000000000000000000e+00 1.500000000000000000e+01 5.000000000000000000e+00 5.000000000000000000e+00 1.000000000000000000e+01 0.000000000000000000e+00 1.500000000000000000e+01 1.000000000000000000e+01 0.000000000000000000e+00 5.000000000000000000e+00 1.000000000000000000e+01 5.000000000000000000e+00 1.000000000000000000e+01…
6.000000000000000000e+01 9.000000000000000000e+01 5.500000000000000000e+01 9.500000000000000000e+01 1.150000000000000000e+02 1.050000000000000000e+02 7.000000000000000000e+01 7.500000000000000000e+01 7.000000000000000000e+01 1.050000000000000000e+02 6.500000000000000000e+01 1.400000000000000000e+02 1.000000000000000000e+02 9.000000000000000000e+01 9.500000000000000000e+01 7.000000000000000000e+01…
0.000000000000000000e+00 1.000000000000000000e+01 5.000000000000000000e+00 5.000000000000000000e+00 5.000000000000000000e+00 5.000000000000000000e+00 0.000000000000000000e+00 0.000000000000000000e+00 5.000000000000000000e+00 5.000000000000000000e+00 5.000000000000000000e+00 5.000000000000000000e+00 5.000000000000000000e+00 5.000000000000000000e+00 5.000000000000000000e+00 5.000000000000000000e+00…
2.500000000000000000e+01 3.000000000000000000e+01 1.500000000000000000e+01 2.000000000000000000e+01 5.000000000000000000e+00 2.000000000000000000e+01 3.000000000000000000e+01 4.000000000000000000e+01 1.500000000000000000e+01 2.000000000000000000e+01 3.000000000000000000e+01 3.000000000000000000e+01 2.500000000000000000e+01 3.500000000000000000e+01 1.500000000000000000e+01 2.000000000000000000e+01…
1.000000000000000000e+01 1.500000000000000000e+01 1.000000000000000000e+01 2.500000000000000000e+01 1.000000000000000000e+01 1.000000000000000000e+01 2.000000000000000000e+01 2.000000000000000000e+01 1.000000000000000000e+01 1.500000000000000000e+01 1.000000000000000000e+01 1.000000000000000000e+01 1.500000000000000000e+01 1.000000000000000000e+01 1.000000000000000000e+01 1.500000000000000000e+01…
0.000000000000000000e+00 0.000000000000000000e+00 0.000000000000000000e+00 0.000000000000000000e+00 0.000000000000000000e+00 0.000000000000000000e+00 0.000000000000000000e+00 5.000000000000000000e+00 0.000000000000000000e+00 0.000000000000000000e+00 0.000000000000000000e+00 0.000000000000000000e+00 0.000000000000000000e+00 0.000000000000000000e+00 0.000000000000000000e+00 0.000000000000000000e+00…
2.500000000000000000e+01 5.000000000000000000e+00 5.000000000000000000e+00 3.500000000000000000e+01 2.000000000000000000e+01 1.500000000000000000e+01 2.000000000000000000e+01 5.000000000000000000e+00 5.000000000000000000e+00 2.500000000000000000e+01 2.000000000000000000e+01 1.500000000000000000e+01 5.000000000000000000e+00 1.000000000000000000e+01 1.000000000000000000e+01 1.000000000000000000e+01…
0.000000000000000000e+00 1.000000000000000000e+01 1.500000000000000000e+01 1.500000000000000000e+01 1.000000000000000000e+01 5.000000000000000000e+00 5.000000000000000000e+00 1.500000000000000000e+01 5.000000000000000000e+00 5.000000000000000000e+00 5.000000000000000000e+00 0.000000000000000000e+00 1.500000000000000000e+01 1.500000000000000000e+01 5.000000000000000000e+00 5.000000000000000000e+00…
1.000000000000000000e+01 0.000000000000000000e+00 0.000000000000000000e+00 5.000000000000000000e+00 0.000000000000000000e+00 1.500000000000000000e+01 1.500000000000000000e+01 1.500000000000000000e+01 1.000000000000000000e+01 5.000000000000000000e+00 5.000000000000000000e+00 1.000000000000000000e+01 0.000000000000000000e+00 5.000000000000000000e+00 1.000000000000000000e+01 0.000000000000000000e+00…
1.500000000000000000e+01 2.000000000000000000e+01 1.500000000000000000e+01 5.000000000000000000e+00 0.000000000000000000e+00 1.500000000000000000e+01 5.000000000000000000e+00 2.000000000000000000e+01 1.500000000000000000e+01 1.000000000000000000e+01 0.000000000000000000e+00 5.000000000000000000e+00 2.500000000000000000e+01 0.000000000000000000e+00 5.000000000000000000e+00 1.000000000000000000e+01…
1.200000000000000000e+02 1.050000000000000000e+02 1.050000000000000000e+02 9.000000000000000000e+01 9.500000000000000000e+01 9.500000000000000000e+01 1.200000000000000000e+02 7.000000000000000000e+01 1.000000000000000000e+02 1.050000000000000000e+02 1.200000000000000000e+02 6.500000000000000000e+01 8.500000000000000000e+01 8.500000000000000000e+01 8.000000000000000000e+01 8.000000000000000000e+01…
9.000000000000000000e+01 9.500000000000000000e+01 7.000000000000000000e+01 9.500000000000000000e+01 9.500000000000000000e+01 5.500000000000000000e+01 8.500000000000000000e+01 8.500000000000000000e+01 9.000000000000000000e+01 1.050000000000000000e+02 6.000000000000000000e+01 6.000000000000000000e+01 1.000000000000000000e+02 7.500000000000000000e+01 6.500000000000000000e+01 8.000000000000000000e+01…
6.000000000000000000e+01 7.000000000000000000e+01 1.150000000000000000e+02 1.050000000000000000e+02 7.500000000000000000e+01 8.500000000000000000e+01 8.500000000000000000e+01 9.500000000000000000e+01 1.400000000000000000e+02 1.400000000000000000e+02 9.500000000000000000e+01 8.000000000000000000e+01 1.050000000000000000e+02 1.050000000000000000e+02 9.500000000000000000e+01 8.500000000000000000e+01…
0.000000000000000000e+00 0.000000000000000000e+00 0.000000000000000000e+00 0.000000000000000000e+00 0.000000000000000000e+00 0.000000000000000000e+00 0.000000000000000000e+00 5.000000000000000000e+00 0.000000000000000000e+00 5.000000000000000000e+00 5.000000000000000000e+00 0.000000000000000000e+00 0.000000000000000000e+00 0.000000000000000000e+00 1.000000000000000000e+01 0.000000000000000000e+00…
5.000000000000000000e+00 0.000000000000000000e+00 0.000000000000000000e+00 0.000000000000000000e+00 5.000000000000000000e+00 5.000000000000000000e+00 0.000000000000000000e+00 1.500000000000000000e+01 0.000000000000000000e+00 0.000000000000000000e+00 0.000000000000000000e+00 0.000000000000000000e+00 0.000000000000000000e+00 0.000000000000000000e+00 5.000000000000000000e+00 0.000000000000000000e+00…
7.000000000000000000e+01 8.500000000000000000e+01 1.100000000000000000e+02 1.050000000000000000e+02 9.000000000000000000e+01 7.000000000000000000e+01 6.500000000000000000e+01 1.050000000000000000e+02 8.500000000000000000e+01 7.000000000000000000e+01 8.000000000000000000e+01 6.500000000000000000e+01 9.000000000000000000e+01 1.150000000000000000e+02 1.000000000000000000e+02 6.000000000000000000e+01…
0.000000000000000000e+00 0.000000000000000000e+00 0.000000000000000000e+00 0.000000000000000000e+00 5.000000000000000000e+00 0.000000000000000000e+00 0.000000000000000000e+00 0.000000000000000000e+00 0.000000000000000000e+00 5.000000000000000000e+00 5.000000000000000000e+00 0.000000000000000000e+00 0.000000000000000000e+00 0.000000000000000000e+00 0.000000000000000000e+00 0.000000000000000000e+00…
5.000000000000000000e+00 0.000000000000000000e+00 0.000000000000000000e+00 0.000000000000000000e+00 1.000000000000000000e+01 5.000000000000000000e+00 0.000000000000000000e+00 0.000000000000000000e+00 0.000000000000000000e+00 0.000000000000000000e+00 0.000000000000000000e+00 0.000000000000000000e+00 0.000000000000000000e+00 5.000000000000000000e+00 0.000000000000000000e+00 0.000000000000000000e+00…
1.000000000000000000e+01 0.000000000000000000e+00 5.000000000000000000e+00 0.000000000000000000e+00 1.000000000000000000e+01 5.000000000000000000e+00 5.000000000000000000e+00 0.000000000000000000e+00 5.000000000000000000e+00 1.000000000000000000e+01 1.000000000000000000e+01 5.000000000000000000e+00 5.000000000000000000e+00 2.000000000000000000e+01 1.500000000000000000e+01 0.000000000000000000e+00…
0.000000000000000000e+00 0.000000000000000000e+00 0.000000000000000000e+00 0.000000000000000000e+00 5.000000000000000000e+00 0.000000000000000000e+00 0.000000000000000000e+00 0.000000000000000000e+00 0.000000000000000000e+00 0.000000000000000000e+00 0.000000000000000000e+00 1.000000000000000000e+01 5.000000000000000000e+00 0.000000000000000000e+00 0.000000000000000000e+00 5.000000000000000000e+00…
5.000000000000000000e+00 0.000000000000000000e+00 0.000000000000000000e+00 5.000000000000000000e+00 0.000000000000000000e+00 5.000000000000000000e+00 5.000000000000000000e+00 0.000000000000000000e+00 5.000000000000000000e+00 0.000000000000000000e+00 0.000000000000000000e+00 0.000000000000000000e+00 5.000000000000000000e+00 5.000000000000000000e+00 0.000000000000000000e+00 1.000000000000000000e+01…
0.000000000000000000e+00 0.000000000000000000e+00 0.000000000000000000e+00 0.000000000000000000e+00 0.000000000000000000e+00 0.000000000000000000e+00 0.000000000000000000e+00 0.000000000000000000e+00 0.000000000000000000e+00 5.000000000000000000e+00 1.000000000000000000e+01 0.000000000000000000e+00 0.000000000000000000e+00 0.000000000000000000e+00 5.000000000000000000e+00 0.000000000000000000e+00…
0.000000000000000000e+00 0.000000000000000000e+00 0.000000000000000000e+00 0.000000000000000000e+00 0.000000000000000000e+00 0.000000000000000000e+00 0.000000000000000000e+00 0.000000000000000000e+00 0.000000000000000000e+00 0.000000000000000000e+00 0.000000000000000000e+00 0.000000000000000000e+00 0.000000000000000000e+00 0.000000000000000000e+00 0.000000000000000000e+00 0.000000000000000000e+00…
6.153846153846154188e+00 0.000000000000000000e+00 0.000000000000000000e+00 0.000000000000000000e+00 3.076923076923077094e+00 6.153846153846154188e+00 3.076923076923077094e+00 3.076923076923077094e+00 0.000000000000000000e+00 3.076923076923077094e+00 3.076923076923077094e+00 3.076923076923077094e+00 0.000000000000000000e+00 3.076923076923077094e+00 0.000000000000000000e+00 0.000000000000000000e+00…
9.230769230769229949e+00 3.076923076923077094e+00 9.230769230769229949e+00 9.230769230769229949e+00 3.076923076923077094e+00 0.000000000000000000e+00 3.076923076923077094e+00 0.000000000000000000e+00 3.076923076923077094e+00 3.076923076923077094e+00 3.076923076923077094e+00 9.230769230769229949e+00 3.076923076923077094e+00 3.076923076923077094e+00 0.000000000000000000e+00 0.000000000000000000e+00…
0.000000000000000000e+00 0.000000000000000000e+00 0.000000000000000000e+00 0.000000000000000000e+00 0.000000000000000000e+00 3.076923076923077094e+00 0.000000000000000000e+00 0.000000000000000000e+00 3.076923076923077094e+00 9.230769230769229949e+00 0.000000000000000000e+00 6.153846153846154188e+00 0.000000000000000000e+00 9.230769230769229949e+00 6.153846153846154188e+00 3.076923076923077094e+00…
6.153846153846154188e+00 6.153846153846154188e+00 0.000000000000000000e+00 3.076923076923077094e+00 0.000000000000000000e+00 0.000000000000000000e+00 3.076923076923077094e+00 6.153846153846154188e+00 0.000000000000000000e+00 3.076923076923077094e+00 3.076923076923077094e+00 9.230769230769229949e+00 0.000000000000000000e+00 3.076923076923077094e+00 6.153846153846154188e+00 0.000000000000000000e+00…
5.000000000000000000e+00 0.000000000000000000e+00 5.000000000000000000e+00 0.000000000000000000e+00 5.000000000000000000e+00 0.000000000000000000e+00 2.500000000000000000e+01 0.000000000000000000e+00 2.500000000000000000e+01 0.000000000000000000e+00 5.000000000000000000e+00 1.500000000000000000e+01 5.000000000000000000e+00 5.000000000000000000e+00 5.000000000000000000e+00 5.000000000000000000e+00…
1.500000000000000000e+01 5.000000000000000000e+00 0.000000000000000000e+00 1.500000000000000000e+01 5.000000000000000000e+00 0.000000000000000000e+00 1.000000000000000000e+01 1.500000000000000000e+01 0.000000000000000000e+00 5.000000000000000000e+00 5.000000000000000000e+00 5.000000000000000000e+00 5.000000000000000000e+00 1.000000000000000000e+01 0.000000000000000000e+00 5.000000000000000000e+00…
5.000000000000000000e+00 5.000000000000000000e+00 5.000000000000000000e+00 1.000000000000000000e+01 5.000000000000000000e+00 0.000000000000000000e+00 0.000000000000000000e+00 5.000000000000000000e+00 1.000000000000000000e+01 1.500000000000000000e+01 0.000000000000000000e+00 0.000000000000000000e+00 1.000000000000000000e+01 0.000000000000000000e+00 5.000000000000000000e+00 1.000000000000000000e+01…
2.500000000000000000e+01 5.500000000000000000e+01 3.500000000000000000e+01 2.500000000000000000e+01 4.000000000000000000e+01 1.500000000000000000e+01 3.500000000000000000e+01 2.500000000000000000e+01 3.000000000000000000e+01 4.500000000000000000e+01 3.000000000000000000e+01 2.500000000000000000e+01 3.000000000000000000e+01 1.500000000000000000e+01 4.000000000000000000e+01 3.000000000000000000e+01…
0.000000000000000000e+00 0.000000000000000000e+00 0.000000000000000000e+00 0.000000000000000000e+00 0.000000000000000000e+00 0.000000000000000000e+00 0.000000000000000000e+00 0.000000000000000000e+00 0.000000000000000000e+00 0.000000000000000000e+00 0.000000000000000000e+00 0.000000000000000000e+00 0.000000000000000000e+00 0.000000000000000000e+00 0.000000000000000000e+00 0.000000000000000000e+00…
5.000000000000000000e+01 8.000000000000000000e+01 5.000000000000000000e+01 7.500000000000000000e+01 5.000000000000000000e+01 6.000000000000000000e+01 6.000000000000000000e+01 4.500000000000000000e+01 6.500000000000000000e+01 5.000000000000000000e+01 8.500000000000000000e+01 8.000000000000000000e+01 4.000000000000000000e+01 6.000000000000000000e+01 5.500000000000000000e+01 7.500000000000000000e+01…

## Sheet: S3a
all_SOMI		SOMlocal		SOMproj		unit-inh		presynaptic PC
tp_duration	bursting index	tp_duration	bursting index	tp_duration	bursting index	tp_duration	bursting index	tp_duration	bursting index
7.700000000000000178e-01	5.567606652205349782e+00	5.566666666666670871e-01	9.507248007149579627e-02	3.633333333333330084e-01	5.366034735355430518e-01	2.633333333333330306e-01	7.236886855729800505e-01	7.900000000000000355e-01	2.886178861788620154e+01
8.566666666666670205e-01	9.175781681582140692e+00	6.766666666666670826e-01	1.659365458648609862e-02	3.800000000000000044e-01	1.371993556629449884e+00	7.766666666666670604e-01	8.098879961714389175e-02	7.166666666666670071e-01	1.038967136150229997e+01
5.600000000000000533e-01	1.345676771343859990e+01	5.500000000000000444e-01	2.700049091801670187e+00	6.266666666666670382e-01	7.864830285241211083e-01	8.966666666666670560e-01	2.281480664405409975e+00	7.933333333333331128e-01	4.275482093663909744e+00
7.566666666666670427e-01	1.666666666666670071e+00	5.700000000000000622e-01	4.919080068143100171e-01	6.500000000000000222e-01	2.125202125202130254e-01	7.166666666666670071e-01	1.038967136150229997e+01	6.266666666666670382e-01	6.379650971353309608e+00
5.533333333333340098e-01	5.131843443301409735e+00	6.666666666666670737e-01	3.083093869731799996e-01	3.499999999999999778e-01	5.991539945596820183e-02	8.299999999999999600e-01	4.896675651392629725e+00	8.666666666666670293e-01	3.232184957030949768e+00
4.266666666666670271e-01	6.122251283541610078e+00	7.299999999999999822e-01	2.063059556247570203e+00	5.333333333333329929e-01	8.403007835094909339e+00	2.099999999999999922e-01	5.581737121378050892e-01	9.966666666666670338e-01	2.022727272727270176e+01
6.433333333333330906e-01	6.348020911127710164e+00	6.866666666666670915e-01	6.345676668790930508e-01	5.566666666666670871e-01	4.015168414008480346e-01	5.500000000000000444e-01	3.446628950698430328e-03	9.966666666666670338e-01	2.172995780590720116e+01
6.000000000000000888e-01	2.030356790853539817e+00	5.966666666666670116e-01	7.135649705930831033e-01	5.200000000000000178e-01	1.461865787684940021e-01	6.700000000000000400e-01	4.478143243628079695e+00	8.933333333333330906e-01	2.974131499342099971e+00
6.866666666666670915e-01	2.036761053154500178e+00	4.500000000000000111e-01	1.346651718832590217e-01	6.833333333333330151e-01	4.480916434308860330e-01	7.399999999999999911e-01	1.274616021923400018e-02	7.066666666666671093e-01	5.357826253348640044e+00
6.700000000000000400e-01	5.671077504725899887e-01	5.266666666666670604e-01	9.966134494436380553e-01	6.800000000000000488e-01	7.975806038238760109e+00	6.366666666666670471e-01	4.423800044238000023e-02	8.233333333333330284e-01	2.109929078014180170e+00
3.633333333333330084e-01	8.333333333333330373e+00	6.533333333333330994e-01	1.655251141552509964e+00	7.399999999999999911e-01	5.423231953096370184e-01	3.300000000000000155e-01	4.398929049531460356e-01	9.533333333333330328e-01	0.000000000000000000e+00
3.800000000000000044e-01	2.007113821138209886e+01	4.833333333333330595e-01	4.111842105263160269e-03	5.133333333333330861e-01	1.285715551774260001e+00	3.000000000000000444e-01	9.443168632172800336e-01	7.299999999999999822e-01	8.301297453147530092e+00
8.766666666666670382e-01	1.956066945606690055e+01	5.733333333333330284e-01	2.268295594731190301e-01	7.399999999999999911e-01	8.319620664270560573e-01	2.733333333333330395e-01	2.262714586359470259e-01	7.133333333333330417e-01	7.431142623397869684e+00
2.366666666666670249e-01	1.370030581039759987e+01	6.300000000000000044e-01	9.314813292786500165e-01	7.700000000000000178e-01	6.062268154328031011e-01	6.266666666666670382e-01	6.379650971353309608e+00	5.366666666666670693e-01	1.238902340597259943e+01
4.933333333333330128e-01	4.645476772616140337e+00	6.133333333333330639e-01	1.015022330491270053e-01	5.733333333333330284e-01	5.470487486898950591e-01	7.633333333333330861e-01	5.450795521508550401e+00	7.633333333333330861e-01	6.513845987102369506e+00
5.600000000000000533e-01	7.236886855729800505e-01	7.533333333333330772e-01	3.393246411384860384e-01	7.133333333333330417e-01	2.314588427057860109e-01	6.733333333333330062e-01	5.016181229773460259e+00	6.633333333333329973e-01	8.161009233970610843e-01
5.566666666666670871e-01	2.806736166800320120e+00	3.666666666666670293e-01	8.614050352546029354e-02	5.166666666666670515e-01	5.698384261401729933e-01	6.933333333333330240e-01	9.664170089393570029e-02	6.566666666666670649e-01	5.560433128475270603e-01
6.766666666666670826e-01	1.541666666666669983e+01	6.666666666666670737e-01	4.083444296493570214e-01	1.866666666666670082e-01	1.623792967745460114e+00	6.800000000000000488e-01	1.026360544217689963e+01	7.033333333333330328e-01	2.219755826859050041e-01
6.266666666666670382e-01	1.531986531986530053e+01	4.133333333333330528e-01	1.105313485878640090e-01	6.233333333333330728e-01	4.785114607802899989e-01	7.366666666666670249e-01	1.272877725856699982e+01	6.066666666666670205e-01	1.428571428571430069e+01
6.500000000000000222e-01	4.102096627165000342e+00	6.933333333333330240e-01	9.710154186898369844e+00	4.966666666666670338e-01	1.260329480901800081e-01	7.266666666666670160e-01	1.253538482032839951e+01	6.099999999999999867e-01	7.752380952380950419e+01
3.499999999999999778e-01	6.132075471698110292e+00	8.000000000000000444e-01	2.650762094102050437e-01	5.033333333333330772e-01	8.562866298085699546e-01	8.366666666666671137e-01	2.881761332526440022e-03	8.100000000000000533e-01	5.125695700742410210e+00
5.500000000000000444e-01	1.415428167020520156e-01	7.833333333333331039e-01	4.092805633938690235e+00	6.433333333333330906e-01	4.940605905225829708e-02	7.133333333333330417e-01	0.000000000000000000e+00	7.233333333333330506e-01	5.967384472892069525e+00
5.333333333333329929e-01	5.280528052805280037e-01	5.333333333333329929e-01	1.572209011682140112e+00	6.800000000000000488e-01	1.593455035784669960e+00	8.933333333333330906e-01	2.974131499342099971e+00	8.666666666666670293e-01	6.249381983585490241e-01
5.566666666666670871e-01	9.654343252179140578e+00	6.733333333333330062e-01	2.952293825216830037e+00	7.433333333333330684e-01	6.797937177684010290e-01	7.966666666666670782e-01	5.330817610062889855e+01	9.233333333333331172e-01	4.112858052684480459e-01
5.200000000000000178e-01	5.662193533774979859e-02	5.600000000000000533e-01	5.553319919517099912e+00	6.000000000000000888e-01	1.414136236648120049e+00	6.433333333333330906e-01	1.876612714051139816e-02	7.466666666666670338e-01	2.895169732316430000e+01
3.766666666666670382e-01	2.861230329041490328e-01	5.666666666666670960e-01	4.615262194636750581e-01	7.266666666666670160e-01	9.461408895658550422e-02	7.666666666666670515e-01	2.077814139525220039e-01	7.566666666666670427e-01	1.140350877192980050e+01
4.133333333333330528e-01	3.711258428239560203e+00	6.066666666666670205e-01	1.422003128406879903e-02	9.399999999999999467e-01	4.509921513340850452e-01	2.133333333333330140e-01	1.454469878385060033e+00	8.033333333333340098e-01	4.942198508789929612e+00
4.099999999999999756e-01	8.098879961714389175e-02			8.066666666666670871e-01	5.779309354583959946e-02	8.233333333333330284e-01	2.109929078014180170e+00	8.266666666666671048e-01	6.737443854634550533e-01
1.966666666666670171e-01	1.865950141812210139e-01			6.600000000000000311e-01	5.038192751503330902e-01	7.633333333333330861e-01	5.312084993359890150e-01	7.033333333333330328e-01	6.267840630402440105e+00
7.099999999999999645e-01	6.129437278849449555e+00			7.033333333333330328e-01	6.741769984291680817e-04	2.733333333333330395e-01	1.322175944240689960e+00	9.000000000000000222e-01	6.024009603841539828e+00
7.700000000000000178e-01	4.163689294693659804e+01			6.766666666666670826e-01	3.095062638172439984e-01	3.966666666666670560e-01	1.660026560424969835e-02	7.700000000000000178e-01	1.207384001330449941e+01
4.833333333333330595e-01	5.331888004969060901e-01			2.166666666666670071e-01	1.623199700150300018e+00	7.333333333333330595e-01	7.997652065448679792e+00	7.866666666666670693e-01	5.062574965487590006e+00
6.033333333333340542e-01	5.012531328320799950e+00			6.066666666666670205e-01	1.270443732785090096e-01	7.099999999999999645e-01	6.746752091119420314e+00	7.700000000000000178e-01	3.545978961655920081e+00
3.766666666666670382e-01	2.083333333333329929e+00			4.533333333333330328e-01	1.601111715304210092e-01	7.766666666666670604e-01	5.840228383413170299e+00	7.299999999999999822e-01	1.730090231463319839e+01
2.800000000000000266e-01	3.512469265893920084e-02			6.266666666666670382e-01	3.030362530843589974e-01	6.766666666666670826e-01	8.606592649969879716e+00	6.866666666666670915e-01	7.389094904546079867e+00
2.733333333333330395e-01	2.886178861788620154e+01			6.700000000000000400e-01	2.047321319112420213e+00	8.133333333333330195e-01	7.516339869281050134e+00	7.633333333333330861e-01	8.508008169407720089e+00
9.100000000000000311e-01	3.776147785927740141e+00			5.866666666666670027e-01	1.619374897725410101e+00	5.533333333333340098e-01	1.322992700729930071e+01	6.700000000000000400e-01	1.481627167535319867e+00
2.166666666666670071e-01	2.323049001814879944e+01			7.433333333333330684e-01	2.805194805194810126e+00	3.099999999999999978e-01	1.610623228890629921e+00	7.099999999999999645e-01	7.880943466866339620e+00
6.833333333333330151e-01	4.693675889328059725e+01			5.366666666666670693e-01	6.953541657467240400e-01	5.070000000000000062e-01	1.605928186522709966e+00	8.499999999999999778e-01	6.815114709851550323e+00
6.800000000000000488e-01	5.525282277859599844e+01			6.999999999999999556e-01	1.758030390459699888e+00	8.166666666666670960e-01	3.736412543512980022e+00	7.299999999999999822e-01	6.480620155038759655e+00
7.399999999999999911e-01	1.749016178399650234e-01			6.500000000000000222e-01	1.908585343380830024e-01	6.899999999999999467e-01	2.447113136979900058e-02	8.066666666666670871e-01	8.014279989800009163e-02
5.700000000000000622e-01	1.476775135227959890e+00			5.200000000000000178e-01	4.910994764397910162e-01	7.566666666666670427e-01	1.098031888390629973e+01	9.430000000000000604e-01	1.772134146730160176e-01
6.666666666666670737e-01	2.217775554443889963e+00			5.166666666666670515e-01	5.501513684631110790e-01	6.466666666666670560e-01	1.880701754385960101e+01	8.166666666666670960e-01	8.852469806167110322e-01
6.666666666666670737e-01	2.290598290598290010e+00			3.466666666666670116e-01	1.056142440990990083e+00	6.966666666666671004e-01	7.748635705535139806e+00	8.199999999999999512e-01	6.370666526382239958e+00
5.133333333333330861e-01	6.451920100945170988e-01			7.933333333333331128e-01	2.130617698571760088e-01	3.233333333333330284e-01	2.184703227817370141e+00	6.500000000000000222e-01	1.310013717421120027e+01
7.399999999999999911e-01	3.695652173913040173e+01			6.000000000000000888e-01	2.655448144169950120e-01	7.066666666666671093e-01	5.353065883887800247e+00	8.166666666666670960e-01	7.571492677354870082e+00
6.766666666666670826e-01	1.385620915032679932e+02			5.966666666666670116e-01	5.495869233769459794e-02	6.366666666666670471e-01	1.413021154241119959e+01	9.300000000000000488e-01	7.532597670809350276e+00
7.700000000000000178e-01	7.744588744588750018e+00			5.799999999999999600e-01	1.054504712317930054e-01	6.400000000000000133e-01	1.836445953593660008e+01	7.033333333333330328e-01	5.636577383789280304e+00
5.733333333333330284e-01	3.869020673004380129e+00			3.966666666666670560e-01	1.031304044298480133e-01	8.333333333333330373e-01	1.706994409593309836e-02	8.299999999999999600e-01	7.036165409922680025e-01
7.299999999999999822e-01	9.311868686868690403e+00			5.666666666666670960e-01	6.615826266079370299e+00	4.066666666666670094e-01	1.619498765132190155e-01	7.233333333333330506e-01	6.960278584536250257e+00
8.800000000000000044e-01	1.094072280512960044e-01			5.700000000000000622e-01	7.129686539643520504e-02	2.833333333333330484e-01	3.297684941685240512e-01	7.666666666666670515e-01	8.515815085158150666e+00
6.866666666666670915e-01	1.848184818481849945e+01			6.266666666666670382e-01	5.426824953597110257e-01	7.333333333333330595e-01	5.179777367304850832e-01	6.666666666666670737e-01	7.764258316041000363e+00
7.133333333333330417e-01	2.281480664405409975e+00			7.199999999999999734e-01	3.612231182795699880e-01	7.299999999999999822e-01	5.599264606483360218e+00	7.766666666666670604e-01	0.000000000000000000e+00
5.966666666666670116e-01	5.337969741337239782e+00			8.933333333333330906e-01	4.338312962124640237e-01	2.166666666666670071e-01	3.357634367578720136e-01	7.166666666666670071e-01	6.327476554920769658e+00
5.166666666666670515e-01	1.100628930817610041e+00			7.600000000000000089e-01	1.941520467836260089e+00	2.166666666666670071e-01	4.212192954285760571e-01	6.500000000000000222e-01	1.913554968169469905e+00
4.500000000000000111e-01	1.257080610021790079e+01			7.166666666666670071e-01	4.524549203436110112e-01	2.099999999999999922e-01	1.887982101023280013e+00	8.299999999999999600e-01	7.086910309868369673e+00
7.099999999999999645e-01	2.161235630577760039e-02			7.099999999999999645e-01	5.027758229728670258e+00	3.433333333333330462e-01	6.341710506898110555e-01	6.866666666666670915e-01	6.284798320460169840e+00
1.866666666666670082e-01	3.115264797507789896e-02			5.966666666666670116e-01	1.028074337682880063e-01	2.966666666666670227e-01	9.713218080316950997e-01	7.033333333333330328e-01	6.203433754454160010e+00
5.266666666666670604e-01	0.000000000000000000e+00			8.566666666666670205e-01	2.104060551244820054e+00	6.999999999999999556e-01	1.265165036260530174e-01	7.099999999999999645e-01	5.565019875070979616e+00
5.700000000000000622e-01	1.136363636363640017e+00			6.366666666666670471e-01	4.601648351648350288e-01	2.833333333333330484e-01	1.145934484056990055e+00	8.533333333333330550e-01	5.937267823109469767e+00
6.533333333333330994e-01	6.462585034013610397e+00			6.233333333333330728e-01	4.070527435780509684e+00	5.366666666666670693e-01	8.319606579292899706e-01	8.599999999999999867e-01	3.798155947316809833e+00
5.366666666666670693e-01	1.366680333470000029e-02			7.366666666666670249e-01	1.410670913156069961e+00	8.000000000000000444e-01	1.229364243062869955e+00	9.399999999999999467e-01	8.785853522695630247e+00
5.766666666666669938e-01	0.000000000000000000e+00			3.133333333333330195e-01	9.993479216899441298e-01	8.666666666666670293e-01	6.249381983585490241e-01	8.166666666666670960e-01	4.620248193528119884e+00
6.233333333333330728e-01	9.296755932941429990e+00			6.566666666666670649e-01	1.000767254895420094e-01	9.233333333333331172e-01	4.112858052684480459e-01	8.833333333333330817e-01	8.469647400945110149e+00
4.966666666666670338e-01	6.884681583476770506e-01			7.266666666666670160e-01	6.052846222424549616e+00	1.060000000000000053e+00	0.000000000000000000e+00	8.666666666666670293e-01	4.555717224424260081e+00
5.033333333333330772e-01	1.772574254476120270e-01			5.633333333333330195e-01	2.423206475290330175e+00	8.699999999999999956e-01	5.652750165672630089e+01	5.000000000000000000e-01	1.460823373173969930e+00
6.433333333333330906e-01	1.038967136150229997e+01			7.866666666666670693e-01	1.673087506879469899e+01	9.070000000000000284e-01	8.337041981901800458e-01	9.899999999999999911e-01	2.413333333333330089e+01
4.833333333333330595e-01	4.073064511075600441e-02			4.233333333333330062e-01	1.254972829838230065e-03	8.233333333333330284e-01	1.972477949549340082e+00	6.700000000000000400e-01	9.940357852882700129e+00
5.733333333333330284e-01	5.511811023622049888e+00			6.600000000000000311e-01	3.037008113150250002e-02	7.066666666666671093e-01	0.000000000000000000e+00	8.100000000000000533e-01	9.324322490466689928e+00
6.300000000000000044e-01	2.474864655839129846e+00			6.533333333333330994e-01	1.536098310291860169e-01	7.933333333333331128e-01	5.482775351770990291e+00	6.266666666666670382e-01	4.533630620587139504e+00
6.800000000000000488e-01	4.896675651392629725e+00			4.433333333333330240e-01	1.660813047515239838e+00	8.133333333333330195e-01	1.076012835940630019e+01	6.166666666666670293e-01	3.553921568627449901e+00
6.766666666666670826e-01	5.019220208676549611e+00			7.766666666666670604e-01	2.351024208566109941e+00	8.466666666666670116e-01	2.153527062509649870e+00	7.833333333333331039e-01	6.165963002526409831e+00
7.433333333333330684e-01	4.275482093663909744e+00					3.033333333333330106e-01	1.780972853745769857e+00	6.933333333333330240e-01	5.348980009551749681e+00
6.133333333333330639e-01	1.802126509280950126e-02					4.500000000000000111e-01	1.282051282051279939e+00	6.433333333333330906e-01	1.916583912611719853e+01
6.733333333333330062e-01	5.581737121378050892e-01					5.766666666666669938e-01	1.754143008816880234e-01	6.999999999999999556e-01	6.116400902451149868e+00
7.533333333333330772e-01	7.069877759532930406e-02					7.566666666666670427e-01	1.140350877192980050e+01	7.199999999999999734e-01	6.311867213670069532e+00
3.666666666666670293e-01	1.310221034288479997e-02					7.900000000000000355e-01	6.790123456790119860e+00	5.433333333333330017e-01	2.357289814136759976e+00
6.666666666666670737e-01	2.820512820512820085e+01					5.200000000000000178e-01	1.325496906347259918e+00	7.566666666666670427e-01	2.991441526037609933e+00
4.133333333333330528e-01	0.000000000000000000e+00					2.600000000000000089e-01	5.538766659449010366e-01	7.333333333333330595e-01	4.906658921858110034e+00
6.000000000000000888e-01	2.475247524752480111e+00					1.733333333333330062e-01	1.733333333333330017e+02	7.433333333333330684e-01	2.029332694508770185e+00
7.266666666666670160e-01	3.446628950698430328e-03					6.233333333333330728e-01	9.138637979816320867e-01	6.666666666666670737e-01	5.646673283861920467e+00
6.933333333333330240e-01	2.090909090909089940e+01					5.466666666666670782e-01	5.690212373037859983e+00	6.633333333333329973e-01	6.285278413424870259e+00
7.700000000000000178e-01	8.565127085073120927e-03					6.866666666666670915e-01	6.297293830960629890e+00	7.133333333333330417e-01	8.346302908236440388e+00
9.399999999999999467e-01	4.684582625296330072e+00					7.333333333333330595e-01	2.098543786155989910e+00	7.333333333333330595e-01	5.187787803774390305e+00
8.066666666666670871e-01	2.356646893824439898e-02					6.233333333333330728e-01	8.641975308641969278e+00	7.533333333333330772e-01	4.967535007431750138e+00
8.000000000000000444e-01	1.340542472854019951e-02					6.400000000000000133e-01	8.027210884353740639e+00	6.833333333333330151e-01	6.500832954717550294e+00
7.833333333333331039e-01	5.118362124120280458e-03					6.966666666666671004e-01	4.484953703703699723e+00	7.600000000000000089e-01	4.614859261427390003e+00
6.600000000000000311e-01	4.478143243628079695e+00					7.700000000000000178e-01	6.077993836999260324e+00	1.052999999999999936e+00	1.321304193779760050e+00
7.033333333333330328e-01	1.558142071394070117e-03					7.366666666666670249e-01	3.213112386728760317e-01	8.666666666666670293e-01	4.275062677042299697e+00
6.766666666666670826e-01	1.731601731601730032e+00					6.066666666666670205e-01	1.370010787486519988e+01	6.466666666666670560e-01	7.672361902116040078e+00
2.166666666666670071e-01	3.109129676293850153e+01					2.099999999999999922e-01	1.138155137662890004e+00	6.300000000000000044e-01	1.508636946518819924e-02
6.066666666666670205e-01	0.000000000000000000e+00					6.899999999999999467e-01	1.466480446927370096e+01	6.199999999999999956e-01	3.178841630109990185e-03
4.533333333333330328e-01	9.839988986667519200e+00					6.433333333333330906e-01	9.528503367833091042e-01	7.166666666666670071e-01	1.690543159858340083e-01
6.266666666666670382e-01	1.274616021923400018e-02					6.899999999999999467e-01	2.063492063492060069e+01	7.366666666666670249e-01	9.885057471264369511e+00
6.700000000000000400e-01	1.328550551348479936e-02					8.033333333333340098e-01	4.942198508789929612e+00	6.733333333333330062e-01	3.065525821223430203e+00
5.866666666666670027e-01	4.423800044238000023e-02					8.333333333333330373e-01	3.233662145499380358e+01	7.800000000000000266e-01	6.074631183106739662e+00
7.433333333333330684e-01	4.398929049531460356e-01					1.060000000000000053e+00	2.935702199661589873e+01	6.966666666666671004e-01	3.846986549755079920e+00
5.366666666666670693e-01	9.443168632172800336e-01					9.133333333333331083e-01	8.327892636924190128e+00	5.466666666666670782e-01	6.453807458576189759e+00
6.999999999999999556e-01	6.386292834890969772e+00					7.166666666666670071e-01	5.037148973680900116e-02	7.500000000000000000e-01	4.899520648967549796e+00
5.333333333333329929e-01	1.353441608662030171e-01					8.266666666666671048e-01	6.737443854634550533e-01	6.000000000000000888e-01	1.089555163629239942e+01
6.500000000000000222e-01	2.501529051987769847e+01					6.899999999999999467e-01	1.195814648729450091e+00	5.500000000000000444e-01	7.056204785754039754e+00
6.733333333333330062e-01	3.868463517815869945e+00					5.866666666666670027e-01	1.311623699683400091e+00	7.233333333333330506e-01	8.339900183871819195e+00
5.600000000000000533e-01	1.542669584245079939e+01					6.033333333333340542e-01	1.403508771929820043e+00	5.566666666666670871e-01	8.204824041122969758e-02
5.200000000000000178e-01	2.262714586359470259e-01					5.333333333333329929e-01	4.739708398072730589e-01	7.333333333333330595e-01	1.054945054945060079e+01
5.166666666666670515e-01	3.921568627450979960e+01					5.866666666666670027e-01	7.469082894575730380e-01	5.666666666666670960e-01	1.126629422718809970e+01
3.466666666666670116e-01	6.379650971353309608e+00					7.466666666666670338e-01	8.467153284671530500e+00	7.366666666666670249e-01	7.081641858367159870e+00
7.933333333333331128e-01	6.891798759476219782e-02					4.699999999999999734e-01	1.638728042944810059e-01	9.433333333333330240e-01	1.289572432746679986e+00
6.000000000000000888e-01	3.232184957030949768e+00					3.866666666666670471e-01	5.525520642792299819e-01	9.200000000000000400e-01	1.354888375673600009e+01
5.966666666666670116e-01	1.587380946429020057e-01					2.066666666666670260e-01	1.120999999999999996e+00	6.333333333333330817e-01	3.143040410519560179e+00
5.799999999999999600e-01	4.731971363715730128e+00					7.033333333333330328e-01	6.267840630402440105e+00	6.400000000000000133e-01	1.830065359477120168e+01
3.966666666666670560e-01	1.755593803786580054e+01					9.000000000000000222e-01	6.024009603841539828e+00	6.766666666666670826e-01	1.572139303482589945e+01
5.666666666666670960e-01	5.450795521508550401e+00					8.499999999999999778e-01	8.296912349188840352e+00	6.766666666666670826e-01	4.394883568383080252e+00
5.700000000000000622e-01	2.022727272727270176e+01					6.700000000000000400e-01	8.609794628751970436e+00	8.833333333333330817e-01	1.241625089094799961e+01
6.266666666666670382e-01	5.016181229773460259e+00					6.400000000000000133e-01	1.373310324992809939e+01	8.000000000000000444e-01	1.262012272779900002e+01
8.000000000000000444e-01	6.166007905138339851e+00					8.633333333333330639e-01	1.721050741367810133e+01	7.466666666666670338e-01	6.309242591872740169e-01
7.199999999999999734e-01	2.172995780590720116e+01					7.700000000000000178e-01	1.044446855448270028e+01	8.199999999999999512e-01	1.380124906966960019e+01
8.933333333333330906e-01	2.603550295857990093e+01					7.099999999999999645e-01	9.164123431671750808e+00	8.599999999999999867e-01	7.361383620376430237e+00
7.600000000000000089e-01	4.438237119801369701e+00					2.700000000000000178e-01	8.572751236749250880e-01	7.733333333333330950e-01	2.787301587301589834e+01
7.166666666666670071e-01	1.819738813958470258e-01					9.399999999999999467e-01	5.408216328653150384e+00	6.300000000000000044e-01	1.473844450595069944e+01
7.099999999999999645e-01	6.666666666666669627e+00					2.233333333333330228e-01	7.235489895354050294e-01	7.833333333333331039e-01	1.117396358000769929e+01
5.966666666666670116e-01	9.664170089393570029e-02					2.433333333333330128e-01	1.482943186301060035e+00
8.566666666666670205e-01	1.026360544217689963e+01					4.366666666666670360e-01	4.895821473300690507e-01
6.566666666666670649e-01	1.240237425804440008e+01					6.133333333333330639e-01	1.059123777116120024e+01
6.366666666666670471e-01	1.005655708731000075e+01					2.200000000000000011e-01	1.024199334777170067e+00
6.233333333333330728e-01	6.461538461538459899e+00					7.633333333333330861e-01	6.692431561996779799e+00
7.366666666666670249e-01	1.079199303742380067e+01					4.666666666666670626e-01	5.082219184218860208e-01
3.133333333333330195e-01	6.415432929564829578e+00					2.766666666666670049e-01	9.895726414746740529e-01
5.666666666666670960e-01	2.943262411347519869e+00					5.166666666666670515e-01	9.288839968858231266e-01
6.566666666666670649e-01	1.272877725856699982e+01					3.699999999999999956e-01	1.856075619612659988e+00
6.066666666666670205e-01	1.484593837535009975e+01					2.566666666666670427e-01	1.758698074757469865e+00
7.266666666666670160e-01	1.253538482032839951e+01					2.366666666666670249e-01	5.007972558320270551e-01
5.633333333333330195e-01	2.220705346985210049e+00					7.933333333333331128e-01	5.034042156314120220e+00
7.866666666666670693e-01	9.923371647509580384e+01					7.700000000000000178e-01	7.372972852020299728e-01
4.233333333333330062e-01	4.027777777777779988e+01					6.000000000000000888e-01	9.073460129122320694e+00
6.600000000000000311e-01	2.881761332526440022e-03					5.000000000000000000e-01	1.637050927166119885e-02
6.533333333333330994e-01	3.598233995584990197e+01					8.233333333333330284e-01	3.182238667900089801e+00
4.433333333333330240e-01	5.366034735355430518e-01					8.733333333333330728e-01	1.180127640845070047e+00
7.766666666666670604e-01	0.000000000000000000e+00					6.199999999999999956e-01	1.822879515589579877e-02
	3.080459770114940099e+01					5.300000000000000266e-01	4.957561728395059930e+00
	3.433333333333330017e+01					4.199999999999999845e-01	1.527425065341910138e+00
	1.014492753623190069e+01					7.133333333333330417e-01	3.966597077244260472e-01
	0.000000000000000000e+00					8.866666666666670471e-01	3.575675858420740427e-01
	0.000000000000000000e+00					2.266666666666670160e-01	4.527323786688960405e-01
	2.974131499342099971e+00					3.270000000000000129e-01	3.377237419790610207e-02
	1.371993556629449884e+00					3.833333333333330262e-01	1.044331650545650136e-01
	0.000000000000000000e+00					7.099999999999999645e-01	7.880943466866339620e+00
	4.261904761904759908e+01					2.000000000000000111e-01	1.188866351138160082e+00
	1.277372262773720024e+01					3.900000000000000133e-01	1.111004738317020041e-01
	0.000000000000000000e+00					3.069999999999999951e-01	5.210479835148659866e+00
	1.394359625421830007e+00					3.433333333333330462e-01	1.325387317225720007e+00
	1.212923144778919937e+00					3.266666666666670493e-01	1.339923791606520087e+00
	1.394179894179889914e+02					5.466666666666670782e-01	6.810597289382280123e-03
	5.357826253348640044e+00					3.133333333333330195e-01	1.596170008292999931e+00
	2.513632822643469922e+01					4.299999999999999933e-01	1.490927135562849948e+00
	5.330817610062889855e+01					8.066666666666670871e-01	8.014279989800009163e-02
	1.876612714051139816e-02					2.200000000000000011e-01	1.302448434282620138e+00
	3.420843277645190028e+00					2.399999999999999911e-01	1.397108397632780052e+00
	0.000000000000000000e+00					4.933333333333330128e-01	4.490774265618070402e-03
	5.825242718446600243e+00					2.433333333333330128e-01	5.287387343838960696e-01
	2.647058823529410176e+01					4.833333333333330595e-01	1.768208989927020081e-01
	5.680825030589060215e-02					3.099999999999999978e-01	3.601008282319050069e-02
	5.128205128205130414e+00					6.999999999999999556e-01	1.704386700195589910e+01
	9.482758620689660134e+00					7.299999999999999822e-01	1.691790478256149921e+00
	2.077814139525220039e-01					7.633333333333330861e-01	5.619047619047619690e+01
	1.344086021505379946e+01					6.433333333333330906e-01	1.059247534911440081e+00
	9.930915371329880337e-01					5.666666666666670960e-01	1.074409763354359892e+00
	1.517577736611300070e-02					6.199999999999999956e-01	8.683922196958090423e-01
	5.340739158299510209e-02					3.200000000000000067e-01	1.328609388839679939e+00
	0.000000000000000000e+00					7.566666666666670427e-01	1.238275400015760086e+00
	9.333333333333330017e+01					9.966666666666670338e-01	5.352399995960450685e-01
	1.454469878385060033e+00					4.500000000000000111e-01	7.406379876841390208e-01
	1.094587698645899998e+00					4.633333333333330417e-01	5.020966674023390475e-01
	1.470588235294119972e+00					2.433333333333330128e-01	8.064847291663280737e-01
	6.519274376417230066e-01					4.400000000000000022e-01	6.788866259334690179e-02
	1.351579658726139999e-01					2.600000000000000089e-01	1.732973173686879864e+00
	6.904885206283450927e-01					6.666666666666670737e-01	2.120407259849489989e+01
	2.690005304235810080e+00					2.200000000000000011e-01	8.739869979517320697e-01
	8.333333333333330017e+01					2.133333333333330140e-01	1.373944499601879921e+00
	1.245687645687650003e+00					4.866666666666670249e-01	1.055354901508749998e+00
	1.096379790887110017e+00					4.433333333333330240e-01	9.162153760573289729e-02
	5.311920938851139695e+00					8.299999999999999600e-01	7.036165409922680025e-01
	6.641967484827070445e-01					7.233333333333330506e-01	6.960278584536250257e+00
	6.531936127744510934e-01					7.266666666666670160e-01	1.126184509922520061e+00
	4.328412611627480144e-01					5.566666666666670871e-01	1.497142007785309925e+00
	7.843137254901960675e-01					2.866666666666670138e-01	1.672880221776120169e-01
	0.000000000000000000e+00					4.566666666666670538e-01	1.086814340866540052e+00
	3.987240829346089949e-02					5.266666666666670604e-01	1.354080264866360128e+00
	5.329302442758449693e-02					6.066666666666670205e-01	2.648339507376360480e-01
	1.103752759381900067e-01					6.433333333333330906e-01	5.228320690168080098e+00
	4.495825305073860578e-01					8.399999999999999689e-01	5.581966736450340250e+00
	6.757193663110250270e+00					8.000000000000000444e-01	6.570703273426951041e-01
	6.608263999238540576e-01					3.366666666666670027e-01	1.388730929231700051e+00
	5.174467420381539950e-01					2.366666666666670249e-01	1.403783170686390136e+00
	2.940843795950680017e-01					2.133333333333330140e-01	2.967561708540060184e-01
	4.069552349241580269e-01					8.666666666666670293e-01	1.545168358415260013e+00
	7.751937984496121148e-01					3.200000000000000067e-01	5.464985937199410282e-01
	8.972058446552169664e-02					4.366666666666670360e-01	1.049290417355260019e-01
	2.874802357337929992e-01					6.800000000000000488e-01	2.854620364920540387e-01
	6.309523440174320541e-01					2.166666666666670071e-01	1.561731953746300139e+00
	7.313920348683310424e-01					2.533333333333330217e-01	5.185410990658000374e-01
	6.491493237220480328e-02					6.666666666666670737e-01	3.293319501391429871e-02
	5.797101449275359641e+00					7.299999999999999822e-01	5.742455297194149627e-02
	7.459677419354839856e+00					5.233333333333330950e-01	2.006168969581460099e-02
	7.789170714157219955e+00					4.866666666666670249e-01	1.441127688983409927e+00
	7.481780440900950291e-01					7.833333333333331039e-01	3.469850590924280498e-01
	3.348214285714290028e+00					5.400000000000000355e-01	2.104695750180700098e-01
	4.131889926452359668e-02					7.800000000000000266e-01	4.735112025329220486e+00
	7.966616084977240497e-01					2.933333333333330017e-01	1.387640861270079906e+00
	4.639227642276420482e+00					9.533333333333330328e-01	6.448522367160440874e-03
	7.948684229752041031e-01					6.800000000000000488e-01	1.150053189960039898e-02
	5.180722891566269794e+01					4.000000000000000222e-01	1.453382748346780051e+00
	2.109929078014180170e+00					6.633333333333329973e-01	6.458642664487440399e+00
	5.312084993359890150e-01					7.433333333333330684e-01	8.633707076027789640e+00
	0.000000000000000000e+00					3.866666666666670471e-01	2.634379379785879993e-01
	9.951453511836810817e-01					6.500000000000000222e-01	1.207039337474120089e+01
	1.322175944240689960e+00					3.200000000000000067e-01	1.999658802885549980e+00
	1.209747376283190068e+00					6.500000000000000222e-01	7.768684308919450165e-01
	1.115749357129760089e+00					6.266666666666670382e-01	5.026797912214940878e-01
	0.000000000000000000e+00					6.166666666666670293e-01	5.967881944444439896e-02
	1.660026560424969835e-02					5.266666666666670604e-01	1.769114754474399864e-01
	8.644088308006150356e-01					3.366666666666670027e-01	7.392467792508999880e-01
	1.195648880404809988e+00					2.533333333333330217e-01	1.443045641125400014e+00
	8.301297453147530092e+00					2.000000000000000111e-01	1.478263965606430030e+00
	7.789577545244460444e-01					3.266666666666670493e-01	6.429319868836450569e-01
	7.431142623397869684e+00					7.233333333333330506e-01	5.085153758199439933e-02
	2.395360564800810277e-01					8.100000000000000533e-01	9.324322490466689928e+00
	8.485183140069940677e-01					3.866666666666670471e-01	6.340866152586210891e-01
	4.271933853927420088e+00					7.266666666666670160e-01	5.892428914011650143e+00
	1.854433939659089869e+00					5.666666666666670960e-01	2.824600609781430238e-01
	7.721170204565299677e-01					6.899999999999999467e-01	5.617724032127060507e-01
	9.006870541071591019e-01					3.200000000000000067e-01	6.505731318971099686e-01
	1.166540690350210063e+01					1.733333333333330062e-01	1.758741982205670018e+00
	7.030881220342350968e-01					4.566666666666670538e-01	7.607661779658240198e-01
	6.815599544236849994e-01					8.533333333333330550e-01	1.400158652789329938e+00
	5.128636287203629962e+00					2.200000000000000011e-01	8.037255101004970870e-01
	5.848787446504990051e+00					7.800000000000000266e-01	1.818181818181820120e+01
	1.269825166548310014e+00					2.733333333333330395e-01	1.536004742193549877e+00
	5.218188485515219810e+01					4.166666666666670182e-01	1.572068255492359956e+00
	0.000000000000000000e+00					2.066666666666670260e-01	1.547402723500510113e+00
	1.467950846894719952e+01					2.399999999999999911e-01	1.583097291856209843e+00
	1.213627992633520059e+00					5.100000000000000089e-01	1.599393570616459925e+00
	1.587499066908860001e+00					2.933333333333330017e-01	1.496498272091350001e+00
	2.302345786272809836e+00					3.566666666666670205e-01	1.328807799733120021e+00
	1.693550425554199990e-01					2.000000000000000111e-01	1.429448541456179944e+00
	9.012034704729920520e+00					5.933333333333330462e-01	7.778863200549950008e-02
	8.297206165703279623e+00					3.033333333333330106e-01	6.678717093066370847e-01
	2.077148405358260064e+01					2.099999999999999922e-01	1.607033429815639902e+00
	5.020654591674610145e+00					3.633333333333330084e-01	6.280768930218020296e-01
	8.161963972580899451e+00					2.566666666666670427e-01	4.970649498201100136e-01
	1.238902340597259943e+01					5.799999999999999600e-01	2.188982123312659817e-02
	7.994220707261989745e+00					5.100000000000000089e-01	1.220170693997550071e+00
	4.235727440147329936e+00					5.766666666666669938e-01	2.600044048500650407e-01
	1.982553528945280030e+00					7.433333333333330684e-01	2.040270567877930041e+00
	2.368822294955080093e-02					2.433333333333330128e-01	9.392232390028131261e-01
	2.949852507374630117e-01					2.866666666666670138e-01	6.256794880264160419e-01
	1.779540370144400141e-02					6.966666666666671004e-01	6.956426478240629763e+00
	4.230769230769229949e+00					2.700000000000000178e-01	1.447367271376720055e+00
	1.507452574525749878e+00					2.099999999999999922e-01	6.829651919350460121e-01
	5.664117813650530131e+00					7.133333333333330417e-01	7.179099779666350045e+00
	4.248744689069139824e+00					2.033333333333330051e-01	1.639434901784699861e+00
	2.564032123659610099e-02					4.266666666666670271e-01	1.425833770729560079e+00
	1.228883096824019994e+01					7.199999999999999734e-01	1.507937989166200143e+00
	3.066368177387910343e-01					4.066666666666670094e-01	6.677647920098310763e-01
	3.599268597825040050e+00					6.433333333333330906e-01	1.750649747573210124e+00
	4.032529067813700463e-02					2.133333333333330140e-01	1.704455052606180132e+00
	3.259906317255350516e-01					1.966666666666670171e-01	2.183061066584909948e+00
	1.305760240868390021e+01					4.266666666666670271e-01	4.380515559684160509e-01
	6.921853186584850270e+00					3.333333333333330373e-01	3.183509043412490191e-01
	7.997652065448679792e+00					2.666666666666669960e-01	1.286482259713630061e+00
	1.091700723882789958e+01					2.666666666666669960e-01	1.567175325668590080e+00
	1.340636610870649982e-02					2.433333333333330128e-01	1.724267868707860085e+00
	1.598665839280170076e+01					5.500000000000000444e-01	6.597835196775979349e-02
	8.546322591266410029e+00					7.666666666666670515e-01	8.637454224018190629e-01
	4.709511016107500309e-02					6.333333333333330817e-01	2.106450737614780078e-01
	8.176100628930820235e+00					4.733333333333330506e-01	8.158508158508159802e-02
	1.430868167202570085e+01					5.799999999999999600e-01	7.438174563774429870e+00
	2.154638397810890085e-03					4.666666666666670626e-01	5.627271367352150166e-01
	1.099955533712470152e-01					6.566666666666670649e-01	7.476598445184831077e-01
	2.713178294573640059e+01					2.000000000000000111e-01	7.101452785481030539e-01
	1.674801416403479820e-02					7.266666666666670160e-01	6.580156235256729991e-01
	4.799999999999999822e+00					6.099999999999999867e-01	6.659128031159690098e-01
	1.239857189224279921e+01					2.899999999999999800e-01	1.030709708620479947e+00
	8.723747980613890007e+00					6.199999999999999956e-01	4.241281809613570153e-01
	6.059368191721129726e+00					5.433333333333330017e-01	3.329664472272410025e-01
	9.145472278490510476e+00					5.933333333333330462e-01	2.060902664491570135e+01
	1.027586752035410111e-01					8.233333333333330284e-01	3.211157820984409739e+01
	3.774425337881400638e-02					2.300000000000000100e-01	4.536806891186550561e-01
	9.886307464162140402e-02					3.666666666666670293e-01	9.393284067238930612e-01
	7.386929116443660348e+00					2.833333333333330484e-01	4.985704159352240539e-01
	5.528846153846149747e+00					3.699999999999999956e-01	6.895571588620830195e-01
	6.284565108094520083e-03					4.799999999999999822e-01	1.768201145240599903e+00
	9.293193717277489441e+00					1.933333333333330240e-01	1.295274065635179994e+00
	1.920280909664500227e-02					6.133333333333330639e-01	1.411453679406690087e-01
	1.232134056185310023e+01					2.633333333333330306e-01	1.370815886729219946e+00
	1.127963737796370047e+01					6.933333333333330240e-01	4.428062325405120458e-01
	5.781319167773349754e+00					6.700000000000000400e-01	4.774703036528810118e-01
	6.680522565320670125e+00					2.066666666666670260e-01	1.401823753988580057e+00
	3.943993159469859844e+00					1.666666666666670182e-01	1.265549663059849950e+00
	6.746752091119420314e+00					2.300000000000000100e-01	8.777003262890921143e-01
	6.513845987102369506e+00					7.833333333333331039e-01	5.537565245678630177e+00
	1.277814496585149939e+01					8.233333333333330284e-01	3.306968992636940108e+00
	1.600253004427580095e+01					4.766666666666670160e-01	4.705562355501160532e-01
	9.507248007149579627e-02					2.733333333333330395e-01	1.394683492844869921e+00
	5.840228383413170299e+00					3.699999999999999956e-01	9.230226562986790784e-01
	4.341169666247069792e+00					2.733333333333330395e-01	1.457194899817849887e+00
	8.606592649969879716e+00					2.300000000000000100e-01	1.431406590623560016e+00
	1.923076923076920153e+01					1.833333333333330151e-01	1.267805281226769942e+00
	4.659609796596099862e+00					2.600000000000000089e-01	1.341811532058059919e+00
	5.851792306776229857e+00					2.066666666666670260e-01	1.313040770374350075e+00
	7.516339869281050134e+00					3.333333333333330373e-01	7.165049616191430104e-01
	4.642433820624259688e+00					2.766666666666670049e-01	6.063590062527599578e-01
	1.232145930132510081e+01					8.566666666666670205e-01	2.066486972147349999e+00
	2.581377939544130147e-03					7.633333333333330861e-01	5.165099034537670164e-01
	2.954624356445879896e-02					6.666666666666670737e-01	5.646673283861920467e+00
	1.322992700729930071e+01					7.533333333333330772e-01	8.547674720706680773e+00
	1.379928315412190010e+01					2.600000000000000089e-01	1.296172832661000029e+00
	1.014267185473410038e+01					3.666666666666670293e-01	1.348603378685510057e+00
	1.610623228890629921e+00					2.099999999999999922e-01	5.370804554303920675e-01
	1.605928186522709966e+00					2.800000000000000266e-01	1.296615302254920055e+00
	2.697331061896650062e-01					6.266666666666670382e-01	6.242895212537969557e-02
	7.699784767062419988e+00					6.300000000000000044e-01	1.408052552936580049e-01
	3.736412543512980022e+00					5.833333333333330373e-01	3.798149964422389835e-02
	7.568940877573711035e-01					5.899999999999999689e-01	1.051716838610490035e+00
	8.252459232851390436e-02					7.133333333333330417e-01	8.346302908236440388e+00
	4.097905627050219657e+00					6.066666666666670205e-01	4.719501335707930068e+00
	2.447113136979900058e-02					6.266666666666670382e-01	3.771650958127470421e-01
	2.079866888519139867e-02					3.966666666666670560e-01	1.251284400728350121e+00
	8.811349017534589323e-02					2.566666666666670427e-01	1.325070285009299909e+00
	4.430896863804909991e+00					4.333333333333330151e-01	1.203481206877500043e+00
	0.000000000000000000e+00					2.733333333333330395e-01	8.026853473438411157e-01
	3.659402479654810247e-01					6.000000000000000888e-01	2.789525204895740296e-01
	3.821169277799010139e-02					3.766666666666670382e-01	3.641807478207910176e-01
	0.000000000000000000e+00					7.600000000000000089e-01	2.754625989411330078e+00
	1.605937921727399953e+01					7.500000000000000000e-01	2.162798610364959906e+00
	1.659365458648609862e-02					6.866666666666670915e-01	0.000000000000000000e+00
	5.185185185185190448e+00					3.066666666666670316e-01	2.468414871871320304e-01
	1.098031888390629973e+01					3.266666666666670493e-01	3.574362189722130045e-01
	4.349188935036440440e-01					4.733333333333330506e-01	1.102746135917930109e-01
	6.565311467942150259e+00					6.700000000000000400e-01	5.320075969165460883e-01
	1.880701754385960101e+01					6.566666666666670649e-01	1.572748348614230185e-01
	1.040903540903540048e+01					7.466666666666670338e-01	2.297681454241970123e+00
	4.147165886635470144e+00					7.533333333333330772e-01	4.967535007431750138e+00
	3.504437734467930277e+00					7.766666666666670604e-01	5.174181828835959784e+00
	7.758007117437720090e+00					2.033333333333330051e-01	1.313263566267500071e+00
	7.748635705535139806e+00					1.799999999999999933e-01	1.329469546065199959e+00
	2.184703227817370141e+00					6.533333333333330994e-01	7.461090866077969841e-02
	6.421775618842009870e+00					7.033333333333330328e-01	1.614784246882569954e-02
	5.353065883887800247e+00					6.266666666666670382e-01	4.552504765625930427e-01
	1.187214611872149916e+01					2.600000000000000089e-01	5.232737948151290341e-01
	4.480940794809409766e+00					2.233333333333330228e-01	6.487342540145460967e-01
	1.413021154241119959e+01					7.733333333333330950e-01	3.513027852650489891e+00
	1.767531219980790169e+01					5.733333333333330284e-01	7.231148170745489712e-02
	3.576914636822469795e+00					8.633333333333330639e-01	1.306939123031079930e+01
	3.850647971106860190e+00					4.666666666666670626e-01	4.168261664752670459e-01
	4.680238535883200157e+00					6.633333333333329973e-01	6.437933693138010227e+00
	2.995409046436369849e+00					6.400000000000000133e-01	3.017453294001970487e-01
	1.836445953593660008e+01					3.266666666666670493e-01	1.522723466268950165e+00
	2.760416666666669983e+01					6.333333333333330817e-01	1.631701631701629962e+00
	8.132387706855789489e+00					6.433333333333330906e-01	3.283442070700610116e-01
	2.541254125412540077e+01					2.666666666666669960e-01	6.538464461507670356e-01
	2.511488725018700130e+00					5.466666666666670782e-01	6.453807458576189759e+00
	3.666666666666669983e+01					6.933333333333330240e-01	2.977907443120320075e-01
	1.436781609195399945e+01					2.533333333333330217e-01	1.595106740225470165e+00
	4.854368932038830131e+00					2.433333333333330128e-01	8.075144896999461031e-01
	5.038975971862900138e-01					3.566666666666670205e-01	1.653984550686870003e+00
	8.327275130526731184e-01					2.600000000000000089e-01	1.452530422803199883e+00
	1.273680316330110029e+00					3.466666666666670116e-01	4.195510803440320458e-01
	8.161009233970610843e-01					5.466666666666670782e-01	8.014026427474940650e-01
	8.698698698698700582e+01					7.166666666666670071e-01	6.927404232520760097e+00
	6.060606060606059664e+00					8.666666666666670293e-01	7.320754716981130450e-01
	3.617290649303670294e-03					6.766666666666670826e-01	8.975373639356299948e-01
	5.560433128475270603e-01					2.333333333333330317e-01	1.666844842327800169e+00
	4.793863854266539742e-02					6.300000000000000044e-01	1.343444521044350193e-01
	2.219755826859050041e-01					2.033333333333330051e-01	1.603330675879170109e+00
	1.570744199395099905e+00					7.333333333333330595e-01	5.900355000612069745e+00
	1.706994409593309836e-02					4.166666666666670182e-01	1.694833646299770125e-01
	1.428571428571430069e+01					6.000000000000000888e-01	0.000000000000000000e+00
	7.752380952380950419e+01					6.400000000000000133e-01	7.675586537740800352e+00
	2.881750008186790279e-01					9.100000000000000311e-01	2.883067761145980068e+00
	1.619498765132190155e-01					6.233333333333330728e-01	2.380145050390880090e+00
	4.305043050430499840e-01					7.266666666666670160e-01	1.076305220883529934e+01
	3.297684941685240512e-01					1.900000000000000022e-01	1.504345775472289981e+00
	5.896892655367230063e+00					5.000000000000000000e-01	6.107171000788020887e-01
	5.179777367304850832e-01					7.800000000000000266e-01	3.162737205290400144e+00
	3.414949521741290073e-01					8.199999999999999512e-01	1.380124906966960019e+01
	7.864830285241211083e-01					4.333333333333330151e-01	7.855737814229510896e-01
	8.430799220272900740e+00					8.333333333333330373e-01	1.300044735750359948e+00
	3.185654008438820028e+01					3.266666666666670493e-01	1.345417826066390043e+00
	5.125695700742410210e+00					9.433333333333330240e-01	3.439860792801970213e+00
	3.689567430025439965e+00					2.800000000000000266e-01	8.949689492342470798e-01
	1.500825453999700088e+01					3.099999999999999978e-01	1.643342555142619954e+00
	5.599264606483360218e+00					6.766666666666670826e-01	2.497846683893200082e-01
	1.532356532356529932e+01
	8.174440207294420446e+00
	5.967384472892069525e+00
	1.050375133976420017e+01
	5.934167825683820396e+00
	1.414988814317669963e+01
	3.357634367578720136e-01
	5.646258503401360151e+00
	4.212192954285760571e-01
	6.606606606606609589e+00
	3.243541819209470045e-01
	2.056756053111170157e+00
	1.852695520121490080e-01
	2.006751396170060042e-01
	6.480698788391100473e-01
	1.163436827116760136e-01
	5.781246525693189975e-02
	1.353276353276350097e+00
	3.682979261507340341e-01
	6.844261252321710565e-01
	7.882919264691630179e-01
	0.000000000000000000e+00
	4.945778332120710497e-01
	7.771616897142991087e-01
	3.567367699264830105e-01
	1.176722515222790033e+00
	2.670068027210880146e+01
	4.786485434388530469e-01
	7.928118393234671046e-01
	2.895208813733030073e+00
	8.140589569160999739e-01
	2.816901408450699917e-01
	2.006383948928410099e+00
	2.493638676844780022e+00
	5.333333333333330373e+00
	5.376344086021510371e+00
	3.573541592710919979e+00
	2.401410002203129945e+00
	2.378485072785590049e+01
	1.887982101023280013e+00
	4.290429042904290391e+00
	1.073759718416539943e+00
	2.509505703422049905e+01
	1.251681581564020007e+01
	1.025835496825260096e+00
	2.125202125202130254e-01
	6.265536146014229202e-02
	6.666666666666669983e+01
	1.159922928709059953e+01
	1.340872013766289915e-02
	5.991539945596820183e-02
	2.766693269486570017e+00
	6.227106227106229852e+01
	6.341710506898110555e-01
	8.951185816256050920e-01
	9.713218080316950997e-01
	7.054507337526210620e+01
	5.269985406194260813e-01
	1.850053937432580042e+01
	1.265165036260530174e-01
	1.145934484056990055e+00
	1.116694584031270032e-01
	2.668848286519410085e+00
	9.935897435897429375e+01
	5.264550264550260295e+01
	1.455026455026460042e+01
	2.925531914893619856e+01
	3.703703703703700167e+00
	5.627705627705630320e+00
	2.700049091801670187e+00
	5.874316939890709577e+00
	8.403007835094909339e+00
	6.168515018131030814e-03
	8.319606579292899706e-01
	4.015168414008480346e-01
	1.927710843373489968e+00
	3.130151542235199980e+00
	1.461865787684940021e-01
	0.000000000000000000e+00
	1.229364243062869955e+00
	6.249381983585490241e-01
	4.112858052684480459e-01
	0.000000000000000000e+00
	5.652750165672630089e+01
	8.337041981901800458e-01
	1.972477949549340082e+00
	7.920169268599530632e-01
	4.238236261928269855e+00
	4.197530864197529965e+00
	0.000000000000000000e+00
	1.780303030303030098e+01
	5.482775351770990291e+00
	1.076012835940630019e+01
	1.046528072408430043e+00
	4.536616979909270375e-01
	5.679155294571720525e-01
	1.692406692406689928e+01
	2.153527062509649870e+00
	6.194507536650840640e-01
	1.803278688524590123e+01
	8.978206177442329405e+00
	1.780972853745769857e+00
	1.254172627563190012e+01
	1.726190476190479828e+01
	1.282051282051279939e+00
	2.895169732316430000e+01
	1.754143008816880234e-01
	1.140350877192980050e+01
	1.268656716417910069e+01
	1.240310077519379917e+01
	6.790123456790119860e+00
	2.268976897689769956e+01
	1.325496906347259918e+00
	9.115103127079180467e+00
	1.493868450390190006e+01
	5.538766659449010366e-01
	1.557142857142860066e+02
	1.733333333333330017e+02
	6.094055421409680928e-01
	9.138637979816320867e-01
	5.690212373037859983e+00
	1.665678552271250001e-01
	6.297293830960629890e+00
	8.026208026208019319e+00
	4.983328827611069656e+00
	2.098543786155989910e+00
	6.265296133137539247e-02
	8.641975308641969278e+00
	8.027210884353740639e+00
	4.484953703703699723e+00
	6.077993836999260324e+00
	3.213112386728760317e-01
	1.370010787486519988e+01
	1.138155137662890004e+00
	1.466480446927370096e+01
	8.749133749133749305e+00
	4.605902254379790617e-01
	9.528503367833091042e-01
	2.063492063492060069e+01
	4.942198508789929612e+00
	3.233662145499380358e+01
	2.935702199661589873e+01
	9.366666666666669983e+01
	1.451083388049899980e+01
	8.327892636924190128e+00
	5.037148973680900116e-02
	3.333333333333330017e+01
	6.737443854634550533e-01
	7.478567519912450168e-01
	7.209396516808430633e-01
	3.564625850340139834e+01
	2.906293048415820035e+00
	1.195814648729450091e+00
	1.311623699683400091e+00
	4.761904761904760530e-01
	1.403508771929820043e+00
	4.655493482309129571e-02
	4.739708398072730589e-01
	7.469082894575730380e-01
	8.467153284671530500e+00
	6.943565734531190747e-01
	1.638728042944810059e-01
	5.955317982456140413e+00
	5.525520642792299819e-01
	9.289999999999999147e+00
	1.120999999999999996e+00
	8.683603795335640418e-01
	9.126960031014850205e-01
	6.078713132294720767e-01
	6.301032296780540998e-01
	2.344718746477290061e+00
	6.267840630402440105e+00
	1.297297297297300034e+01
	7.446019707161940504e-01
	5.994172332454559715e+00
	1.761244220260610049e+01
	4.480916434308860330e-01
	7.975806038238760109e+00
	6.024009603841539828e+00
	9.022852639873919500e+00
	5.423231953096370184e-01
	1.360544217687080071e+01
	4.919080068143100171e-01
	8.296912349188840352e+00
	8.609794628751970436e+00
	3.083093869731799996e-01
	2.632005183025590278e-01
	5.279086042860660299e+00
	1.373310324992809939e+01
	1.207384001330449941e+01
	9.955218739235270675e+00
	1.601024655779700012e+01
	1.721050741367810133e+01
	1.044446855448270028e+01
	8.954106861251439398e+00
	9.164123431671750808e+00
	5.487763050586509650e-02
	1.262746972594009920e+00
	8.572751236749250880e-01
	1.806615776081429914e+01
	5.408216328653150384e+00
	7.235489895354050294e-01
	1.077777777777779988e+02
	3.095308350545879961e+01
	1.482943186301060035e+00
	3.545017182130580125e+01
	1.307712316296010080e+01
	9.268827305464219179e+00
	4.423339432488170075e+00
	5.035985891084060029e+00
	1.285715551774260001e+00
	1.296296296296299921e+01
	4.895821473300690507e-01
	1.059123777116120024e+01
	8.961866955371110777e+00
	3.376968317207360126e+00
	1.014200838622229917e+01
	3.195447581527690151e+00
	1.024199334777170067e+00
	1.508295625942679941e+01
	3.984336759667159811e+01
	1.393596986817330041e+01
	1.227937986620089994e+01
	5.710955710955709641e+00
	5.062574965487590006e+00
	5.747778408016640306e+00
	6.692431561996779799e+00
	6.083955093787040136e-01
	2.397069170487910128e+00
	8.319620664270560573e-01
	1.244205556977510084e-03
	2.331711273317110145e+00
	6.062268154328031011e-01
	5.470487486898950591e-01
	2.063059556247570203e+00
	2.446183953033270075e+00
	3.384214885812329987e-01
	5.467195236503160416e+00
	6.345676668790930508e-01
	2.314588427057860109e-01
	3.457612372402100176e-01
	6.620226273405470652e-01
	5.082219184218860208e-01
	5.052005943536399535e-01
	9.895726414746740529e-01
	9.288839968858231266e-01
	7.171094580233789983e+00
	3.545978961655920081e+00
	4.841276488818159862e+00
	8.122660105038960188e-01
	4.189518586227909680e-02
	1.223631813194260148e-01
	6.582750582750580115e+00
	7.135649705930831033e-01
	1.939521377791130163e+01
	7.885706744093970322e+00
	7.062146892655370323e+00
	6.155632984901280302e+00
	3.063090329007930102e+00
	1.653810552298669911e+00
	1.730090231463319839e+01
	1.856075619612659988e+00
	1.758698074757469865e+00
	1.300813008130080028e+01
	2.488876635957760208e-01
	1.199112507167249930e+00
	3.434942900818270139e+00
	5.007972558320270551e-01
	2.407402070966130070e-01
	8.514146277121939832e+00
	5.446497305619709905e+00
	5.034042156314120220e+00
	1.558736650761190035e+01
	5.698384261401729933e-01
	6.204325130499629637e+00
	7.372972852020299728e-01
	1.346651718832590217e-01
	6.015377657168699876e+00
	4.187347081440059959e+00
	9.073460129122320694e+00
	6.837606837606839960e+00
	4.138335287221569736e+00
	3.185098833616809705e-02
	2.530730296456980000e-01
	1.637050927166119885e-02
	3.182238667900089801e+00
	7.389094904546079867e+00
	7.365792759051189798e+00
	2.603355820792249808e+00
	1.180127640845070047e+00
	1.999301554042260065e+00
	8.508008169407720089e+00
	1.822879515589579877e-02
	4.957561728395059930e+00
	1.527425065341910138e+00
	1.315315315315319999e+01
	3.509908742372700008e+00
	3.966597077244260472e-01
	1.005516995906750033e+01
	3.575675858420740427e-01
	1.085069444444439896e-02
	1.481627167535319867e+00
	1.520947176684880020e+01
	2.245614035087720062e+00
	1.365079365079370000e+01
	3.097814555484830201e+00
	2.653022550691680470e-01
	4.527323786688960405e-01
	3.377237419790610207e-02
	4.342645581881820482e-01
	1.044331650545650136e-01
	1.226091221186860064e-01
	5.209725784891070521e-01
	1.059502245492490058e+00
	7.880943466866339620e+00
	2.809383340356789993e-02
	1.544860368389780192e-01
	1.188866351138160082e+00
	1.111004738317020041e-01
	3.102654408513620399e-01
	1.138065075137050020e+00
	1.139601139601140040e-01
	1.618730405740520240e-01
	3.927729772191669577e-02
	9.565217391304349448e+00
	5.210479835148659866e+00
	1.599759410662580095e+00
	6.849315068493149639e+00
	1.325387317225720007e+00
	1.339923791606520087e+00
	6.810597289382280123e-03
	0.000000000000000000e+00
	2.831818085489650194e-01
	1.596170008292999931e+00
	8.910891089108909924e+00
	3.348948605682049884e+00
	1.035598705501620032e+00
	6.815114709851550323e+00
	1.490927135562849948e+00
	5.292580463762359966e-02
	6.480620155038759655e+00
	8.014279989800009163e-02
	1.772134146730160176e-01
	1.302448434282620138e+00
	8.536266038229900488e+00
	1.118827160493830020e+00
	1.654200718745119980e+00
	1.397108397632780052e+00
	4.490774265618070402e-03
	9.897292250233430622e+00
	5.287387343838960696e-01
	2.180555555555559977e+01
	1.768208989927020081e-01
	1.122042632935110085e+01
	1.059470264867569966e+01
	1.218026796589520089e+01
	3.601008282319050069e-02
	1.704386700195589910e+01
	1.691790478256149921e+00
	1.623792967745460114e+00
	5.619047619047619690e+01
	1.059247534911440081e+00
	1.074409763354359892e+00
	8.683922196958090423e-01
	1.328609388839679939e+00
	9.612511293078140895e-01
	1.238275400015760086e+00
	1.161806346148229974e+00
	4.686081203787780258e-01
	2.846975088967969914e+00
	5.352399995960450685e-01
	8.852469806167110322e-01
	3.337285381811790352e-01
	1.440294477881229884e+00
	1.070135069175270015e+00
	1.369863013698630061e+00
	1.171196857378190082e+01
	5.494297717703590322e+00
	9.966134494436380553e-01
	1.960784313725489891e+00
	1.655251141552509964e+00
	2.986716969268250477e-01
	7.406379876841390208e-01
	5.674540953759380502e-01
	4.260638840698030561e-01
	6.370666526382239958e+00
	5.020966674023390475e-01
	6.116207951070339988e+00
	5.128205128205130414e+00
	7.159221076746850529e-03
	4.471994686738989699e+00
	1.002739442807670106e-01
	1.310013717421120027e+01
	6.789268169794690166e+00
	7.571492677354870082e+00
	4.440159338289399911e-03
	3.562814195676880058e-04
	1.609010458567980140e-01
	3.385892116182569822e+01
	4.716981132075470207e+00
	3.000000000000000000e+01
	1.390958768007950042e+00
	8.064847291663280737e-01
	1.973756628216370018e-02
	7.532597670809350276e+00
	2.422000152566940179e-01
	3.793365059659290495e-01
	8.897113776290970638e-03
	3.835754848487679669e-02
	3.449333128928410153e-01
	1.857766354069910197e-01
	7.009021687865240047e-01
	6.788866259334690179e-02
	3.245489593515109988e-02
	3.697586708408309719e-02
	5.160027283921089780e-02
	1.134773234481980045e-02
	1.713535022751939974e-02
	0.000000000000000000e+00
	1.732973173686879864e+00
	4.065864548977700110e-01
	1.466962176218350011e+00
	5.057471264367819686e+01
	1.634559252772910032e+00
	2.271526677231909819e+00
	3.846153846153850253e+01
	3.428571428571429891e+01
	1.265822784810129997e+00
	2.120407259849489989e+01
	4.912280701754389867e+01
	4.885844748858450259e+01
	8.739869979517320697e-01
	1.373944499601879921e+00
	1.055354901508749998e+00
	1.809523809523809916e+02
	9.162153760573289729e-02
	6.481645159389549937e-02
	1.270845891099059877e+00
	3.095238095238089926e+01
	1.327880998284890035e+00
	5.555084215076699569e-03
	5.636577383789280304e+00
	5.744166081323659689e+00
	7.036165409922680025e-01
	4.785114607802899989e-01
	6.960278584536250257e+00
	1.260329480901800081e-01
	6.204405922715779731e+00
	6.392619578416979920e+00
	1.126184509922520061e+00
	2.792651683483289918e-02
	7.139991977537100354e+00
	8.562866298085699546e-01
	4.940605905225829708e-02
	3.038725217713539983e+00
	2.717356344020799952e+00
	5.859635104541220052e+00
	4.796035749048759733e+00
	8.515815085158150666e+00
	2.801179296483820129e-03
	8.434778644052340346e-02
	5.123542316129779728e+00
	4.009163802978240376e+00
	4.111842105263160269e-03
	5.705705705705700126e+00
	6.965174129353229660e+00
	4.787996536342930542e-01
	2.595870206489680143e+00
	7.764258316041000363e+00
	5.374474866000290341e+00
	1.459511634395509905e+00
	1.845985719454470153e-01
	2.836879432624110020e+00
	1.497142007785309925e+00
	2.070130967469370198e+00
	1.672880221776120169e-01
	1.457439756462050040e-01
	7.626738447734410231e-01
	0.000000000000000000e+00
	2.913473818646230118e+00
	5.325619344310929648e+00
	1.086814340866540052e+00
	2.260332479137920070e-01
	2.268295594731190301e-01
	7.662835249042140306e-01
	1.278496009582209991e+00
	1.354080264866360128e+00
	2.648339507376360480e-01
	1.333333333333329929e+00
	6.327476554920769658e+00
	1.522294244745630021e-01
	9.314813292786500165e-01
	1.768346595932800136e-02
	1.845113865134920150e+00
	2.315672471285660228e-01
	1.960784313725489891e+00
	1.913554968169469905e+00
	5.184629009279579925e+00
	0.000000000000000000e+00
	1.593455035784669960e+00
	2.766010103215850099e-02
	5.050505050505050830e-01
	1.009100426834180020e+01
	7.086910309868369673e+00
	8.223057314285439290e+00
	5.228320690168080098e+00
	6.385831967474830083e-03
	5.960067547432210122e-02
	5.581966736450340250e+00
	6.570703273426951041e-01
	2.325794101890690246e-01
	2.840203074519830062e-02
	1.776024471452310183e-01
	6.797937177684010290e-01
	3.165558721114279661e-02
	5.742900164583110145e-01
	2.284927735719199937e-01
	1.388730929231700051e+00
	1.403783170686390136e+00
	2.472691207046370243e-01
	6.982931085855359932e+00
	3.011301236404859832e-02
	2.967561708540060184e-01
	1.015022330491270053e-01
	4.917226684150139554e-02
	0.000000000000000000e+00
	4.001867115180210432e-01
	8.196721311475411165e-01
	5.461827891734429702e-02
	3.393246411384860384e-01
	8.614050352546029354e-02
	4.083444296493570214e-01
	1.105313485878640090e-01
	8.216013493593929407e-02
	5.238095238095239914e+00
	5.269214592393800523e-01
	2.592592592592589895e+01
	8.194444444444449971e+01
	6.266318537859010274e-01
	1.375000000000000000e+02
	1.545168358415260013e+00
	6.133647919914790858e-01
	5.464985937199410282e-01
	2.423537395182009946e-02
	1.840400471142520028e-03
	1.788597943623390085e-01
	7.326789016929861065e-01
	7.133939718209379721e-02
	1.836572337765660090e-01
	1.049290417355260019e-01
	2.854620364920540387e-01
	3.695652173913040173e+01
	6.851341461515700337e-02
	1.554857457946420052e+00
	1.561731953746300139e+00
	5.185410990658000374e-01
	1.414136236648120049e+00
	1.100088716831999935e+00
	2.913752913752909804e-02
	1.217160761629310084e+00
	4.376265379224419938e+00
	3.293319501391429871e-02
	1.971037811745780033e+01
	5.742455297194149627e-02
	5.425418968135580222e+00
	6.464124111182939503e-02
	8.171206225680929691e+00
	2.176308539944900033e+01
	4.167554639956430051e+00
	1.029473981102809965e+00
	5.526863465316950164e-02
	1.739735560194850261e-01
	1.584073177293520018e+02
	2.006168969581460099e-02
	4.560931899641580145e+01
	2.933077169388409899e+01
	1.320259360979340046e-01
	4.867075664621680176e+01
	2.405303030303030098e+01
	4.676258992805760073e+00
	1.042767295597480057e+02
	1.441127688983409927e+00
	3.469850590924280498e-01
	9.090909090909089940e+00
	9.485833277951309483e+00
	2.104695750180700098e-01
	4.735112025329220486e+00
	2.167755991285400086e+01
	7.142857142857140218e+01
	4.388185654008439940e+01
	1.306307869700860103e+00
	1.371678621093840089e+00
	1.387640861270079906e+00
	1.863207547169810141e+01
	6.448522367160440874e-03
	6.284798320460169840e+00
	1.094202898550719993e+01
	1.150053189960039898e-02
	6.203433754454160010e+00
	9.461408895658550422e-02
	5.565019875070979616e+00
	9.710154186898369844e+00
	5.774278215223100474e+00
	6.559527714004589893e-02
	0.000000000000000000e+00
	7.187375439359350082e+00
	1.560622127960409955e+01
	2.036745406824149995e+01
	1.533339735586929997e+01
	7.090481953442020036e+00
	8.589058977097430159e+00
	5.937267823109469767e+00
	1.453382748346780051e+00
	1.012891344383059966e+01
	1.026448202617779915e+00
	4.422550629447179915e+01
	1.076923076923080060e+02
	6.751315135626040354e-01
	1.649348507339599978e-02
	1.143473570658039939e+01
	6.458642664487440399e+00
	4.509921513340850452e-01
	6.528599605522679816e+00
	6.888958792072980231e+00
	8.633707076027789640e+00
	7.142857142857139685e+00
	1.692001447701769834e+01
	6.689342403628120159e+00
	1.526386105544420069e+01
	3.798155947316809833e+00
	5.779309354583959946e-02
	1.311147340182349907e+00
	8.785853522695630247e+00
	2.838418518278590152e+00
	6.307372975501380763e-01
	2.634379379785879993e-01
	2.784969012316620418e-01
	1.207039337474120089e+01
	3.924688411561920276e+00
	1.999658802885549980e+00
	7.768684308919450165e-01
	9.911220767170660084e-02
	1.976794503152440097e+00
	5.026797912214940878e-01
	5.967881944444439896e-02
	0.000000000000000000e+00
	4.620248193528119884e+00
	8.469647400945110149e+00
	4.555717224424260081e+00
	0.000000000000000000e+00
	0.000000000000000000e+00
	1.769114754474399864e-01
	2.650762094102050437e-01
	6.288919767382020076e+00
	4.092805633938690235e+00
	3.897614892379289930e+00
	5.038192751503330902e-01
	8.354549927516849439e-02
	2.039159503342879987e+01
	6.741769984291680817e-04
	1.224379868515550029e+00
	8.561643835616440157e+00
	1.460823373173969930e+00
	1.775362318840580045e+01
	2.413333333333330089e+01
	6.759611322348970219e+00
	2.280300983354210054e+00
	6.633329059281109608e+00
	0.000000000000000000e+00
	2.779168156357999742e+00
	9.613117845823400121e-01
	1.626016260162600036e+00
	1.880341880341880056e+01
	3.914590747330960241e+00
	7.392467792508999880e-01
	3.095062638172439984e-01
	3.885710011593550117e+00
	1.205827905714510040e+00
	1.494949494949499957e+01
	2.685185185185190093e+01
	5.803921568627450256e+01
	1.575203252032519963e+01
	1.926782273603080131e-01
	2.870711976771170293e-01
	6.556437389770719903e+01
	4.085308672924620188e-02
	1.443045641125400014e+00
	1.478263965606430030e+00
	4.619047619047619690e+01
	1.623199700150300018e+00
	2.680412371134019978e+01
	4.274052478134110089e+01
	3.351356478846520304e+01
	4.219858156028369933e+01
	3.359649122807019950e+01
	2.642457223588510207e-01
	1.270443732785090096e-01
	6.790472155533590071e-01
	1.601111715304210092e-01
	9.940357852882700129e+00
	6.429319868836450569e-01
	5.085153758199439933e-02
	3.426033305288370134e-01
	1.608826240818389985e+00
	1.226282210622260038e+01
	5.077881619937689806e+01
	6.130673517706919817e+00
	9.324322490466689928e+00
	3.030362530843589974e-01
	2.047321319112420213e+00
	6.707569638604120144e+00
	1.536098310291860169e-01
	4.225908372827800186e+00
	9.964360301461910652e+00
	1.057361882104149942e+00
	0.000000000000000000e+00
	4.881450488145050448e-01
	5.885494355744620432e-01
	6.340866152586210891e-01
	4.894161245493550139e-01
	9.723074405857570213e+00
	1.830065359477119902e+00
	5.892428914011650143e+00
	5.583879582422920373e-01
	8.613246288301569464e+00
	9.790500892592680637e-01
	1.047438129913989968e+01
	4.970458936012840390e-01
	1.038062283737019920e+00
	2.824600609781430238e-01
	3.216705303071140110e-01
	1.076314263296149987e+00
	5.381944444444440023e+01
	5.563494439329670360e-01
	5.617724032127060507e-01
	1.208576998050679974e+00
	6.505731318971099686e-01
	4.506957047791890147e+01
	1.758741982205670018e+00
	1.311806256306760066e+00
	4.846278317152099646e+01
	1.522633744855970122e+02
	7.607661779658240198e-01
	1.215686274509800029e+02
	9.380170548555430088e+00
	8.418384363951709304e+00
	9.478472442610810234e+00
	1.619374897725410101e+00
	1.378873722611329899e+00
	7.000000000000000000e+01
	8.374911709650030289e-01
	7.404513888888889994e+01
	1.423224087358520018e+00
	1.400158652789329938e+00
	1.625000000000000000e+01
	8.037255101004970870e-01
	6.380102730467689831e+00
	9.339407744874719697e+00
	8.137615049991360205e-01
	1.818181818181820120e+01
	1.536004742193549877e+00
	4.982638888888889994e+01
	1.525347689546880048e+01
	1.572068255492359956e+00
	1.370021651597209900e+00
	1.491914077682869877e+00
	5.913978494623659543e+00
	3.661784287616510203e-01
	1.650165016501650150e-01
	1.398506903938830037e+00
	1.333333333333330017e+01
	1.547402723500510113e+00
	1.805555555555559977e+01
	9.485094850948510015e+00
	1.484714795096780060e+00
	3.055555555555559977e+01
	1.583097291856209843e+00
	2.408163265306119882e+01
	1.086956521739129933e+01
	2.653843372622750052e-01
	1.722666666666669855e+01
	1.432432432432429970e+01
	9.918319256743350909e-01
	2.387244149848360142e-01
	3.357738938749800006e+00
	2.695374800637959822e+01
	1.599393570616459925e+00
	8.444444444444440023e+01
	1.065359477124179932e+02
	1.496498272091350001e+00
	1.328807799733120021e+00
	1.433738369228560128e+00
	1.436866828571470078e+00
	1.423829507143730133e+00
	4.559270516717329969e+00
	1.456502562792149957e+00
	7.667593736443530927e-01
	1.429448541456179944e+00
	1.115004778591910106e-01
	6.742402861234471079e-01
	7.778863200549950008e-02
	4.411542529082940201e-01
	2.189344635107840220e-01
	5.026156750428750764e-01
	6.678717093066370847e-01
	1.049250487700170043e+00
	3.545394300861500092e+00
	1.607033429815639902e+00
	4.577777777777779988e+01
	6.280768930218020296e-01
	8.247316941266420454e-01
	4.619047619047619690e+01
	4.970649498201100136e-01
	4.533630620587139504e+00
	2.214134061267819931e+01
	1.712820512820509933e+01
	1.911421911421910025e+01
	3.553921568627449901e+00
	2.188982123312659817e-02
	2.310151878497200073e+01
	8.372173312618679475e+00
	5.151515151515150137e+01
	1.588961944610479904e+00
	4.530744336569579644e+00
	1.220170693997550071e+00
	7.933674481336029996e-03
	2.600044048500650407e-01
	2.805194805194810126e+00
	1.454627948512750013e+00
	2.040270567877930041e+00
	7.770114942528739910e+00
	5.335910501962159991e+00
	3.748125937031480254e-02
	1.705426356589149961e+01
	6.953541657467240400e-01
	5.390625000000000000e+01
	9.392232390028131261e-01
	5.680751173708920021e+01
	1.599418393311520026e+00
	7.563025210084029837e+00
	7.126529514589220460e-01
	2.775737993831690176e+00
	1.546579330422130028e+00
	6.256794880264160419e-01
	2.931323283082079900e+00
	9.911535473523299666e-01
	4.385964912280699846e-01
	4.425036390101890049e+01
	8.734402852049910848e+00
	1.085365853658539947e+02
	1.184206100965259978e+01
	1.390887290167870027e+01
	7.064048620850869931e+00
	5.011066843736170284e+00
	6.956426478240629763e+00
	1.235897435897440033e+02
	1.447367271376720055e+00
	1.050724637681159948e+02
	7.619047619047620401e+01
	1.440627855722200090e+00
	4.610419548178890103e+00
	6.829651919350460121e-01
	0.000000000000000000e+00
	1.218579234972680041e+02
	8.858673259167699765e-01
	3.923136140226210489e-01
	1.247643265535429924e+00
	7.179099779666350045e+00
	5.759344936476459509e+00
	1.639434901784699861e+00
	1.567639206519179984e+00
	1.758030390459699888e+00
	5.240847784200389725e+01
	7.777777777777779988e+01
	2.402402402402400128e+01
	1.425833770729560079e+00
	4.404761904761900126e+01
	2.926829268292679842e+01
	8.020050125313280542e-01
	3.629408014125260484e-01
	5.263157894736839815e+00
	2.061324651343599879e+00
	3.088239422779980314e-01
	2.554890219560880027e+01
	1.507937989166200143e+00
	2.950819672131149929e+01
	6.450939729493549990e-01
	9.335576114381829882e+00
	6.677647920098310763e-01
	1.123469273115379995e-02
	1.007858792359610067e+00
	2.044252044252040101e-01
	1.732026143790849915e+01
	1.750649747573210124e+00
	1.704455052606180132e+00
	3.394308943089429675e+01
	1.572209011682140112e+00
	1.174004192872119923e+01
	2.183061066584909948e+00
	1.922633744855970050e+01
	4.166666666666669983e+01
	5.616035942630030142e+00
	9.334415584415580724e-01
	6.521739130434779952e+01
	4.380515559684160509e-01
	1.268820842497040136e-01
	1.908585343380830024e-01
	9.567528388499640712e+00
	6.165963002526409831e+00
	3.183509043412490191e-01
	1.882755669661960174e-01
	9.208103130755060373e-02
	2.723714593939180473e-01
	4.856321839080460023e+01
	1.286482259713630061e+00
	2.699275362318839910e+01
	6.465583913379740011e+01
	1.567175325668590080e+00
	1.724267868707860085e+00
	7.935483870967739506e+01
	1.373550418554640018e+01
	9.453781512605040627e-01
	6.597835196775979349e-02
	4.797211660329529792e+01
	1.635867918812480060e+00
	5.980952380952380310e+01
	5.928342869753000066e+00
	1.062699256110519919e+01
	3.172503242542149948e+01
	1.008103836712729962e+00
	8.160641193236610746e-01
	8.637454224018190629e-01
	6.313131313131309952e+01
	1.253039705050560115e-01
	2.106450737614780078e-01
	3.888888888888889994e+01
	1.580704711453570077e+01
	6.058582992572810744e-01
	5.348980009551749681e+00
	4.677804837894760093e-01
	1.398809523809519995e+01
	8.158508158508159802e-02
	3.235684982954870059e-01
	3.096590909090910060e+00
	7.218913553510200587e-02
	4.175035868005739559e+00
	7.920178030717590190e+00
	1.330671989354620111e-01
	1.277056277056279932e+01
	1.916583912611719853e+01
	6.116400902451149868e+00
	1.263201706466890073e+01
	2.274143302180689830e+01
	9.909909909909909942e+00
	1.641801212616659900e+00
	1.040209476667030147e-01
	7.486100647523870055e-01
	2.749140893470790048e-01
	8.468761840394050111e-01
	1.613482823055909954e+00
	5.685768370332129784e+00
	4.234724742891709859e+00
	6.611343700159490133e+00
	8.224655571369100526e-01
	6.113547758284600064e+00
	2.067010512224889962e-02
	6.065140406005290252e+00
	3.684220837741469801e+00
	2.871953379052770150e-01
	5.509141542559629734e+00
	7.136949072432940078e+00
	9.974524789339600517e+00
	6.687613423982229577e+00
	1.100990891802620109e-01
	1.747378931602600050e-01
	7.666666666666669983e+01
	1.033618001897790017e-01
	1.608087002993840109e+00
	4.180919802356520276e-01
	1.035087719298250022e+02
	4.505494505494510094e+01
	5.730994152046780243e+01
	9.281045751633989482e+01
	1.533333333333330017e+02
	2.666666666666669983e+01
	1.583315291910230016e+01
	1.018589253883370072e+00
	7.438174563774429870e+00
	6.776732721193300391e-01
	2.066792690611219996e+01
	7.495825784219690702e-01
	6.369047619047619690e+01
	5.627271367352150166e-01
	4.956798544793090122e-01
	6.203208556149729880e+00
	7.476598445184831077e-01
	1.181818181818180022e+02
	4.975124378109450163e+01
	7.101452785481030539e-01
	8.523096942094989359e+00
	2.089201877934269902e+01
	6.580156235256729991e-01
	6.659128031159690098e-01
	1.030709708620479947e+00
	3.817504655493480215e+01
	2.302614181103080249e+00
	5.361366052637290380e+00
	4.241281809613570153e-01
	1.360978203083469928e+01
	8.901728673431040795e-01
	1.309523809523809916e+02
	3.649289099526070146e+01
	5.006364022061940311e+00
	1.348484848484849863e+02
	6.919191919191919737e+01
	3.329664472272410025e-01
	3.390639923591209737e+01
	8.604176479824150903e+00
	5.456129106476690360e-01
	9.346100335543010118e+00
	2.060902664491570135e+01
	2.772776868521550142e+01
	4.029435163086709792e+01
	1.486426346239429996e+01
	3.211157820984409739e+01
	2.254901960784309978e+01
	4.536806891186550561e-01
	2.837130801687759885e+01
	4.009779951100249917e+01
	5.411685444349539909e-01
	5.509641873278240398e-01
	1.524046967990989998e+01
	9.393284067238930612e-01
	4.985704159352240539e-01
	6.895571588620830195e-01
	1.096190737188269981e+00
	2.287771776762220099e+00
	5.563446969696970168e-01
	3.156163470947059846e+00
	2.045728038507819946e+01
	1.947220087112480069e+00
	1.691591890993689873e+01
	1.768201145240599903e+00
	4.567901234567899849e+01
	4.395711500974660169e+01
	1.295274065635179994e+00
	1.411453679406690087e-01
	1.609195402298849942e+01
	1.370815886729219946e+00
	9.765070166467819390e-02
	9.252024366255769128e-02
	4.428062325405120458e-01
	1.550868486352360021e-01
	4.774703036528810118e-01
	2.628120893561100013e-01
	6.336088154269970296e+00
	4.334598346867620244e-01
	5.052231718898390067e-01
	6.229773462783169791e+00
	1.376597836774829986e+01
	6.762820512820509578e+01
	1.401823753988580057e+00
	6.610515569167940697e-01
	8.915187376725839385e+01
	1.642196846112020125e+01
	3.340272958593570252e+01
	1.404320987654319879e+02
	1.265549663059849950e+00
	5.931034482758619930e+01
	1.227174694464410010e+01
	2.916666666666669983e+01
	8.777003262890921143e-01
	8.859076748221590414e-01
	5.610862792902620022e+00
	1.859831449973900139e-02
	9.692832764505120435e-01
	0.000000000000000000e+00
	5.537565245678630177e+00
	1.092351167153480102e-01
	4.621413133247820326e-01
	2.907577551058750376e-01
	3.306968992636940108e+00
	6.311867213670069532e+00
	1.035841260689920107e+00
	4.705562355501160532e-01
	1.394683492844869921e+00
	9.230226562986790784e-01
	9.438648782911081003e-01
	1.101928374655650078e+00
	1.457194899817849887e+00
	1.239669421487600065e+00
	9.330519192176710552e-01
	1.431406590623560016e+00
	1.267805281226769942e+00
	3.896979503775619857e+00
	1.341811532058059919e+00
	2.357289814136759976e+00
	1.313040770374350075e+00
	7.165049616191430104e-01
	6.063590062527599578e-01
	7.611009678343670926e-01
	2.567838382485109969e-02
	2.991441526037609933e+00
	4.906658921858110034e+00
	5.961689628066690005e+00
	7.360496797219689968e-02
	1.396263520157330085e+01
	5.600706713780920332e+00
	6.557377049180330708e-01
	2.066486972147349999e+00
	5.165099034537670164e-01
	3.321839080459770166e+00
	2.029332694508770185e+00
	5.646673283861920467e+00
	1.812985952606279927e+00
	4.793674017661559567e-02
	8.547674720706680773e+00
	1.082934864110729922e+00
	1.296172832661000029e+00
	1.348603378685510057e+00
	5.370804554303920675e-01
	1.296615302254920055e+00
	6.242895212537969557e-02
	8.606557377049179891e+00
	6.165684021185169783e+00
	1.408052552936580049e-01
	3.798149964422389835e-02
	5.214942548716260118e-03
	5.786342557061060488e-01
	2.953611959272179899e+00
	3.337354242058709897e+00
	1.160045705800809984e-02
	1.681896868680679891e+00
	1.051716838610490035e+00
	3.861524218026699984e+00
	6.285278413424870259e+00
	2.539184952978060128e+00
	8.346302908236440388e+00
	4.719501335707930068e+00
	9.313956886281390624e+00
	2.688190237684299877e+00
	3.522040233043860269e+00
	3.771650958127470421e-01
	1.251284400728350121e+00
	1.325070285009299909e+00
	1.203481206877500043e+00
	5.042016806722690037e-01
	3.014372908052769873e+01
	1.210045662100459936e+02
	6.418748167893320034e-01
	8.026853473438411157e-01
	5.084391809733600498e-01
	1.028277634961439979e+00
	2.789525204895740296e-01
	3.556183899295830009e-01
	1.999471461409199902e-01
	3.641807478207910176e-01
	3.982080637132899836e-01
	7.881301850670070053e+00
	1.435396447929390140e-01
	5.187787803774390305e+00
	2.564589665653499995e-01
	1.484685231555249896e+00
	2.754625989411330078e+00
	2.162798610364959906e+00
	2.952293825216830037e+00
	5.077430820005079948e-01
	5.553319919517099912e+00
	0.000000000000000000e+00
	7.008547008547010293e+00
	2.468414871871320304e-01
	2.021403091557670173e+00
	3.574362189722130045e-01
	5.105022831050230359e+00
	1.102746135917930109e-01
	5.320075969165460883e-01
	1.572748348614230185e-01
	1.166494683476150124e-01
	8.699902248289340889e+00
	2.297681454241970123e+00
	3.890382569614550534e-01
	2.147568645497780204e-01
	1.206564664324980135e-01
	4.910994764397910162e-01
	4.306283415382989865e+00
	4.967535007431750138e+00
	6.500832954717550294e+00
	3.336532073521810027e+00
	5.501513684631110790e-01
	4.614859261427390003e+00
	5.174181828835959784e+00
	1.321304193779760050e+00
	2.254509018036069889e+01
	1.313263566267500071e+00
	1.329469546065199959e+00
	7.461090866077969841e-02
	4.797022053659220298e+00
	1.539138082673700003e-01
	2.955334443196920291e-01
	1.614784246882569954e-02
	2.301861332698339896e-02
	1.231090245174750031e+01
	6.048626637719670129e-02
	2.937853107344630052e-02
	1.508053361888190003e-01
	4.552504765625930427e-01
	3.312629399585920176e+00
	4.497354497354500324e+00
	3.296250515039140239e-01
	4.514367583056250188e-01
	1.526717557251910051e+00
	1.994813484939159803e-02
	7.380480282000440040e-01
	2.975790311488200057e+00
	4.556843759289930240e+00
	2.664190724149369860e+00
	1.262894506999030220e-01
	2.920979135863320142e+00
	4.454917408175949889e-02
	3.587712349265030021e+00
	1.847149614139910057e+01
	5.532407407407409750e+01
	2.185828914278699908e-01
	1.023437500000000000e+01
	3.901170351105330281e-01
	4.752851711026620407e+00
	6.855440743861520581e-01
	3.129918443267990513e-01
	9.687212197700990624e-01
	4.245910307147550133e-01
	9.119927040583680408e-03
	5.232737948151290341e-01
	0.000000000000000000e+00
	2.581977794990960029e-01
	6.487342540145460967e-01
	9.099839718732231075e-01
	7.145109673199560030e-01
	1.056142440990990083e+00
	7.176723062334679604e+00
	1.878297191369330266e-01
	7.207481955880860269e+00
	3.513027852650489891e+00
	1.093002513581449975e+01
	5.091834095024579732e+00
	7.161025239679119636e+00
	3.807471264367820130e+00
	4.275062677042299697e+00
	8.349334357398870310e+00
	7.672361902116040078e+00
	4.180636615753960394e-01
	4.226903483409060414e+00
	3.729951510630360012e+00
	2.768903088391910239e-01
	7.231148170745489712e-02
	2.104018912529549823e+01
	5.041841004184099972e+01
	5.305719921104540049e+01
	1.508636946518819924e-02
	3.178841630109990185e-03
	1.608142493638679866e+02
	5.975521958243340315e+00
	2.380952380952380043e+00
	7.155500320114490664e-01
	1.690543159858340083e-01
	1.197461381870429907e-02
	2.130617698571760088e-01
	4.913483512895849614e+00
	2.655448144169950120e-01
	4.204129890841100448e+00
	5.495869233769459794e-02
	1.054504712317930054e-01
	1.031304044298480133e-01
	2.918898946979489928e+00
	9.261996255788750076e+00
	2.013148133937019857e+00
	6.615826266079370299e+00
	9.892437162124509409e-02
	7.129686539643520504e-02
	6.529119874640899879e-02
	6.867779862029380067e-02
	5.464949928469239993e+00
	7.721518987341769780e+00
	9.609141669913000783e+00
	1.099334831064710016e+01
	8.237026965782909826e+00
	7.350072368007049661e+00
	1.306939123031079930e+01
	2.653282850518040026e-01
	9.885057471264369511e+00
	4.168261664752670459e-01
	5.426824953597110257e-01
	8.596003376261569795e-02
	4.745170702617510505e-01
	1.079136690647479968e+00
	6.437933693138010227e+00
	1.816709292412620025e+00
	3.836888767477089957e+00
	1.836490763682630256e-01
	1.301186375813240037e+00
	1.419393396085460168e-01
	9.259259259259260411e-01
	3.065525821223430203e+00
	6.074631183106739662e+00
	8.443318668621960232e-02
	3.846986549755079920e+00
	2.396514161220040151e+01
	1.717152228439129846e+00
	9.855618330194600318e+00
	1.072685674058429939e+01
	5.219582433405330235e+00
	3.017453294001970487e-01
	4.944816198835489729e+00
	1.522723466268950165e+00
	1.631701631701629962e+00
	5.719392314566579927e+00
	3.283442070700610116e-01
	6.538464461507670356e-01
	3.609374205683490433e-01
	2.560819462227910126e+00
	3.244646333549640049e-01
	1.156347186881539990e+01
	7.249070631970259804e+00
	5.805243445692879867e+00
	5.690861720952149899e-02
	6.453807458576189759e+00
	3.138260967778370158e-01
	1.550387596899230003e+00
	4.274584122973259959e+00
	3.612231182795699880e-01
	6.931464174454830207e+00
	0.000000000000000000e+00
	4.338312962124640237e-01
	1.941520467836260089e+00
	4.524549203436110112e-01
	5.982905982905980302e+00
	4.999453841177010638e-01
	9.273182957393480308e+00
	4.692847817649340447e-01
	7.278278109096371074e-01
	2.061855670103089899e+00
	3.790087463556850000e+00
	4.899520648967549796e+00
	1.089555163629239942e+01
	1.178695241096749946e+01
	8.604827303795570259e-01
	7.056204785754039754e+00
	1.254901960784309978e+01
	8.339900183871819195e+00
	6.229773462783169791e+00
	2.442105263157889894e+01
	1.170534813319880030e+01
	5.027758229728670258e+00
	9.214092140921410490e+00
	6.929201635463740239e+00
	2.977907443120320075e-01
	9.888032572342590143e+00
	1.556263269639070046e+01
	1.050968399592250080e+01
	1.121681935635420047e+01
	1.028074337682880063e-01
	8.972267536704730873e+00
	1.161507079433649992e+01
	3.700887198986060156e+01
	1.029143897996359946e+01
	2.104060551244820054e+00
	7.222824124232580800e-01
	3.703703703703700167e+00
	1.557632398753890035e+00
	4.601648351648350288e-01
	4.070527435780509684e+00
	1.410670913156069961e+00
	6.111111111111110494e-01
	3.285371702637890223e+01
	1.152307281941850059e+00
	6.453900709219859699e+00
	1.111307108837539914e+00
	4.503092065151119705e+00
	8.204824041122969758e-02
	7.832879200726609703e+00
	1.054945054945060079e+01
	2.939309056956119992e+00
	1.595106740225470165e+00
	9.132420091324199518e+00
	2.426882389545740093e+00
	2.795138888888889994e+01
	9.993479216899441298e-01
	3.764586504312529947e+00
	7.152777777777779988e+01
	1.298245614035089943e+02
	1.415428167020520156e-01
	3.946858896071010481e-01
	1.126629422718809970e+01
	7.081641858367159870e+00
	3.176100628930820235e+00
	1.126456679085289903e+00
	9.352757337976970453e-02
	1.287659494801119964e+00
	3.131524008350730082e+00
	2.588268894362930062e-01
	1.289572432746679986e+00
	3.610261637784569627e-02
	1.687921980495120100e-01
	4.629170854627050469e-01
	7.480387857525699902e-01
	1.354888375673600009e+01
	4.094886519004649728e+00
	1.097741186404899982e-01
	3.143040410519560179e+00
	1.830065359477120168e+01
	7.869142351900969778e+00
	5.740528128587830681e-01
	1.572139303482589945e+01
	5.627275736511090365e-01
	4.394883568383080252e+00
	1.329240695892780044e+00
	1.241625089094799961e+01
	7.678786196687951149e-01
	1.591986405509350000e+00
	4.930660004060540003e-02
	2.792028757896209985e-03
	5.059054735080650150e-02
	3.819947923975239995e-02
	1.221301892893569940e+00
	1.393034825870650018e+01
	1.262012272779900002e+01
	7.582553718655220265e-02
	1.057046178239450018e+00
	1.042955062383770004e+00
	1.526104417670680036e+01
	4.683808200138989797e+00
	9.155383226968950572e-01
	1.375640520299569936e+01
	8.890764074619680324e-01
	3.671731123388580098e+00
	1.509637188208619918e+01
	3.454894433781189989e+00
	5.090321929558990766e-01
	8.075144896999461031e-01
	3.044140030441400135e-01
	4.908781694495980563e-01
	1.653984550686870003e+00
	1.452530422803199883e+00
	4.195510803440320458e-01
	8.014026427474940650e-01
	6.927404232520760097e+00
	1.537453931885799929e-01
	7.320754716981130450e-01
	8.975373639356299948e-01
	4.273504273504270534e-01
	3.548085901027079991e+00
	1.666844842327800169e+00
	1.014845743446999987e-01
	1.343444521044350193e-01
	1.603330675879170109e+00
	4.314122008763059846e+00
	3.813115441022420504e-01
	5.916305916305919510e+00
	3.708685626441200256e+00
	5.141628493970269720e-02
	9.192825112107620100e+00
	1.410516813360420119e-01
	8.155270655270660640e+00
	4.615262194636750581e-01
	1.000767254895420094e-01
	6.184825602301329717e+00
	5.900355000612069745e+00
	1.694833646299770125e-01
	0.000000000000000000e+00
	3.499627699180940077e+00
	6.260259240391690128e+00
	3.941120607787270025e+00
	8.482142857142859427e+00
	4.268292682926830395e+00
	7.085020242914979782e+00
	1.422003128406879903e-02
	6.052846222424549616e+00
	3.672456575682379931e+00
	3.223342499236169889e+00
	7.675586537740800352e+00
	3.807679896740880032e+00
	2.956079322849659852e-02
	2.883067761145980068e+00
	2.380145050390880090e+00
	3.478260869565220048e+01
	1.076305220883529934e+01
	5.113743184809170117e+00
	3.905723905723910150e+00
	1.224212812160699926e+01
	1.504345775472289981e+00
	9.426847662141780049e+00
	4.630872483221479996e+01
	2.423206475290330175e+00
	6.107171000788020887e-01
	4.558096227017569696e-02
	2.260906523743659857e+00
	1.547867812088849979e-02
	6.039755351681960427e+00
	1.111111111111110050e+00
	3.162737205290400144e+00
	6.309242591872740169e-01
	1.380124906966960019e+01
	8.034230641409109808e+00
	9.101155255001410538e+00
	1.394927536231880083e+01
	7.361383620376430237e+00
	2.787301587301589834e+01
	7.855737814229510896e-01
	2.157378967383360158e-01
	5.203831475724720601e-01
	3.772729767386690525e-01
	4.354449366050299752e-01
	8.440597870104490363e-01
	7.566024268379729634e+00
	5.100574712643680009e+00
	1.054421768707480034e+01
	9.315068493150691076e-01
	7.190635451505020370e+00
	1.871794871794870119e+02
	6.425138969740549655e+00
	1.139695712309820053e+01
	1.673087506879469899e+01
	4.547972844467599966e-03
	1.254972829838230065e-03
	1.473844450595069944e+01
	2.658735861277549795e+00
	7.483909594372099676e-03
	6.739258103957870664e-03
	1.300044735750359948e+00
	1.345417826066390043e+00
	3.439860792801970213e+00
	8.949689492342470798e-01
	7.992009132420090367e+00
	1.164016170386799942e+00
	3.203257962557739980e+00
	9.333333333333330373e+00
	1.351586266840499917e+01
	2.416932390591060020e+00
	3.037008113150250002e-02
	6.354515050167219847e+00
	1.117396358000769929e+01
	1.536098310291860169e-01
	1.406060606060610119e-01
	1.643342555142619954e+00
	3.065311660221169965e-01
	2.497846683893200082e-01
	3.735802538840110043e-01
	1.519607843137249859e+02
	2.968515483268650001e-01
	1.411509229098810048e+00
	1.660813047515239838e+00
	2.351024208566109941e+00

## Sheet: S3b
SOMI_local	SOMI_proj
1.699151168504259957e+01	6.528648460111229568e+00
4.515508316110340203e+00	1.468300450972840121e+00
1.150731965593770001e+00	4.890623124784410081e+00
8.578183540531330920e+00	4.119387939724470371e-01
9.135870799273391185e-01	2.474661725555070024e+00
3.208039813433179788e+00	1.435695836090520039e-01
5.662692180458719804e+00	2.948614705788940249e+00
3.726679887573610017e+00	6.854359968971570183e+00
1.363416920709100033e+01	3.714219317665760078e-01
8.825618761911120380e-01	1.421381840372390126e+00
7.410189337831030176e-01	2.860503235694820123e-01
1.578981173548759998e+01	7.271000085149860404e+00
1.869598142946260200e-01	9.049537342033060483e+00
4.495328115479249931e+00	4.347793202169209614e+00
1.530356544427780019e-01	7.957360814936920157e-01
1.583881329971809970e+00	1.149164196532939997e+00
7.538702189299430938e-04	7.527077769556299813e+00
3.822122009974810442e-01	1.186804267869409983e+02
2.872170147101190096e+01	3.938293410711909814e+01
4.098351255137989924e+00	2.713932788147790376e-01
2.875784461244859980e+00	1.045542606633940075e+01
3.669994128009390066e-01	2.615929659686899722e-01
3.461096679711390323e+01	6.897912503208970536e-01
9.073032995149349134e+00	6.209628993325940094e+00
3.205755289987029938e-02	2.571257852686359868e+01
3.056203520238129911e+00	2.534016258073990002e+00
2.365142601551510015e+00	1.430322867733410064e+01
	8.614737778919549172e+00
	1.894634468584849962e+00
	6.609430049911919625e+00
	1.099163241338809982e+01
	8.131034936797749424e+01
	3.612732619382020283e-01
	2.949438202247189889e+00
	1.245117187500000000e+00
	2.381605512640450062e+00
	8.110955056179770750e+00
	1.830806201316520054e+00
	1.326340357052809971e+01
	9.798233014865130874e-01
	4.277820314045589711e+00
	3.506201657862559884e+00
	9.169205653848960580e+00
	1.804526321035919878e+01
	2.084610795235739999e+00
	1.817674896257849948e+00
	7.689603941348190475e+00
	3.376342682616369828e+00
	7.710747378890999704e-01
	4.625126962488169957e-02
	4.096541023918099711e+00
	2.023162679876969960e+00
	5.001744443719350341e-01
	1.694117933117099906e+00
	2.060824428000089803e+00
	1.528604461102339940e+01
	1.409315461546349901e+00
	2.914425407230060161e-01
	3.125497999397140458e-01
	1.104072020566260054e-01
	1.898841511841540042e+00
	3.546019548406940114e+00
	7.959872177685450190e+00
	1.391050273015189909e+00
	7.535599681802460648e-01
	7.527548748294130121e+00
	2.549686275813490069e-02
	4.383499097263960032e+00
	3.213585356092619971e+00
	1.099307044302660019e+00
	1.185800247966800036e+01
	1.265036652230540071e-01

## Sheet: S4a
Expert
7.337798175488576824e+00 8.517924999899170402e+00 8.867024938398037293e+00 3.127276063153534125e+00 8.290957329206278814e+00 1.460280373831775780e+00 5.072828514550181467e+00 3.059351417499490022e+00 1.187203551822169167e+01 1.307484574687149070e+01 1.323969621954906906e+01 1.442604965469146094e+01 1.094146981952143527e+01 1.358801405004063945e+01 1.628170643441995225e+01 1.821503687354388035e+01…
1.225950221082118219e+01 7.352293932503224383e+00 2.943288339489910754e+00 5.052821634398720008e+00 9.285775308064817324e+00 5.931129754010367350e+00 7.091671044832819959e+00 8.245283380899206094e+00 1.021872196387656651e+01 1.434411500479750146e+01 9.014159809479750152e+00 1.187182684505940244e+01 8.691460117468643887e+00 1.567591164446619167e+01 1.290936624341887295e+01 1.438059404884810988e+01…
3.324709651148069156e+01 3.107243434971589124e+01 3.190082617762594097e+01 3.430477343308453442e+01 3.135667971566840606e+01 3.216855214415472375e+01 3.489843001435778547e+01 3.118277837005220832e+01 3.067917789435302112e+01 2.973634790178054388e+01 3.404787440442213864e+01 3.296031551496626832e+01 3.467627827928764361e+01 3.134151710000178070e+01 3.213031468555504233e+01 3.309398842647057393e+01…
2.412065683822215423e+00 1.141603094497132709e+00 2.095771093234288784e+00 2.365663582532752329e+00 1.862915464275854083e+00 1.791620029665314862e+00 2.862231645555505910e+00 2.324523350977571567e+00 2.213624012878135705e+00 1.169557555186804265e+00 1.869522438028505151e+00 2.940208804083152216e+00 4.268809730464322882e+00 4.902555770960951520e+00 4.510731114073387893e+00 6.151015697498073642e+00…
4.295280490987773980e+00 4.404892614852789379e+00 3.296236989412288931e+00 2.708096632748452137e+00 5.094742593921023577e+00 4.682750119118767707e+00 2.973403696935914997e+00 3.743525315254957242e+00 3.036139697142965499e+00 3.578845537862136883e+00 3.513579871504981078e+00 3.342788777423195246e+00 5.163528399257588219e+00 5.119753908272351772e+00 6.947400923459198019e+00 4.685514097799446276e+00…
2.878626113125486441e+00 2.400394537398985673e+00 3.338211852182417338e+00 4.677658035471059961e+00 2.470887363299715478e+00 2.796206622468340175e+00 2.908310451350993198e+00 2.570451053759899018e+00 2.384285551428971139e+00 2.805468116984600080e+00 2.836712196817662512e+00 2.909793837153724194e+00 2.641030493782682509e+00 2.650970021210860672e+00 3.407410492056600404e+00 5.533396715411823763e+00…
8.920849471743148129e+00 8.123319011747426543e+00 7.942936611127804802e+00 9.052972303003587129e+00 9.055587486602739489e+00 7.979657381652297765e+00 1.029255022214790394e+01 7.945463435005838626e+00 7.307208752164649823e+00 6.813324759524141960e+00 9.402326388539822943e+00 1.082848579012328472e+01 1.363479347390021879e+01 1.294311723820876914e+01 1.276814499158233929e+01 1.573859814317828487e+01…
3.060712500248206958e+00 2.617843969158439865e+00 3.361540862646030359e+00 2.331890825917616539e+00 3.015451581666387160e+00 3.014997182183188240e+00 3.534958720502749063e+00 2.771872614628207998e+00 2.827885381984824420e+00 2.737797006689543178e+00 3.731931167107656488e+00 4.331262819278820508e+00 4.920416410698924103e+00 5.146642959715337362e+00 4.855173559124847493e+00 5.229114608716323609e+00…
3.377488519116707000e-01 6.035352774371467444e-01 6.485750533093244119e-01 3.942809278370166259e-01 9.459485025635204491e-02 2.689670580658543586e-01 8.727570584737335269e-01 5.376263748845682144e-01 9.467894089889642428e-01 8.840794964283188451e-02 3.438933826837478058e-01 1.361467266780544971e-01 3.291596492719581213e-01 2.865724684369644337e-01 1.173361320534716118e-01 4.974375291696724322e-01…
7.558168703631024110e-01 5.079671669671687040e-01 4.710991615267958732e-01 3.246065034168326147e-01 9.133620736716175914e-01 1.005937368108492214e+00 5.271139362744322598e-01 9.153439205089912711e-01 4.917587354174313696e-01 1.028373587562830593e+00 4.397102275724243947e-01 8.351944805446729347e-01 1.370842464992966470e+00 1.096734850929190985e+00 1.248852521775903446e+00 5.821984563565263393e-01…
5.070708377744662876e+00 3.598330863521183254e+00 2.852220473332012229e+00 2.248765961940021985e+00 4.396379336479085076e+00 3.092221245071304025e+00 2.796721976430478485e+00 2.842187201757420123e+00 2.024304066886281284e+00 3.338147611702544815e+00 2.318716172337929038e+00 3.838295530581951276e+00 4.132955791532112677e+00 4.076241849645204418e+00 5.482081429089816105e+00 5.371576785588240810e+00…
2.187077695151840029e+00 1.263832414751462130e+00 8.646233502858471365e-01 6.795881076349802319e-01 6.725401444269504814e-02 7.918516558376345049e-01 5.046012662101946322e-01 3.285887346423529420e-01 7.500244994287940115e-01 5.994466627460101060e-01 0.000000000000000000e+00 6.661123610486551216e-01 4.479583490997083861e-01 5.660631518050381894e-01 8.645477925688549448e-01 7.556154677797721764e-01…
3.578019173890929050e+00 3.222324836208914522e+00 9.326177292535059449e-01 2.962979148153305875e+00 1.847452236362141065e+00 1.294017058093848149e+00 1.868787160318243323e+00 1.730633060487653641e+00 2.370423252028694527e+00 2.801543872278830616e+00 2.295344741946949263e+00 2.338195105661857731e+00 3.495645427024780538e+00 2.975801920813362589e+00 3.581125213141998387e+00 3.815014893592147960e+00…
2.540035273102212088e+01 2.493296378152758308e+01 2.540728200557973793e+01 2.317266250310849784e+01 2.548917662520847571e+01 2.597620791486511393e+01 2.810466184755002672e+01 2.511443272317262654e+01 2.521746075261872377e+01 2.817860526813830546e+01 2.578462137589487924e+01 2.482425810345682038e+01 2.657228482291102978e+01 2.516247838470501108e+01 2.548039907845875263e+01 2.562262432969549408e+01…
3.444900874849686101e+00 3.422223259665337025e+00 2.805226022215197901e+00 5.637369221635997185e+00 5.725107552776954378e+00 5.063126325238994418e+00 5.232553938492368495e+00 4.162144658320250379e+00 2.866284214922612872e+00 4.658520620935144407e+00 3.113227263384004129e+00 3.426105349175409653e+00 3.045721058547763871e+00 3.644772544939991032e+00 3.707226054300250873e+00 5.507559149441112467e+00…
1.055560096572658502e+01 1.019432369298801966e+01 6.797200923773217163e+00 1.007587039609759572e+01 1.105734226056124747e+01 8.665443318704614484e+00 9.688608531934255197e+00 9.993581737001672849e+00 1.044389152300737500e+01 7.884193981722333433e+00 9.086654452295308104e+00 7.356967525607510439e+00 6.689498241331178541e+00 1.002119124637377290e+01 9.648152865702144254e+00 1.319458685772990414e+01…
1.924283244130874648e-01 4.257297045541261760e-01 1.811316650042004983e-01 5.433238672491056409e-01 3.571107617025043868e-01 1.089516360000758466e+00 1.146798985094329426e+00 1.545416107239254044e+00 1.507582387154149828e+00 1.037659241411327038e+00 3.514921062210488167e-01 5.382559711449521611e-01 4.328670289313123476e-01 1.767068924202246816e+00 1.148338043093622973e+00 1.566788590872380871e+00…
2.796816601069464614e+00 2.488769076164522254e+00 2.306475103587100506e+00 3.020359996667685731e+00 2.952005360193762584e+00 5.603997706054558492e+00 4.259425263397955241e+00 5.598933187347642892e+00 8.120765663697641301e+00 5.105421232370821905e+00 4.104180273831675052e+00 2.911104788019032608e+00 3.368106235479332522e+00 5.710435908899385460e+00 6.710856260386980132e+00 5.416999731793805672e+00…
1.029874744677674059e+01 1.014628219958157729e+01 9.356158162799616207e+00 9.422360499854095295e+00 1.367213788708778743e+01 1.686149545705653452e+01 1.520662635730008283e+01 1.421231906054611116e+01 2.132654376044661504e+01 1.512500186862254914e+01 1.039104732009569787e+01 1.055382681843960135e+01 1.300943301011868414e+01 1.658542058903222838e+01 1.662520979253854847e+01 1.485304075722412165e+01…
4.235468686765475610e+00 3.400668547640295802e+00 3.308181494476634565e+00 2.833863285619125705e+00 5.639806499267435491e+00 1.052364264816170447e+01 9.458168193247304956e+00 1.266504867028069370e+01 1.434732142723003179e+01 1.135070900938826988e+01 5.426230712910417253e+00 2.585742829053530922e+00 4.732084563251255815e+00 9.363956683829570693e+00 1.382761727944584251e+01 1.283832825988380755e+01…
1.569154342939711178e-01 1.072098633074242829e-01 1.101624896722665919e-01 2.465329466676971781e-01 9.162403603878750691e-02 4.033275529761681244e-01 5.462822458270106818e-01 6.205966223693409889e-01 1.109601047650877303e+00 7.549603776088608109e-01 4.604758250191864910e-02 1.842751842751843006e-01 5.480202767502397737e-02 7.402693324191232938e-01 1.802071431071955443e+00 1.157174203487711495e+00…
2.442068280949058590e+00 1.962769835193310497e+00 2.326676165616065717e+00 3.437919839777662023e+00 2.541481536063270763e+00 3.534492160904311397e+00 3.351648558050134508e+00 3.116774786437251699e+00 1.837145592210879697e+00 1.651747498669640990e+00 4.337113515190338831e+00 3.470211488125971133e+00 3.132807508882468728e+00 2.828796302670746332e+00 2.208994456643981863e+00 3.424972449366801008e+00…
1.770961088814149154e+00 1.168040579685587721e+00 1.260301462378265569e+00 1.124926593854893797e+00 9.244232320357518295e-01 9.564692189625201291e-01 1.106687126267868138e+00 9.120591315096850948e-01 5.901490763980181686e-01 2.980270608571258251e-01 2.065964085346781332e+00 2.551324587888580631e+00 1.473416801459004999e+00 1.463773549598922363e+00 1.790096329474651471e+00 1.200795326252109607e+00…
6.448517219116751686e-01 2.678709719637574205e-01 6.211750605916984691e-01 3.505880403725816774e-01 3.986352043104318454e+00 6.635423940883512728e+00 5.224080743566754670e+00 3.948098832438437622e+00 1.113222682569763089e+00 1.243303296556819815e+00 2.702401790186319097e+00 1.016064964511181223e+00 2.009018478376320083e+00 1.502823707635134509e+00 1.862589360588934095e+00 1.704393562707907650e+00…
3.382166759895534724e+00 2.802482918059019834e+00 3.376180905474272187e+00 3.221590163694176390e+00 1.867215467697828535e+00 1.961448643814492687e+00 2.437544975423989957e+00 1.660129540915485480e+00 2.833110699090605866e+00 3.331750406674921727e+00 3.243677843580628384e+00 3.109443445639278991e+00 4.008454089635234752e+00 2.336679238691628857e+00 1.880378988581266730e+00 2.117215256598453887e+00…
1.789423791934918517e+00 1.575572327074674206e+00 3.342018713112361983e+00 2.641755627990010513e+00 3.544570010842058583e+00 2.852180532150009995e+00 1.848997808004303245e+00 2.381451166796582974e+00 2.034511791410624770e+00 2.555698196479965656e+00 4.263561865889365698e+00 2.714249103516293893e+00 2.167632290130180994e+00 2.278647048716155421e+00 1.697947066411530814e+00 2.054621091186670245e+00…
2.370983832082107778e-01 6.881632816417684317e-01 2.538113270651330966e-01 6.688579943253240012e-01 4.963228541966028251e-01 2.104327460143383677e-01 5.160313747075821744e-02 1.139824503052939031e+00 4.125446071849755425e-01 1.674664644653413581e-01 5.262141988390836023e-01 5.120373490671803474e-01 1.458782573882009270e+00 9.004272740454684065e-01 5.307641663040393309e-01 1.086474476656347221e+00…
1.066097666251863707e+01 9.258503922283429333e+00 1.058368909933575353e+01 1.068880686229210397e+01 6.838561992327820249e+00 7.769975885916902136e+00 7.901708386411696594e+00 1.282318892752551953e+01 1.028392113842069655e+01 1.203271914244613860e+01 1.392478244241648788e+01 1.205822232785758530e+01 1.436385417098915340e+01 1.151019558757322514e+01 9.117415111798548466e+00 9.867372409243030162e+00…
5.324829693672204378e+00 3.401395623499625209e+00 2.788126056428116950e+00 2.681558974227446157e+00 2.177750001948449921e+00 1.735423744638009413e+00 2.281742177608727218e+00 1.954242439362892325e+00 1.725244280174569766e+00 2.887272896160671731e+00 2.234069934019607739e+00 2.685566939797957353e+00 4.819282811207465933e+00 6.081581863763203089e+00 4.524694890839288774e+00 7.040399950862732403e+00…
6.417333936495989155e-01 1.364234034943639096e-01 0.000000000000000000e+00 2.480397143034561158e-01 3.039082602265129676e-02 7.226223559670655883e-01 1.091623608179899535e-01 4.315708693790247241e-01 2.473905544815200863e-01 1.859866748032731609e-01 3.865461329924855388e-02 6.263104576749506380e-01 4.757061424608760025e-01 2.958334414282826619e-01 3.485318010677554978e-01 5.969907503802843740e-01…
1.487767377728666407e+00 1.465306222720851759e+00 1.025237931345064357e+00 8.469461482354115889e-01 1.160288875059437980e-01 9.552347621766126284e-01 7.896391880152690002e-01 6.053606119498962101e-01 7.155578170716194730e-01 3.017674557160289872e+00 1.917256099677671966e+00 1.350291699183984173e+00 2.228324075007122040e+00 1.995891390714474189e+00 1.536215741120292577e+00 1.545609899513962660e+00…
1.318497291610009370e+02 1.334706473629780419e+02 1.344147225858000922e+02 1.299781870534894779e+02 1.263385519757118658e+02 1.258016551495093580e+02 1.322682684162766122e+02 1.306621424726905047e+02 1.303973447331294437e+02 1.321089081369167673e+02 1.245680783086584000e+02 1.220800173032969838e+02 1.105470231843171831e+02 1.105902483771730971e+02 1.000494037002430048e+02 1.018935421665621277e+02…
2.728339525257381837e+01 2.986584269268736236e+01 2.562073302645047690e+01 3.059332051007304543e+01 3.231339717469184336e+01 2.745555115320349771e+01 2.525980364585012339e+01 2.299464346203446397e+01 2.258917915241246277e+01 2.571884855904038147e+01 2.590420995174414287e+01 2.378242250419814496e+01 2.350827000256206745e+01 2.237005798669440537e+01 1.817152714151144721e+01 1.488714664369852692e+01…
9.383762095213008081e+01 1.022820620227238066e+02 1.044447861657988170e+02 1.190982161585345409e+02 9.961152275431551573e+01 9.179566930129769275e+01 9.393413933014505801e+01 9.922722955261956201e+01 8.626277879455287234e+01 9.728654760915043198e+01 9.811780506033605320e+01 9.829653516640371436e+01 1.011215719943004530e+02 9.660744667015568155e+01 9.280937418805741856e+01 8.657692876300788498e+01…
2.121071672280412201e+01 1.233581742439108453e+01 1.625879929097399668e+01 2.159855638218439466e+01 2.974811085732292071e+01 1.492041346533249779e+01 1.985643927408612797e+01 1.321729945265828476e+01 1.851079679516297460e+01 1.840404372374292308e+01 1.563571363796281943e+01 1.480385242008363633e+01 1.698678261877213913e+01 2.309253304678203733e+01 1.725196211965243620e+01 1.798645714696928266e+01…
4.137857413438796783e+01 4.471252146401035077e+01 3.750454816634439226e+01 4.505195462350864233e+01 4.345825721721443813e+01 4.114127351289241119e+01 4.795275477441001044e+01 3.810648761802008977e+01 3.929587202660139411e+01 4.341846313157628856e+01 3.886818561018743878e+01 4.172838417698617519e+01 4.120997147272144900e+01 4.758403513511954941e+01 4.001534216350060547e+01 3.987783466301934965e+01…
6.167278241756886104e+00 7.643236475620178716e+00 7.928747468587213021e+00 4.314545404040726062e+00 4.236472120706183730e+00 6.633875410875948120e+00 4.000971185991851087e+00 3.559505254856732304e+00 3.822191449909049688e+00 5.335381312245245589e+00 5.614668803578775069e+00 7.207439298090429602e+00 3.922350928523977487e+00 4.701861175775529311e+00 7.381474317710329913e+00 5.721127701599540316e+00…
0.000000000000000000e+00 0.000000000000000000e+00 0.000000000000000000e+00 0.000000000000000000e+00 1.527494908350305547e+00 0.000000000000000000e+00 0.000000000000000000e+00 0.000000000000000000e+00 0.000000000000000000e+00 1.156871818602498880e+00 1.335552618452135354e+00 1.156158470787729264e+00 5.494102996117500304e-01 0.000000000000000000e+00 2.331636643298868883e+00 1.059995760016959832e+00…
0.000000000000000000e+00 0.000000000000000000e+00 2.980448259418216672e+00 2.403460983816696039e+00 1.527494908350305547e+00 1.460280373831775780e+00 1.566416040100250706e+00 2.364066193853427755e+00 0.000000000000000000e+00 0.000000000000000000e+00 0.000000000000000000e+00 6.019744762822056838e-01 0.000000000000000000e+00 2.220821309238818042e+00 2.238901929105492794e+00 1.495125734678129925e+00…
1.079829273278213542e+00 1.456195706540740487e+00 6.530013696787425603e-01 1.128743171181444849e+00 9.558727601834547949e-01 8.150987511427593146e-01 6.783312919668754715e-01 6.684225836865260728e-01 6.852123065221513709e-01 9.305409500404916434e-01 8.607511455010373735e-01 9.364839187915022789e-01 6.104577338441037337e-01 9.979013717184953558e-01 8.014336088072055997e-01 6.424842699228050513e-01…
1.905777432691557083e+00 1.734787531030135055e+00 1.668363990137804675e+00 1.809001068282054758e+00 2.711730960084082209e+00 2.414043342300995931e+00 2.627458217146622310e+00 2.296540666591063040e+00 1.778738471652414166e+00 2.070047871189487410e+00 2.118693090162362402e+00 1.465127211599459578e+00 1.987027024272020492e+00 1.302982368339181463e+00 1.338501735790691871e+00 9.601156725111933410e-01…
8.544692491390570854e-01 1.101598046351170090e+00 9.817006403218067057e-01 1.093939006690948679e+00 7.543773373383474423e-01 1.270350460461782127e+00 6.610922150980003131e-01 5.725317428039055079e-01 4.420210391307967668e-01 4.699677928299996754e-01 6.521664897650119030e-01 4.874775449022107909e-01 3.454171114386362373e-01 7.816111097338886982e-01 5.264775257229432626e-01 4.929971140134913332e-01…
6.622513680065198471e-01 1.878828112278767837e-01 2.150691805864219652e-01 1.103991157322954386e+00 1.227435641457866183e-01 4.260571449863153060e-01 7.734873698450198676e-01 2.976309636242386869e-01 7.447680047665151959e-02 2.737436824216645803e-01 6.749544967809025797e-01 2.272589540027877275e-01 1.225263210464789115e-01 6.246083272363642802e-01 1.276598446809447784e+00 8.109314330714442187e-01…
5.769140783420308338e+00 6.882614079436506493e+00 1.144096635533800921e+01 1.033634030565114514e+01 4.120759592853193709e+00 6.444985974065436274e+00 3.886491193429765012e+00 3.804375170243103899e+00 3.473373701802987323e+00 1.100310924001438595e+00 2.908671897403629636e+00 2.930826874603202903e+00 2.719947220842914959e+00 2.677590939696741668e+00 2.863005058292360072e+00 3.060427653937515480e+00…
1.818858957114223740e+00 2.039126587407639857e+00 1.143577008959798080e+00 2.101503658246567596e+00 1.311009963803625000e+00 7.425049395309719635e-01 1.365691519426898815e+00 1.700472843916696952e+00 1.363017475309822979e+00 1.013045323710639378e+00 1.341173062720184550e+00 3.579173892509726618e-01 6.294585506190117918e-01 6.566054265766207987e-01 1.821183186049073921e+00 2.112585882893820877e+00…
7.916001783321848784e-01 2.440610685489843057e+00 2.495607001032497330e+00 1.874928829162074928e+00 1.172064389736632073e+00 1.361569712671621746e+00 9.279755787859681471e-01 2.735880076030088315e+00 1.903134234240746236e+00 2.103992168130205176e+00 2.479179233134609195e+00 2.089137726063615030e+00 2.757499601315291482e+00 3.430388719638560513e+00 1.319077425934054082e+00 1.329034790275708255e+00…
9.032073195247003028e+00 9.221615707158077768e+00 9.514171146293620041e+00 8.724949889513545997e+00 7.877930363127013891e+00 6.556642860742847745e+00 8.182710055689874196e+00 9.081919446119458783e+00 9.531698082863988120e+00 9.825968951828540909e+00 1.017537419029815382e+01 1.297925663228939364e+01 1.197344959108317219e+01 8.931877700466008818e+00 6.462136172042916904e+00 9.398989961959468786e+00…
2.743330533279762395e+00 1.471048937336002504e+00 1.189839242225405602e+00 3.499613995399536215e+00 2.797128603707421224e+00 4.964329644398975283e+00 4.560796689645592039e+00 1.951238637327624481e+00 2.050690709453770744e+00 2.559882911049758292e+00 1.257645246809492745e+00 1.783424445250652246e+00 1.560960742221324082e+00 1.733441782735435810e+00 3.162718512880924759e+00 4.329020680185269754e+00…
5.676517750036832455e-01 4.482606376145776839e-01 3.781512605042016695e-01 1.233806292412091415e-01 3.323797931551306095e-01 1.084304689617782702e-01 2.522512210366062990e-01 3.261546554382060981e-01 0.000000000000000000e+00 3.201067796977074553e-01 0.000000000000000000e+00 2.494371419971810888e-01 4.953355898621316505e-02 5.957404557414486268e-02 3.224465341101127036e-01 1.938118704188492025e-01…
7.660336015386597364e-01 6.566052549189458354e-01 6.302521008403361158e-01 6.105746667258312721e-01 7.085644466855436363e-01 1.052130169547246474e+00 4.348962463227261654e-01 1.097387288883233003e+00 0.000000000000000000e+00 3.656959347251819148e-01 3.323485967503693184e-01 2.527486414760520828e-01 2.007024586051179005e-01 9.594903715719932391e-01 1.568454817590560380e+00 6.837202509365496450e-01…
5.398080426469362703e-01 3.902235219947977618e-01 1.260504201680672232e-01 2.467612584824182831e-01 7.499062617172853884e-02 3.092041468500667523e-01 3.050953119546370162e-01 5.516839584687870390e-01 0.000000000000000000e+00 7.319120406814674240e-01 0.000000000000000000e+00 0.000000000000000000e+00 2.034027046336634448e-01 1.874396439798112768e-01 2.233852165926661915e-01 1.868177558156809970e-01…
2.462879597847734914e+00 1.946926755307810675e+00 2.728420365146866367e+00 2.789545789060297931e+00 3.295853776730136797e+00 5.015123788276727446e+00 2.969532985341871267e+00 3.593978160115275600e+00 3.416543293454565866e+00 2.386026542583747467e+00 2.367251883184709804e+00 2.471670619433643523e+00 1.204077454395387825e+00 1.468160698811478815e+00 1.882392388942893069e+00 1.470388663023376896e+00…
8.071900778439948521e-02 0.000000000000000000e+00 2.659857431641663994e-01 0.000000000000000000e+00 1.062571280823421949e-01 1.920729364964189056e-01 5.705895331056046876e-02 0.000000000000000000e+00 4.158154001391595883e-02 4.339038055785965353e-01 0.000000000000000000e+00 2.271797900858739672e-01 0.000000000000000000e+00 2.497502497502497587e-01 5.514199062586159217e-01 3.105682504662956034e-01…
5.281386062679878535e+00 7.093188410338525429e+00 5.919319645065791669e+00 7.604360127692204152e+00 6.917366586626343405e+00 8.999264532470386158e+00 9.592350461962139363e+00 7.786484004252448798e+00 7.564714837581189677e+00 7.832610657301112944e+00 6.237947658349840552e+00 5.591910285885843379e+00 4.667330081552600873e+00 2.406126611295231310e+00 4.598087409446802276e+00 3.665951713501819587e+00…
5.412767058922205443e+00 8.302186500313936790e+00 9.579563711924363290e+00 1.304241856145503498e+01 1.589573608606389676e+01 1.505790435982609488e+01 1.113796927610685472e+01 7.136151960863082344e+00 7.077801183383707340e+00 9.138516858433147760e+00 8.838067335302785210e+00 5.662416773086774491e+00 3.609524279716462836e+00 3.590759784718874137e+00 6.470471525635377752e+00 4.021758175737124574e+00…
5.386830526944553776e-01 4.551002652170955121e-01 5.384482135265383773e-01 4.018561904235479765e-01 8.508713632254972792e-01 9.072885924116413925e-01 1.015696253795169479e+00 1.647184069123565964e+00 1.774365534716633164e+00 1.367923480016854709e+00 2.502266244449872001e+00 3.722416418224293810e+00 8.467905785814801689e+00 1.336343761275388786e+01 8.885476412376444699e+00 3.149891854122943258e+00…
4.446647394246952878e+00 3.592991833913036004e+00 2.885597924278148874e+00 5.800622183062691839e+00 6.650421340621863742e+00 1.000956339550749696e+01 9.324910447973676852e+00 7.143984209821853781e+00 6.343498233143125553e+00 4.263728775954851891e+00 3.942477345955700319e+00 2.362566407266323054e+00 2.694603583657445789e+00 4.576365329702167806e+00 4.528549796260386451e+00 4.543707830376849444e+00…
1.064458774080430103e+00 1.396575274548402579e+00 7.448752285840177789e-01 1.479720071465805198e+00 1.304466774784528438e+00 1.910265613838370014e+00 1.952465575248453433e+00 9.428655243896958416e-01 1.405750011301058144e+00 9.109294361556191655e-01 3.892051393653589986e-01 5.628117825540234209e-01 1.223139671496624281e+00 6.585032240704137285e-01 1.188727769006283630e+00 1.064114190180846631e+00…
6.352634156011291999e+00 3.195864587513334687e+00 2.886930675182094674e+00 2.738702526708912899e+00 3.757220069554846553e+00 3.665771063662523144e+00 5.427901013032974120e+00 2.227025012781186142e+00 4.567602573004393207e+00 3.071675982257870974e+00 2.118898429043112763e+00 2.425793628113381395e+00 1.536650243716825459e+00 4.604711832321060960e+00 4.831270433137668796e+00 4.968296490648120844e+00…
7.823333810673934963e+00 9.009726028986413837e+00 8.595242856653186436e+00 7.652574791084079564e+00 7.450976818160796711e+00 7.497168029315732340e+00 8.611832909679220549e+00 8.478561042581693741e+00 7.596798297064537131e+00 4.899189777528317080e+00 6.347917662606169742e+00 7.392314603302338583e+00 7.306718240204264525e+00 7.257157205954475998e+00 9.865177948600580393e+00 7.532651726542503035e+00…
9.537301282863682728e-01 6.693672055326574943e-01 1.331505571066512461e+00 1.155090101636144118e+00 9.692400077164842198e-01 2.211153962170778975e+00 2.724432502979182491e+00 7.710725359831964720e-01 1.124921858716902978e+00 1.174788944721113060e+00 1.588225380799150210e+00 4.518297199434530009e-01 2.153296052531960214e+00 1.559146912570615884e+00 2.933295207846579267e+00 2.013678962701838326e+00…
4.608294930875576068e-01 1.268606224627875534e+00 1.751109035722624219e+00 0.000000000000000000e+00 0.000000000000000000e+00 0.000000000000000000e+00 0.000000000000000000e+00 0.000000000000000000e+00 0.000000000000000000e+00 0.000000000000000000e+00 0.000000000000000000e+00 0.000000000000000000e+00 0.000000000000000000e+00 0.000000000000000000e+00 6.240639041437843204e-01 0.000000000000000000e+00…
1.246468339704171591e+00 0.000000000000000000e+00 2.242822966507176830e+00 2.312673450508788253e+00 8.382239061368428779e+00 1.778093883357041216e+00 0.000000000000000000e+00 1.182033096926713878e+00 0.000000000000000000e+00 8.293707840318478297e-01 1.253863450406133895e+00 1.358964385834712463e+00 6.014916994145480533e-01 7.535416457349543018e-01 6.634819532908704520e-01 6.399863469579315511e-01…
2.343361535980649002e+00 2.525954874360818003e+00 3.118295894146999814e+00 3.235820093819850030e+00 3.098652454522114574e+00 3.149417693405503371e+00 3.026126329486334310e+00 1.981443855780925078e+00 2.996299049231085920e+00 2.469348132634112680e+00 3.062132764615335567e+00 2.555644057825655402e+00 3.238739543169359969e+00 1.935937362751470214e+00 3.034722718086084292e+00 3.181972961083205043e+00…
non-expert (NE)
1.231578031673642570e+01 1.339248406405967806e+01 1.117593682004001820e+01 1.532967748999127622e+01 1.168577644690861561e+01 1.041097029977350275e+01 1.136278497350889971e+01 7.936376094599969733e+00 7.949890505301826948e+00 6.537408521410322138e+00 1.024504652934059834e+01 1.101811716756355963e+01 8.087297543418452861e+00 9.111078358136701638e+00 9.622557951206601956e+00 8.182870371703439005e+00…
3.984235717652310882e+00 3.856521540683317983e+00 4.529409252734204472e+00 6.177983795888880358e+00 3.376251087095861969e+00 2.558056993114567579e+00 3.660721558028069200e+00 2.259693798245154372e+00 3.038568167349161353e+00 4.799384596612688014e+00 3.574459701042455695e+00 4.486866161890995741e+00 5.569137218103528575e+00 4.480229952518024916e+00 3.005799378657453058e+00 4.098187688895487568e+00…
1.823250307845014184e+00 1.714424245024164017e+00 9.753687879331718324e-01 1.056734166124545959e+00 1.193785737614598608e+00 4.029856760980239927e-01 1.706999265990315484e-01 1.019076418005647300e+00 8.507565897640632091e-01 1.083843620286661258e+00 1.544257486424167825e+00 1.331802434872788377e+00 1.670835762764927290e+00 1.077932668017621110e+00 8.338789665318396827e-01 1.142593737030944245e+00…
1.152852519703915313e+01 9.453733378624550099e+00 7.841818946663448031e+00 1.236729898009642170e+01 1.001651439158522017e+01 1.072572858393175110e+01 9.343134767585032918e+00 1.251234157114820533e+01 1.288884930935040529e+01 1.618981431706638219e+01 1.484815335038319795e+01 1.486018963537758708e+01 1.261345678915147950e+01 9.932542284927938780e+00 7.954216867662048607e+00 1.622759991043139749e+01…
3.794420011714386920e+00 4.071489387448330000e+00 4.666780903708711570e+00 5.347537190014819863e+00 3.328252638072974445e+00 3.022802868643224006e+00 4.637300220853500576e+00 3.760039675434780015e+00 4.218763461146749272e+00 5.373564091111142638e+00 3.658255089593853704e+00 4.083011290947221816e+00 4.352358722588305362e+00 4.913879280383413928e+00 2.466501303832552505e+00 4.653743750123485512e+00…
3.188852622258380176e+00 1.667984775930827501e+00 3.201981320775777906e+00 3.062732743735421259e+00 4.018290965361777545e+00 1.237612971001001760e+00 1.858204715602159718e+00 2.757272293895360438e+00 2.345197005608671947e+00 2.506031615362013021e+00 2.409344491458717652e+00 4.155335903506049533e+00 3.961604601533889713e+00 2.707184452375568373e+00 1.844960217254624446e+00 2.737107113582585516e+00…
1.629850903273354845e+01 1.417845260153986864e+01 2.078814044123369342e+01 1.740122996674305611e+01 1.665158007074263935e+01 2.038381276001172182e+01 1.910817527266842575e+01 1.948478925994215416e+01 1.751494544655770724e+01 1.892603569431570065e+01 1.761160711571199045e+01 1.940864732954389282e+01 1.797180138645963510e+01 1.594923265751769037e+01 1.583799324926640217e+01 1.672935510913253765e+01…
3.698063475642044740e+00 6.488783949224951719e+00 4.257096220682456966e+00 1.161980013943760159e+00 2.428727548847588569e+00 2.105535032110275928e+00 3.481806254624567831e+00 3.045978497066643254e+00 5.026855413423244379e+00 1.063327032136105910e+00 4.446020126280950890e+00 4.793096872441646283e+00 1.955003798192397113e+00 3.404561858064283797e+00 4.446164271456598982e+00 8.732514194731433310e-01…
8.310916350842106226e+00 1.112185359189113498e+01 5.386331325440380624e+00 2.934464190615661661e+00 2.797440407161755793e+00 7.130597716465757685e+00 4.111028689400058944e+00 4.216442047745507793e+00 8.809398012259705979e+00 9.454995589750671670e+00 4.321045052935680530e+00 1.330960594790042606e+01 8.369601124171415663e+00 1.120773015600125433e+01 4.468323497397098443e+00 5.672842075405261753e+00…
2.037632442450783010e+00 4.924881490535007456e-01 1.487859569904148804e+00 4.250201019045650064e+00 3.008523721884892144e+00 1.335351788889733049e+00 2.664768570637895628e+00 8.471407258408429897e-01 1.183712121212121327e+00 1.023751023751023670e+00 2.401371434613615463e+00 1.472370958955205589e-01 3.360046024554712574e+00 2.118202980710585326e+00 2.500710222796016069e+00 2.134125928558554985e+00…
1.659002251172954301e+00 1.378046409665864891e+00 6.742240444197742377e-01 9.659180997692807802e-01 1.047669563566784756e+00 5.039373084537209779e-01 3.660115723662775156e-01 1.346052699505477124e+00 5.459529488517268492e-01 5.847250534831602842e-01 4.318572742832506028e-01 7.793719947101553913e-01 7.558738876126848139e-01 9.829664399352108228e-01 0.000000000000000000e+00 1.342889560098690316e+00…
7.174272456280008647e+00 5.189161317728814282e+00 3.862018978144938774e+00 6.131132746303353365e+00 5.418534313739668207e+00 7.676806145706484230e+00 7.413121250441466970e+00 7.644024057371203718e+00 6.647868311669004271e+00 6.233555079359472728e+00 4.902235265116046570e+00 5.363602606825654817e+00 4.651429035261662293e+00 5.465184722016676488e+00 5.664598674944965495e+00 7.538998618691897136e+00…
4.241660694122942665e+00 5.502493418299123640e+00 4.527261743666300298e+00 4.520497214036187650e+00 4.635765839784086850e+00 1.854857242773680914e+00 4.263547758627132644e+00 3.752197803548712685e+00 2.393975877508097927e+00 3.847293050183717256e+00 3.601586221454715186e+00 4.300919541016224201e+00 5.297136150792947973e+00 2.010698282051393004e+00 2.769728785350952460e+00 4.691925306326506728e+00…
7.719520711680394776e+00 5.977331477605911658e+00 8.491474404886954375e+00 9.413895327544253178e+00 8.000790608670381943e+00 7.339934959664152103e+00 1.001152928415134369e+01 9.951912316641301715e+00 9.269218841023169730e+00 1.107412154657709102e+01 8.996134193149909919e+00 8.324252757014443560e+00 1.170290415570880072e+01 7.066438777247688208e+00 9.445265190626182417e+00 9.386228924130683993e+00…
1.139048387795322359e+00 1.182219419924337878e+00 1.807331846370775708e+00 3.885925186760088579e+00 5.107362880628901536e+00 5.943432104147825967e+00 4.433480235762718991e+00 2.131779091767977974e+00 2.788104089219330728e+00 2.693362593315688169e+00 7.525586995785671363e-01 1.491832072581052104e+00 7.755144245682970006e-01 5.638249887235001756e-01 1.037344398340249052e+00 0.000000000000000000e+00…
7.286368119313864966e+00 3.308809484618947749e+00 7.591683049902609781e+00 3.307476541507723411e+00 6.446134410345784715e+00 6.829637655359885429e+00 2.981643409055257266e+00 2.337533090799568836e+00 2.903107815886001308e+00 3.241378102527709082e+00 3.344010844376448688e+00 1.946293624592973837e+00 3.125901155311425761e+00 2.388535031847133894e+00 1.037344398340249052e+00 1.234158235825998595e+00…
1.097574360662934900e+00 0.000000000000000000e+00 0.000000000000000000e+00 2.816293581479365482e+00 0.000000000000000000e+00 0.000000000000000000e+00 0.000000000000000000e+00 0.000000000000000000e+00 0.000000000000000000e+00 0.000000000000000000e+00 6.895600606812853917e-01 0.000000000000000000e+00 0.000000000000000000e+00 0.000000000000000000e+00 1.065779680633655024e+00 0.000000000000000000e+00…
3.848374061958821923e-01 0.000000000000000000e+00 0.000000000000000000e+00 0.000000000000000000e+00 0.000000000000000000e+00 0.000000000000000000e+00 0.000000000000000000e+00 0.000000000000000000e+00 0.000000000000000000e+00 0.000000000000000000e+00 0.000000000000000000e+00 0.000000000000000000e+00 0.000000000000000000e+00 0.000000000000000000e+00 0.000000000000000000e+00 0.000000000000000000e+00…
0.000000000000000000e+00 0.000000000000000000e+00 0.000000000000000000e+00 0.000000000000000000e+00 0.000000000000000000e+00 0.000000000000000000e+00 0.000000000000000000e+00 0.000000000000000000e+00 0.000000000000000000e+00 0.000000000000000000e+00 0.000000000000000000e+00 0.000000000000000000e+00 0.000000000000000000e+00 0.000000000000000000e+00 0.000000000000000000e+00 0.000000000000000000e+00…
0.000000000000000000e+00 0.000000000000000000e+00 0.000000000000000000e+00 0.000000000000000000e+00 0.000000000000000000e+00 0.000000000000000000e+00 0.000000000000000000e+00 0.000000000000000000e+00 0.000000000000000000e+00 0.000000000000000000e+00 0.000000000000000000e+00 0.000000000000000000e+00 0.000000000000000000e+00 5.636343140570397869e-01 1.613684040664837838e+00 0.000000000000000000e+00…
4.415400918403390995e-01 0.000000000000000000e+00 0.000000000000000000e+00 0.000000000000000000e+00 0.000000000000000000e+00 0.000000000000000000e+00 0.000000000000000000e+00 0.000000000000000000e+00 0.000000000000000000e+00 0.000000000000000000e+00 0.000000000000000000e+00 0.000000000000000000e+00 0.000000000000000000e+00 1.127268628114079574e+00 0.000000000000000000e+00 0.000000000000000000e+00…
1.057796947278440314e+01 9.528148531314192482e+00 1.263084348515483946e+01 1.039150364415839789e+01 1.160002278961379751e+01 1.556056951684431588e+00 6.704338664878843446e+00 4.013945801833155080e+00 5.568858940803029789e-01 3.757609506082363993e+00 6.397714178156104659e+00 5.613015589282457363e+00 6.468066190983783770e+00 1.274745455108884862e+01 1.436538812410705646e+01 1.357403223989390106e+01…
1.806481391705299089e+01 1.258170981756525642e+01 1.516864104939366165e+01 2.080733084887792828e+01 2.635602567190112566e+01 2.163725187137886863e+01 2.524847519468916701e+01 2.437796170322030775e+01 2.370965338031080805e+01 1.627100858791816407e+01 2.039029593957662101e+01 2.611689949326597571e+01 3.077125168028459612e+01 2.325463105114279827e+01 2.347911005482649216e+01 1.973271759275960946e+01…

## Sheet: S4d
lick
1.791387011249910288e-01 2.442976848722730465e-01 0.000000000000000000e+00 5.713523911097567742e-01 0.000000000000000000e+00 0.000000000000000000e+00 1.103641241819850682e+00 1.626395311644448227e-01 3.055767761650114989e-01 5.560446689217367622e-01 3.722015098974584824e-01 0.000000000000000000e+00 0.000000000000000000e+00 0.000000000000000000e+00 0.000000000000000000e+00 0.000000000000000000e+00…
6.347027343081551587e-01 3.706998813760379319e-01 1.023566292365266861e+00 5.995545590733493135e-01 1.602285752037601263e+00 7.099359112045199316e-01 2.201818702248056758e-01 5.340324077339358988e-01 4.822979062531864702e-01 3.495159204501765426e-01 6.172731605542113309e-01 1.713091444821324694e-01 1.845495146347765347e-01 6.003397165815000935e-01 4.203023584142257518e-01 0.000000000000000000e+00…
1.663060912942798675e+00 8.458287128914445674e-01 1.719266675454029503e-01 1.018692787032323244e+00 7.403290946849904186e-01 7.573379858496921413e-01 5.814167884138222719e-01 7.918668892839394458e-01 4.348034224142738879e-01 6.069244726725134820e-01 3.153574355755562886e-01 3.672105462868893722e-01 2.367758527259302415e-01 6.229685418808345032e-01 1.025960884728268629e+00 6.575300545390825313e-01…
9.949808037940648386e-01 6.096941367747180651e-01 7.134493646229873587e-01 7.785388020821125687e-01 8.959060448090807594e-01 4.302308905779434478e-01 9.232843103898542569e-01 2.407125090267190903e-01 5.522827687776141747e-01 6.349206349206348854e-01 1.977633526568455480e+00 1.283272824658900024e+00 4.512974802557351839e-01 9.299383864944088529e-01 1.759428705837954521e+00 7.340025226561597282e-01…
1.121385805401887037e+00 1.285885712502671030e+00 1.057931401738145594e+00 7.988428043116383437e-01 1.014612342526922451e+00 8.653731569144091917e-01 7.754631002557796915e-01 6.560573517670931221e-01 1.366382243964188392e+00 1.442336277471518491e+00 6.832991024569562422e-01 4.910644076398301694e-01 2.155898024757213260e+00 1.596199442819582925e+00 2.863727881563810751e+00 6.464462774133489242e-01…
1.515742121074749038e+00 1.318503363157382813e+00 1.748387299785429727e+00 7.672665412629321446e-01 1.098251968912014487e+00 2.290964100297243178e+00 8.096576557288733822e-01 1.150813976480145495e+00 1.556646128202606727e+00 1.504185223223442947e+00 2.482871307994836130e+00 1.079842529004746865e+00 1.355596680587223046e+00 1.677426264740885742e+00 1.916229395629305943e+00 1.643412958715664729e+00…
2.028331318391895621e+00 2.011672689480599630e+00 2.491068549340955673e+00 1.941447280374640760e+00 2.716467861607219536e+00 1.763298909643191692e+00 3.397849189085051957e+00 2.137393069460125528e+00 2.584635484556917717e+00 3.155380816483147832e+00 1.933450017353568251e+00 2.481221715329283484e+00 2.072339638724395527e+00 1.224397999401755310e+00 2.553132944399155946e+00 2.422349816385755972e+00…
1.889986700275388287e+00 1.595710759809003010e+00 2.489790620039491920e+00 1.644701041718610979e+00 8.902063957338495204e-01 2.292644111370704785e+00 2.197331706652666306e+00 1.842059949161158228e+00 1.456515723328976719e+00 2.766695648730835622e+00 1.019113432037133116e+00 2.284959255491161301e+00 1.648525845059965578e+00 2.765524999621178370e+00 1.742490184841165135e+00 2.365577004862235988e+00…
2.713960460846607248e+00 2.129288528828757077e+00 2.796277896420297449e+00 2.535647611503202725e+00 3.092696758619469577e+00 3.365619536420645819e+00 3.556820051517974424e+00 3.603631662156681070e+00 3.729736334910235929e+00 3.756021187506206616e+00 4.045348875162397384e+00 3.814982838648077745e+00 3.091971627132653833e+00 3.602179899670407526e+00 3.106094310999526265e+00 4.401093773665795794e+00…
2.021889364077060325e+00 2.320843189681270236e+00 2.802911358116636276e+00 2.557716151673408600e+00 2.182393969021792390e+00 2.222379399408249689e+00 2.781622698168414676e+00 2.174110468405745511e+00 2.592894288778569756e+00 3.222788220656622737e+00 1.978976511087060519e+00 3.858331298652612595e+00 3.031824699990873562e+00 1.459105610745357939e+00 3.219146651546505034e+00 1.841207226055071589e+00…
3.359406428774792008e+00 2.378275248943892084e+00 3.087454699023814975e+00 2.170039971906595699e+00 2.560685276690480183e+00 2.213508769312018121e+00 2.380594557811682499e+00 4.445773488545580854e+00 1.817496105394895256e+00 2.567423381746052335e+00 3.975069301477660133e+00 2.539898378927839762e+00 2.756328561307168190e+00 3.125118863839238426e+00 1.792941737087061727e+00 3.944990487693135428e+00…
speed
2.137032597244583698e+01 1.795599087461886967e+01 1.677207534634339581e+01 1.600444039651770112e+01 1.511412643586598392e+01 1.374644457113904039e+01 1.219592881285156416e+01 1.182288325517305871e+01 1.120581411851748577e+01 1.052479051912360752e+01 1.010230087901333640e+01 1.136634116681068107e+01 1.192714470377807245e+01 1.300738784403195503e+01 1.358031101346817415e+01 1.334867870625034136e+01…
1.320410907250574439e+01 9.591944400399992077e+00 9.571547224076999427e+00 9.874350280821126091e+00 1.060034440087349594e+01 1.056493131833515875e+01 1.007807954251528315e+01 9.484351898237411760e+00 1.023896107742747752e+01 1.149489614138541604e+01 1.187741533796056359e+01 1.205405838007196806e+01 1.199234745485960296e+01 1.248462356576640353e+01 1.330137838095218861e+01 1.319522873697325593e+01…
1.474315855528479879e+01 1.097759882551683397e+01 1.115884691544908058e+01 1.156022057584994656e+01 1.246578611827250604e+01 1.368111674251357535e+01 1.439232338112674547e+01 1.459321036858274212e+01 1.483294858567338181e+01 1.520591518660295982e+01 1.585100317775720136e+01 1.616559587781001284e+01 1.633820342438585982e+01 1.643156438292197308e+01 1.589449864135004198e+01 1.490669445072086319e+01…
1.331271510694542215e+01 8.651189915485774762e+00 8.745101169394875029e+00 8.608626709339880279e+00 8.961814062691830785e+00 1.005972815764193662e+01 1.016791527482094359e+01 9.875518302356214306e+00 9.768065513476843265e+00 9.688145662135790204e+00 1.049385153788479563e+01 1.109487924714488472e+01 1.148597291873128157e+01 1.132224795921506200e+01 1.085972052044113667e+01 1.011582913782544679e+01…
1.588442968661441412e+01 1.205961262771640286e+01 1.159276575091505457e+01 1.196272660860402937e+01 1.210537959815916409e+01 1.212431503844156211e+01 1.251393720075003912e+01 1.262650219861086320e+01 1.197717085557768613e+01 1.224597215928975302e+01 1.250553112274360856e+01 1.229827651948169276e+01 1.133084308059995138e+01 1.080438112292244135e+01 1.022589398977990172e+01 9.762583407721432849e+00…
1.493586295733887148e+01 1.104657102583961858e+01 1.109231378177846672e+01 1.164730086632460093e+01 1.250136565451429327e+01 1.240574808233276549e+01 1.209842140184553649e+01 1.189619093222577817e+01 1.114531438158308596e+01 1.100393386971588505e+01 1.150299931514577700e+01 1.161007637374570578e+01 1.134049489054613957e+01 1.094894277233017199e+01 1.118461318896832601e+01 1.112652222340067176e+01…
2.108768318409701692e+01 1.751710308270676819e+01 1.610328394389094697e+01 1.521267082848251029e+01 1.450827679792461744e+01 1.454734314767154046e+01 1.509753229608432257e+01 1.542535154630871475e+01 1.570331930528661424e+01 1.580806395370704998e+01 1.596437925143694514e+01 1.621339381592422413e+01 1.655194994230896910e+01 1.672356159916186868e+01 1.640594132299392527e+01 1.534662539976364748e+01…
2.343815906738801402e+01 2.032635739637306926e+01 1.842311887185478625e+01 1.699346439145128684e+01 1.655227158363723206e+01 1.657535511108349624e+01 1.651349591206285794e+01 1.624585123349027782e+01 1.639441983130608094e+01 1.647269004420404670e+01 1.657735185032734648e+01 1.661471442958090350e+01 1.660689485182707514e+01 1.652444006724052272e+01 1.604777525753141632e+01 1.483971582401779088e+01…
2.769282245649413099e+01 2.465021906010258590e+01 2.271798778079242709e+01 2.091514404889312218e+01 1.994725769464158205e+01 1.907916594455289072e+01 1.836646034329633892e+01 1.780049070597595673e+01 1.712936032644211082e+01 1.663580139854275686e+01 1.661174094888380282e+01 1.710535427568172651e+01 1.747920104294315280e+01 1.767189060960266289e+01 1.788143408428259917e+01 1.718650406433202704e+01…
2.134190610423557288e+01 1.727452083832286789e+01 1.582974367793469028e+01 1.523656922123246105e+01 1.517574026587950264e+01 1.538772607429350181e+01 1.576517570819097536e+01 1.544036005761885200e+01 1.458265607672474040e+01 1.353809243343413904e+01 1.238055720690701378e+01 1.250560686464410054e+01 1.248111023930385777e+01 1.296300748487743171e+01 1.384468675110691471e+01 1.432003771633379152e+01…
2.461030001289519120e+01 2.024931773640557964e+01 1.813369382740791025e+01 1.769982011864431470e+01 1.777647953313902462e+01 1.737812004967259583e+01 1.698296485294270042e+01 1.752536483521697974e+01 1.733599595021737017e+01 1.708085215331914242e+01 1.623584944787670281e+01 1.608129019637105017e+01 1.679307175008606379e+01 1.713371331421897992e+01 1.703587958561701754e+01 1.575319523056042392e+01…

## Sheet: S4e
day-11	nan	nan	7.142857142857142461e-02	1.818181818181818232e-01	nan	2.307692307692307820e-01	nan	nan	nan	nan
day-10	nan	nan	2.777777777777777901e-01	1.428571428571428492e-01	nan	1.666666666666666574e-01	nan	nan	nan	nan
day-9	nan	nan	3.478260869565217295e-01	0.000000000000000000e+00	nan	2.500000000000000000e-01	nan	nan	nan	nan
day-8	nan	nan	4.000000000000000222e-01	4.166666666666666852e-01	0.000000000000000000e+00	1.538461538461538547e-01	nan	nan	nan	nan
day-7	nan	nan	6.818181818181817677e-01	2.105263157894736725e-01	1.250000000000000000e-01	4.285714285714285476e-01	nan	nan	nan	nan
day-6	nan	nan	2.500000000000000000e-01	4.375000000000000000e-01	0.000000000000000000e+00	5.000000000000000000e-01		5.238095238095238360e-01		4.375000000000000000e-01
day-5	nan	2.857142857142856984e-01	4.736842105263157632e-01	2.592592592592592449e-01	3.333333333333333148e-01	5.000000000000000000e-01	1.428571428571428492e-01	9.259259259259259300e-01	7.708333333333333703e-01	7.647058823529411242e-01
day-4	1.000000000000000000e+00	5.641025641025640969e-01	6.829268292682927344e-01	7.352941176470588758e-01	2.222222222222222099e-01	2.941176470588235392e-01	5.625000000000000000e-01	7.777777777777777901e-01	1.000000000000000000e+00	8.125000000000000000e-01
day-3	8.750000000000000000e-01	7.391304347826086474e-01	7.272727272727272929e-01	5.000000000000000000e-01	2.173913043478260809e-01	5.200000000000000178e-01	5.000000000000000000e-01	6.999999999999999556e-01	8.076923076923077094e-01	6.774193548387096309e-01
day-2	6.111111111111111605e-01	7.083333333333333703e-01	5.238095238095238360e-01	4.375000000000000000e-01	2.999999999999999889e-01	4.500000000000000111e-01	2.857142857142856984e-01	7.500000000000000000e-01	6.976744186046511809e-01	8.684210526315789824e-01
day-1	1.000000000000000000e+00	8.536585365853658347e-01	5.666666666666666519e-01	5.000000000000000000e-01	4.000000000000000222e-01	6.470588235294117974e-01	9.375000000000000000e-01	8.518518518518518601e-01	9.473684210526315264e-01	4.761904761904761640e-01
day-0	7.500000000000000000e-01	8.333333333333333703e-01	7.666666666666667185e-01	6.250000000000000000e-01	6.538461538461538547e-01	8.823529411764705621e-01	8.695652173913043237e-01	6.410256410256410797e-01	7.547169811320755262e-01	8.139534883720930258e-01

## Sheet: S4f
7.500000000000000000e-01
8.541666666666666297e-01
6.341463414634146423e-01
5.714285714285713969e-01
0.000000000000000000e+00
3.499999999999999778e-01
7.083333333333333703e-01
2.727272727272727071e-01
0.000000000000000000e+00
2.500000000000000000e-01
3.750000000000000000e-01
1.000000000000000000e+00
5.000000000000000000e-01
8.857142857142856762e-01
9.306930693069307425e-01
3.888888888888888951e-01
7.666666666666667185e-01
7.105263157894736725e-01
5.932203389830508211e-01
6.999999999999999556e-01
7.391304347826086474e-01
8.918918918918918859e-01
6.250000000000000000e-01
8.823529411764705621e-01
7.647058823529411242e-01
8.636363636363636465e-01
7.727272727272727071e-01
7.846153846153846034e-01
7.547169811320755262e-01
6.578947368421053099e-01
8.695652173913043237e-01
6.410256410256410797e-01
5.999999999999999778e-01
9.655172413793103869e-01
6.333333333333333037e-01

## Sheet: S5a
E
SOMI_local
3.695652173913043459e+00 3.695652173913043459e+00 3.478260869565217295e+00 3.913043478260869623e+00 3.043478260869565410e+00 3.695652173913043459e+00 3.695652173913043459e+00 2.608695652173913082e+00 2.826086956521739246e+00 4.130434782608695343e+00 3.043478260869565410e+00 4.782608695652173836e+00 3.695652173913043459e+00 4.782608695652173836e+00 5.000000000000000000e+00 3.913043478260869623e+00…
4.130434782608695343e+00 3.478260869565217295e+00 3.260869565217391131e+00 5.000000000000000000e+00 5.000000000000000000e+00 4.347826086956521507e+00 3.478260869565217295e+00 3.913043478260869623e+00 3.260869565217391131e+00 4.565217391304347672e+00 3.695652173913043459e+00 2.826086956521739246e+00 3.913043478260869623e+00 4.782608695652173836e+00 5.869565217391304657e+00 6.521739130434782261e+00…
1.086956521739130377e+00 1.956521739130434812e+00 1.086956521739130377e+00 6.521739130434782705e-01 8.695652173913043237e-01 1.304347826086956541e+00 1.086956521739130377e+00 6.521739130434782705e-01 1.086956521739130377e+00 6.521739130434782705e-01 4.347826086956521618e-01 6.521739130434782705e-01 1.086956521739130377e+00 6.521739130434782705e-01 1.304347826086956541e+00 6.521739130434782705e-01…
4.406779661016948957e+00 3.728813559322033733e+00 2.711864406779660897e+00 3.728813559322033733e+00 4.406779661016948957e+00 3.220338983050847315e+00 4.915254237288135819e+00 4.915254237288135819e+00 3.389830508474576121e+00 3.559322033898304927e+00 2.881355932203389703e+00 3.559322033898304927e+00 3.728813559322033733e+00 1.864406779661016866e+00 3.898305084745762539e+00 3.050847457627118509e+00…
3.050847457627118509e+00 1.694915254237288060e+00 3.389830508474576121e+00 2.711864406779660897e+00 2.203389830508474478e+00 4.237288135593220595e+00 4.067796610169491345e+00 4.067796610169491345e+00 3.728813559322033733e+00 3.559322033898304927e+00 4.237288135593220595e+00 3.050847457627118509e+00 3.220338983050847315e+00 3.389830508474576121e+00 3.389830508474576121e+00 2.372881355932203284e+00…
2.543478260869565233e+01 2.282608695652173836e+01 2.130434782608695699e+01 2.804347826086956630e+01 2.500000000000000000e+01 2.630434782608695699e+01 2.434782608695652328e+01 2.521739130434782439e+01 2.521739130434782439e+01 2.543478260869565233e+01 2.391304347826087096e+01 2.413043478260869534e+01 2.565217391304347672e+01 2.739130434782608603e+01 3.217391304347825809e+01 2.847826086956521863e+01…
6.097560975609755962e-01 7.317073170731707155e-01 3.658536585365853577e-01 9.756097560975609539e-01 1.097560975609756184e+00 3.658536585365853577e-01 6.097560975609755962e-01 4.878048780487804770e-01 6.097560975609755962e-01 9.756097560975609539e-01 1.097560975609756184e+00 2.439024390243902385e-01 8.536585365853658347e-01 4.878048780487804770e-01 9.756097560975609539e-01 9.756097560975609539e-01…
1.219512195121951192e+00 2.073170731707317138e+00 2.317073170731707155e+00 1.707317073170731669e+00 2.195121951219512368e+00 2.926829268292682862e+00 1.707317073170731669e+00 1.707317073170731669e+00 1.951219512195121908e+00 2.195121951219512368e+00 2.926829268292682862e+00 6.097560975609755962e-01 2.560975609756097615e+00 2.073170731707317138e+00 1.951219512195121908e+00 1.219512195121951192e+00…
5.084745762711864181e-01 5.084745762711864181e-01 0.000000000000000000e+00 3.389830508474576121e-01 3.389830508474576121e-01 6.779661016949152241e-01 3.389830508474576121e-01 0.000000000000000000e+00 3.389830508474576121e-01 6.779661016949152241e-01 0.000000000000000000e+00 1.694915254237288060e-01 0.000000000000000000e+00 3.389830508474576121e-01 6.779661016949152241e-01 1.694915254237288060e-01…
1.525423728813559254e+00 1.186440677966101642e+00 1.186440677966101642e+00 6.779661016949152241e-01 1.525423728813559254e+00 2.542372881355932090e+00 1.525423728813559254e+00 1.186440677966101642e+00 5.084745762711864181e-01 1.016949152542372836e+00 3.389830508474576121e-01 1.186440677966101642e+00 6.779661016949152241e-01 5.084745762711864181e-01 8.474576271186440302e-01 3.389830508474576121e-01…
2.545454545454545325e+01 2.000000000000000000e+01 2.000000000000000000e+01 2.000000000000000000e+01 1.818181818181818343e+01 2.000000000000000000e+01 2.363636363636363669e+01 1.818181818181818343e+01 2.545454545454545325e+01 2.272727272727272663e+01 1.818181818181818343e+01 2.000000000000000000e+01 1.727272727272727337e+01 1.454545454545454497e+01 1.818181818181818343e+01 1.363636363636363669e+01…
4.166666666666666430e+01 3.666666666666666430e+01 4.444444444444444287e+01 3.555555555555555713e+01 4.000000000000000000e+01 4.166666666666666430e+01 4.111111111111111427e+01 4.500000000000000000e+01 4.555555555555555713e+01 4.666666666666666430e+01 3.388888888888888573e+01 4.333333333333333570e+01 5.222222222222222143e+01 3.666666666666666430e+01 4.444444444444444287e+01 4.222222222222222143e+01…
7.843137254901960675e-01 4.901960784313725283e-01 8.823529411764705621e-01 6.862745098039215730e-01 5.882352941176470784e-01 1.078431372549019551e+00 6.862745098039215730e-01 7.843137254901960675e-01 1.078431372549019551e+00 5.882352941176470784e-01 7.843137254901960675e-01 3.921568627450980338e-01 1.176470588235294157e+00 1.372549019607843146e+00 8.823529411764705621e-01 1.176470588235294157e+00…
1.960784313725490169e-01 4.901960784313725283e-01 2.941176470588235392e-01 6.862745098039215730e-01 9.803921568627450567e-01 2.941176470588235392e-01 5.882352941176470784e-01 6.862745098039215730e-01 4.901960784313725283e-01 9.803921568627450567e-01 1.470588235294117752e+00 8.823529411764705621e-01 4.901960784313725283e-01 6.862745098039215730e-01 3.921568627450980338e-01 1.274509803921568540e+00…
1.196581196581196549e+00 1.367521367521367548e+00 1.452991452991452936e+00 1.452991452991452936e+00 1.025641025641025550e+00 1.111111111111111160e+00 6.837606837606837740e-01 1.025641025641025550e+00 1.623931623931623935e+00 1.709401709401709324e+00 2.136752136752136710e+00 1.538461538461538547e+00 1.452991452991452936e+00 1.025641025641025550e+00 1.367521367521367548e+00 1.538461538461538547e+00…
7.663551401869159285e+00 7.943925233644860029e+00 8.411214953271027639e+00 8.504672897196261516e+00 9.626168224299066267e+00 9.719626168224298368e+00 1.009345794392523388e+01 8.224299065420559884e+00 9.158878504672896881e+00 1.028037383177570163e+01 8.411214953271027639e+00 8.411214953271027639e+00 1.000000000000000000e+01 9.813084112149532245e+00 1.140186915887850461e+01 9.626168224299066267e+00…
8.750000000000000000e+00 8.333333333333333925e+00 7.500000000000000000e+00 7.916666666666666963e+00 5.833333333333333037e+00 8.333333333333333925e+00 7.083333333333333037e+00 8.333333333333333925e+00 5.416666666666666963e+00 7.083333333333333037e+00 8.333333333333333925e+00 1.041666666666666607e+01 7.083333333333333037e+00 1.041666666666666607e+01 1.000000000000000000e+01 5.833333333333333037e+00…
7.916666666666666963e+00 8.333333333333333925e+00 8.333333333333333925e+00 9.166666666666666075e+00 1.041666666666666607e+01 1.333333333333333393e+01 1.166666666666666607e+01 8.333333333333333925e+00 8.333333333333333925e+00 1.250000000000000000e+01 9.166666666666666075e+00 1.458333333333333393e+01 1.083333333333333393e+01 1.208333333333333393e+01 1.333333333333333393e+01 7.916666666666666963e+00…
SOMI_proj
6.363636363636363313e+00 1.181818181818181834e+01 1.181818181818181834e+01 1.363636363636363669e+01 7.272727272727272485e+00 1.181818181818181834e+01 1.545454545454545503e+01 1.000000000000000000e+01 1.363636363636363669e+01 8.181818181818181657e+00 5.454545454545454142e+00 7.272727272727272485e+00 8.181818181818181657e+00 6.363636363636363313e+00 6.363636363636363313e+00 9.090909090909091717e+00…
3.434782608695652328e+01 3.586956521739130466e+01 3.608695652173913260e+01 3.608695652173913260e+01 3.673913043478260931e+01 3.217391304347825809e+01 3.282608695652174191e+01 3.413043478260869534e+01 3.217391304347825809e+01 3.086956521739130466e+01 3.652173913043478137e+01 3.521739130434782794e+01 3.717391304347825809e+01 3.586956521739130466e+01 3.000000000000000000e+01 3.456521739130435122e+01…
2.173913043478260809e-01 4.347826086956521618e-01 0.000000000000000000e+00 2.173913043478260809e-01 2.173913043478260809e-01 0.000000000000000000e+00 2.173913043478260809e-01 0.000000000000000000e+00 6.521739130434782705e-01 0.000000000000000000e+00 2.173913043478260809e-01 4.347826086956521618e-01 4.347826086956521618e-01 6.521739130434782705e-01 2.173913043478260809e-01 4.347826086956521618e-01…
6.086956521739130821e+00 6.304347826086956097e+00 4.782608695652173836e+00 4.347826086956521507e+00 5.000000000000000000e+00 6.086956521739130821e+00 4.347826086956521507e+00 4.130434782608695343e+00 2.173913043478260754e+00 2.826086956521739246e+00 4.347826086956521507e+00 4.130434782608695343e+00 5.217391304347826164e+00 3.260869565217391131e+00 6.086956521739130821e+00 7.173913043478260754e+00…
5.869565217391304657e+00 6.739130434782608425e+00 2.826086956521739246e+00 3.695652173913043459e+00 4.130434782608695343e+00 6.956521739130434590e+00 5.000000000000000000e+00 4.347826086956521507e+00 3.043478260869565410e+00 5.434782608695652328e+00 3.913043478260869623e+00 4.565217391304347672e+00 4.347826086956521507e+00 2.826086956521739246e+00 6.304347826086956097e+00 5.652173913043478493e+00…
2.173913043478260809e-01 0.000000000000000000e+00 8.695652173913043237e-01 8.695652173913043237e-01 8.695652173913043237e-01 6.521739130434782705e-01 2.173913043478260809e-01 2.173913043478260809e-01 2.173913043478260809e-01 2.173913043478260809e-01 2.173913043478260809e-01 2.173913043478260809e-01 1.304347826086956541e+00 2.173913043478260809e-01 4.347826086956521618e-01 4.347826086956521618e-01…
1.538461538461538547e+00 1.153846153846153744e+00 1.730769230769230838e+00 9.615384615384615641e-01 2.307692307692307487e+00 5.769230769230768718e-01 1.153846153846153744e+00 1.730769230769230838e+00 2.884615384615384581e+00 1.153846153846153744e+00 1.923076923076923128e+00 9.615384615384615641e-01 1.730769230769230838e+00 2.884615384615384581e+00 3.269230769230769162e+00 3.269230769230769162e+00…
7.307692307692307487e+00 5.769230769230769162e+00 7.692307692307692513e+00 7.115384615384614975e+00 6.923076923076923350e+00 7.692307692307692513e+00 5.192307692307692513e+00 9.230769230769229949e+00 7.884615384615385025e+00 7.692307692307692513e+00 8.653846153846153300e+00 5.961538461538461675e+00 6.538461538461538325e+00 6.153846153846154188e+00 6.730769230769230838e+00 9.038461538461538325e+00…
3.457943925233645022e+00 3.738317757009345765e+00 2.429906542056074592e+00 2.616822429906541903e+00 2.523364485981308469e+00 2.990654205607476523e+00 1.869158878504672883e+00 2.990654205607476523e+00 1.962616822429906538e+00 1.962616822429906538e+00 2.523364485981308469e+00 4.485981308411214563e+00 3.177570093457943834e+00 3.457943925233645022e+00 3.738317757009345765e+00 3.271028037383177711e+00…
6.458333333333333037e+00 3.125000000000000000e+00 3.750000000000000000e+00 3.750000000000000000e+00 3.958333333333333481e+00 6.041666666666666963e+00 6.250000000000000000e+00 5.625000000000000000e+00 5.833333333333333037e+00 5.208333333333333037e+00 6.458333333333333037e+00 4.791666666666666963e+00 5.208333333333333037e+00 5.208333333333333037e+00 6.250000000000000000e+00 6.666666666666666963e+00…
4.166666666666666852e-01 4.166666666666666852e-01 6.250000000000000000e-01 6.250000000000000000e-01 0.000000000000000000e+00 4.166666666666666852e-01 2.083333333333333426e-01 2.083333333333333426e-01 8.333333333333333703e-01 4.166666666666666852e-01 8.333333333333333703e-01 4.166666666666666852e-01 4.166666666666666852e-01 4.166666666666666852e-01 1.458333333333333259e+00 6.250000000000000000e-01…
6.250000000000000000e+00 5.625000000000000000e+00 7.500000000000000000e+00 5.208333333333333037e+00 6.666666666666666963e+00 6.250000000000000000e+00 7.083333333333333037e+00 4.791666666666666963e+00 7.291666666666666963e+00 8.125000000000000000e+00 7.500000000000000000e+00 7.500000000000000000e+00 7.916666666666666963e+00 1.270833333333333393e+01 8.333333333333333925e+00 9.791666666666666075e+00…
0.000000000000000000e+00 0.000000000000000000e+00 0.000000000000000000e+00 0.000000000000000000e+00 0.000000000000000000e+00 0.000000000000000000e+00 1.219512195121951192e-01 0.000000000000000000e+00 0.000000000000000000e+00 0.000000000000000000e+00 0.000000000000000000e+00 0.000000000000000000e+00 0.000000000000000000e+00 0.000000000000000000e+00 0.000000000000000000e+00 0.000000000000000000e+00…
6.448598130841121545e+00 7.663551401869159285e+00 5.981308411214953047e+00 5.700934579439252303e+00 6.635514018691588412e+00 7.850467289719626152e+00 8.130841121495327783e+00 9.158878504672896881e+00 8.785046728971963148e+00 9.813084112149532245e+00 1.046728971962616761e+01 7.943925233644860029e+00 6.915887850467290043e+00 8.878504672897197025e+00 1.121495327102803685e+01 7.383177570093457653e+00…
1.219512195121951192e+00 2.073170731707317138e+00 2.317073170731707155e+00 1.707317073170731669e+00 2.195121951219512368e+00 2.926829268292682862e+00 1.707317073170731669e+00 1.707317073170731669e+00 1.951219512195121908e+00 2.195121951219512368e+00 2.926829268292682862e+00 6.097560975609755962e-01 2.560975609756097615e+00 2.073170731707317138e+00 1.951219512195121908e+00 1.219512195121951192e+00…
1.739130434782608647e+00 1.304347826086956541e+00 1.304347826086956541e+00 1.304347826086956541e+00 2.608695652173913082e+00 3.478260869565217295e+00 3.043478260869565410e+00 2.173913043478260754e+00 2.608695652173913082e+00 1.739130434782608647e+00 3.043478260869565410e+00 5.652173913043478493e+00 5.652173913043478493e+00 1.304347826086956541e+00 2.173913043478260754e+00 4.782608695652173836e+00…
1.304347826086956541e+00 4.347826086956521618e-01 1.304347826086956541e+00 1.739130434782608647e+00 2.608695652173913082e+00 3.913043478260869623e+00 1.304347826086956541e+00 3.478260869565217295e+00 1.739130434782608647e+00 2.173913043478260754e+00 2.608695652173913082e+00 3.913043478260869623e+00 1.739130434782608647e+00 1.304347826086956541e+00 1.739130434782608647e+00 3.043478260869565410e+00…
0.000000000000000000e+00 4.347826086956521618e-01 0.000000000000000000e+00 4.347826086956521618e-01 4.347826086956521618e-01 8.695652173913043237e-01 0.000000000000000000e+00 0.000000000000000000e+00 0.000000000000000000e+00 4.347826086956521618e-01 0.000000000000000000e+00 8.695652173913043237e-01 4.347826086956521618e-01 8.695652173913043237e-01 0.000000000000000000e+00 4.347826086956521618e-01…
7.391304347826086918e+00 8.260869565217390686e+00 7.826086956521739246e+00 6.521739130434782261e+00 9.565217391304347672e+00 4.782608695652173836e+00 1.086956521739130466e+01 7.826086956521739246e+00 8.695652173913043015e+00 6.956521739130434590e+00 8.695652173913043015e+00 1.260869565217391219e+01 8.260869565217390686e+00 7.391304347826086918e+00 5.652173913043478493e+00 1.478260869565217384e+01…
1.090909090909090828e+01 1.272727272727272663e+01 1.636363636363636331e+01 1.545454545454545503e+01 4.545454545454545858e+00 6.363636363636363313e+00 1.000000000000000000e+01 6.363636363636363313e+00 1.454545454545454497e+01 8.181818181818181657e+00 6.363636363636363313e+00 1.181818181818181834e+01 9.090909090909091717e+00 7.272727272727272485e+00 9.090909090909091717e+00 9.090909090909091717e+00…
4.166666666666666852e-01 8.333333333333333703e-01 1.041666666666666741e+00 6.250000000000000000e-01 4.166666666666666852e-01 6.250000000000000000e-01 0.000000000000000000e+00 6.250000000000000000e-01 6.250000000000000000e-01 1.250000000000000000e+00 1.250000000000000000e+00 1.041666666666666741e+00 1.250000000000000000e+00 1.458333333333333259e+00 8.333333333333333703e-01 1.458333333333333259e+00…
0.000000000000000000e+00 0.000000000000000000e+00 1.818181818181818121e+00 0.000000000000000000e+00 9.090909090909090606e-01 1.818181818181818121e+00 0.000000000000000000e+00 0.000000000000000000e+00 2.727272727272727071e+00 0.000000000000000000e+00 1.818181818181818121e+00 1.818181818181818121e+00 9.090909090909090606e-01 0.000000000000000000e+00 0.000000000000000000e+00 0.000000000000000000e+00…
1.387254901960784252e+02 1.385294117647058840e+02 1.413725490196078454e+02 1.200000000000000000e+02 1.419607843137254974e+02 1.291176470588235361e+02 1.353921568627451109e+02 1.338235294117646959e+02 1.297058823529411882e+02 1.271568627450980387e+02 1.227450980392156907e+02 1.330392156862745026e+02 1.281372549019607732e+02 1.239215686274509807e+02 1.283333333333333428e+02 1.252941176470588260e+02…
2.833333333333333215e+01 2.354166666666666785e+01 2.770833333333333215e+01 2.458333333333333215e+01 2.708333333333333215e+01 2.500000000000000000e+01 2.312500000000000000e+01 2.604166666666666785e+01 2.479166666666666785e+01 2.250000000000000000e+01 2.291666666666666785e+01 2.166666666666666785e+01 2.520833333333333215e+01 2.604166666666666785e+01 2.375000000000000000e+01 2.375000000000000000e+01…
5.555555555555555358e+00 5.555555555555555358e+00 4.444444444444444642e+00 7.222222222222222321e+00 5.555555555555555358e+00 2.222222222222222321e+00 3.333333333333333481e+00 6.111111111111110716e+00 7.777777777777777679e+00 3.888888888888888840e+00 1.111111111111111160e+00 1.111111111111111160e+00 6.111111111111110716e+00 1.166666666666666607e+01 8.888888888888889284e+00 7.777777777777777679e+00…
8.865384615384616041e+01 8.903846153846153300e+01 8.807692307692308020e+01 8.923076923076922640e+01 1.021153846153846132e+02 8.538461538461538680e+01 9.346153846153846700e+01 9.923076923076922640e+01 8.173076923076922640e+01 9.346153846153846700e+01 9.326923076923077360e+01 9.384615384615383959e+01 9.134615384615383959e+01 1.038461538461538396e+02 9.826923076923077360e+01 9.615384615384616041e+01…
3.636363636363636243e+00 1.818181818181818121e+00 2.727272727272727071e+00 0.000000000000000000e+00 1.818181818181818121e+00 9.090909090909090606e-01 9.090909090909090606e-01 2.727272727272727071e+00 3.636363636363636243e+00 2.727272727272727071e+00 3.636363636363636243e+00 2.727272727272727071e+00 2.727272727272727071e+00 1.818181818181818121e+00 0.000000000000000000e+00 0.000000000000000000e+00…
0.000000000000000000e+00 0.000000000000000000e+00 0.000000000000000000e+00 0.000000000000000000e+00 0.000000000000000000e+00 0.000000000000000000e+00 9.090909090909090606e-01 0.000000000000000000e+00 0.000000000000000000e+00 1.818181818181818121e+00 1.818181818181818121e+00 4.545454545454545858e+00 0.000000000000000000e+00 0.000000000000000000e+00 9.090909090909090606e-01 9.090909090909090606e-01…
0.000000000000000000e+00 2.173913043478260809e-01 0.000000000000000000e+00 0.000000000000000000e+00 2.173913043478260809e-01 4.347826086956521618e-01 4.347826086956521618e-01 2.173913043478260809e-01 0.000000000000000000e+00 2.173913043478260809e-01 4.347826086956521618e-01 4.347826086956521618e-01 2.173913043478260809e-01 4.347826086956521618e-01 2.173913043478260809e-01 2.173913043478260809e-01…
5.769230769230768718e-01 7.692307692307692735e-01 1.730769230769230838e+00 5.769230769230768718e-01 0.000000000000000000e+00 1.153846153846153744e+00 3.846153846153846367e-01 1.923076923076923184e-01 1.153846153846153744e+00 3.846153846153846367e-01 5.769230769230768718e-01 0.000000000000000000e+00 1.923076923076923184e-01 3.846153846153846367e-01 3.846153846153846367e-01 5.769230769230768718e-01…
1.730769230769230838e+00 1.730769230769230838e+00 2.884615384615384581e+00 2.115384615384615419e+00 2.500000000000000000e+00 1.153846153846153744e+00 1.153846153846153744e+00 3.846153846153846256e+00 3.269230769230769162e+00 1.730769230769230838e+00 2.115384615384615419e+00 2.307692307692307487e+00 3.461538461538461675e+00 2.884615384615384581e+00 2.692307692307692513e+00 3.461538461538461675e+00…
4.038461538461538325e+00 4.038461538461538325e+00 2.692307692307692513e+00 4.807692307692307487e+00 6.153846153846154188e+00 3.846153846153846256e+00 4.038461538461538325e+00 2.884615384615384581e+00 4.038461538461538325e+00 3.846153846153846256e+00 4.230769230769230838e+00 4.807692307692307487e+00 5.576923076923076650e+00 6.923076923076923350e+00 6.730769230769230838e+00 6.346153846153845812e+00…
3.125000000000000000e+00 3.750000000000000000e+00 4.687500000000000000e+00 2.812500000000000000e+00 3.437500000000000000e+00 5.000000000000000000e+00 5.625000000000000000e+00 4.687500000000000000e+00 4.062500000000000000e+00 5.000000000000000000e+00 6.250000000000000000e+00 5.000000000000000000e+00 5.625000000000000000e+00 1.000000000000000000e+01 8.437500000000000000e+00 9.375000000000000000e+00…
1.041666666666666741e+00 4.166666666666666852e-01 1.666666666666666741e+00 6.250000000000000000e-01 6.250000000000000000e-01 1.458333333333333259e+00 1.041666666666666741e+00 1.666666666666666741e+00 1.250000000000000000e+00 1.458333333333333259e+00 8.333333333333333703e-01 8.333333333333333703e-01 8.333333333333333703e-01 1.041666666666666741e+00 4.166666666666666852e-01 8.333333333333333703e-01…
2.916666666666666519e+00 2.916666666666666519e+00 3.958333333333333481e+00 3.125000000000000000e+00 3.333333333333333481e+00 4.166666666666666963e+00 4.791666666666666963e+00 3.750000000000000000e+00 2.083333333333333481e+00 2.291666666666666519e+00 3.958333333333333481e+00 5.625000000000000000e+00 5.208333333333333037e+00 5.625000000000000000e+00 6.458333333333333037e+00 5.208333333333333037e+00…
3.125000000000000000e+00 2.708333333333333481e+00 2.083333333333333481e+00 2.083333333333333481e+00 3.541666666666666519e+00 2.916666666666666519e+00 2.708333333333333481e+00 2.291666666666666519e+00 2.708333333333333481e+00 3.333333333333333481e+00 3.333333333333333481e+00 2.708333333333333481e+00 2.083333333333333481e+00 2.083333333333333481e+00 2.708333333333333481e+00 1.250000000000000000e+00…
0.000000000000000000e+00 2.083333333333333426e-01 0.000000000000000000e+00 4.166666666666666852e-01 4.166666666666666852e-01 6.250000000000000000e-01 6.250000000000000000e-01 8.333333333333333703e-01 6.250000000000000000e-01 1.041666666666666741e+00 2.083333333333333426e-01 2.083333333333333426e-01 8.333333333333333703e-01 8.333333333333333703e-01 6.250000000000000000e-01 4.166666666666666852e-01…
1.666666666666666741e+00 8.333333333333333703e-01 1.458333333333333259e+00 1.666666666666666741e+00 1.250000000000000000e+00 6.250000000000000000e-01 1.458333333333333259e+00 8.333333333333333703e-01 1.666666666666666741e+00 1.250000000000000000e+00 8.333333333333333703e-01 2.083333333333333426e-01 2.083333333333333481e+00 1.250000000000000000e+00 1.250000000000000000e+00 2.916666666666666519e+00…
6.250000000000000000e-01 0.000000000000000000e+00 2.083333333333333426e-01 2.083333333333333426e-01 8.333333333333333703e-01 4.166666666666666852e-01 6.250000000000000000e-01 2.083333333333333426e-01 8.333333333333333703e-01 6.250000000000000000e-01 6.250000000000000000e-01 2.083333333333333426e-01 1.041666666666666741e+00 2.083333333333333426e-01 0.000000000000000000e+00 4.166666666666666852e-01…
2.916666666666666519e+00 1.875000000000000000e+00 3.541666666666666519e+00 1.875000000000000000e+00 2.500000000000000000e+00 1.250000000000000000e+00 2.708333333333333481e+00 2.708333333333333481e+00 3.333333333333333481e+00 3.125000000000000000e+00 3.333333333333333481e+00 3.333333333333333481e+00 2.083333333333333481e+00 2.291666666666666519e+00 3.333333333333333481e+00 2.291666666666666519e+00…
0.000000000000000000e+00 0.000000000000000000e+00 0.000000000000000000e+00 0.000000000000000000e+00 0.000000000000000000e+00 0.000000000000000000e+00 0.000000000000000000e+00 4.347826086956521618e-01 0.000000000000000000e+00 0.000000000000000000e+00 4.347826086956521618e-01 4.347826086956521618e-01 0.000000000000000000e+00 0.000000000000000000e+00 0.000000000000000000e+00 0.000000000000000000e+00…
NE
SOMI_local
4.166666666666666963e+00 2.083333333333333481e+00 5.000000000000000000e+00 4.166666666666666963e+00 2.916666666666666519e+00 4.166666666666666963e+00 5.416666666666666963e+00 2.500000000000000000e+00 2.500000000000000000e+00 3.750000000000000000e+00 2.916666666666666519e+00 2.916666666666666519e+00 4.166666666666666963e+00 5.416666666666666963e+00 3.750000000000000000e+00 2.916666666666666519e+00…
3.333333333333333481e+00 2.916666666666666519e+00 2.916666666666666519e+00 4.166666666666666852e-01 1.666666666666666741e+00 3.333333333333333481e+00 2.916666666666666519e+00 2.500000000000000000e+00 0.000000000000000000e+00 1.250000000000000000e+00 2.500000000000000000e+00 1.666666666666666741e+00 1.250000000000000000e+00 2.500000000000000000e+00 1.250000000000000000e+00 4.583333333333333037e+00…
5.416666666666666963e+00 7.500000000000000000e+00 5.000000000000000000e+00 3.333333333333333481e+00 6.666666666666666963e+00 5.833333333333333037e+00 4.166666666666666963e+00 5.833333333333333037e+00 1.666666666666666741e+00 5.416666666666666963e+00 7.500000000000000000e+00 6.250000000000000000e+00 2.500000000000000000e+00 5.416666666666666963e+00 5.000000000000000000e+00 5.000000000000000000e+00…
9.583333333333333925e+00 1.083333333333333393e+01 1.500000000000000000e+01 9.583333333333333925e+00 1.208333333333333393e+01 1.291666666666666607e+01 1.333333333333333393e+01 1.500000000000000000e+01 1.250000000000000000e+01 1.458333333333333393e+01 1.583333333333333393e+01 1.500000000000000000e+01 1.208333333333333393e+01 1.291666666666666607e+01 1.416666666666666607e+01 1.500000000000000000e+01…
SOMI_proj
8.888888888888889284e+00 5.555555555555555358e+00 2.222222222222222321e+00 5.555555555555555358e+00 8.888888888888889284e+00 7.777777777777777679e+00 5.555555555555555358e+00 3.333333333333333481e+00 8.888888888888889284e+00 1.222222222222222143e+01 2.222222222222222321e+00 8.888888888888889284e+00 5.555555555555555358e+00 8.888888888888889284e+00 7.777777777777777679e+00 1.000000000000000000e+01…
1.250000000000000000e+00 1.250000000000000000e+00 2.500000000000000000e+00 2.500000000000000000e+00 2.500000000000000000e+00 1.250000000000000000e+00 8.333333333333333703e-01 2.083333333333333481e+00 0.000000000000000000e+00 8.333333333333333703e-01 2.083333333333333481e+00 2.083333333333333481e+00 8.333333333333333703e-01 2.083333333333333481e+00 2.916666666666666519e+00 2.500000000000000000e+00…
1.250000000000000000e+01 1.458333333333333393e+01 1.291666666666666607e+01 1.250000000000000000e+01 1.083333333333333393e+01 1.041666666666666607e+01 1.041666666666666607e+01 1.083333333333333393e+01 6.666666666666666963e+00 1.416666666666666607e+01 1.416666666666666607e+01 1.375000000000000000e+01 1.583333333333333393e+01 1.541666666666666607e+01 1.208333333333333393e+01 1.166666666666666607e+01…
5.833333333333333037e+00 6.666666666666666963e+00 6.250000000000000000e+00 5.000000000000000000e+00 2.083333333333333481e+00 3.750000000000000000e+00 2.500000000000000000e+00 4.166666666666666963e+00 4.583333333333333037e+00 4.583333333333333037e+00 4.166666666666666963e+00 5.416666666666666963e+00 3.750000000000000000e+00 4.166666666666666963e+00 2.916666666666666519e+00 6.250000000000000000e+00…
1.000000000000000000e+00 3.000000000000000000e+00 0.000000000000000000e+00 5.000000000000000000e+00 3.000000000000000000e+00 3.000000000000000000e+00 2.000000000000000000e+00 0.000000000000000000e+00 4.000000000000000000e+00 3.000000000000000000e+00 3.000000000000000000e+00 1.000000000000000000e+00 4.000000000000000000e+00 1.000000000000000000e+00 2.000000000000000000e+00 2.000000000000000000e+00…
3.000000000000000000e+00 1.000000000000000000e+00 5.000000000000000000e+00 3.000000000000000000e+00 7.000000000000000000e+00 7.000000000000000000e+00 9.000000000000000000e+00 6.000000000000000000e+00 4.000000000000000000e+00 3.000000000000000000e+00 7.000000000000000000e+00 3.000000000000000000e+00 3.000000000000000000e+00 6.000000000000000000e+00 7.000000000000000000e+00 3.000000000000000000e+00…
4.799999999999999822e+00 5.599999999999999645e+00 4.799999999999999822e+00 6.400000000000000355e+00 4.799999999999999822e+00 3.200000000000000178e+00 3.600000000000000089e+00 3.200000000000000178e+00 3.200000000000000178e+00 5.200000000000000178e+00 3.200000000000000178e+00 3.600000000000000089e+00 3.600000000000000089e+00 3.600000000000000089e+00 2.799999999999999822e+00 3.200000000000000178e+00…
4.166666666666666852e-01 2.916666666666666519e+00 8.333333333333333703e-01 0.000000000000000000e+00 4.166666666666666852e-01 2.500000000000000000e+00 1.666666666666666741e+00 1.250000000000000000e+00 4.166666666666666852e-01 1.666666666666666741e+00 1.666666666666666741e+00 8.333333333333333703e-01 2.500000000000000000e+00 4.166666666666666852e-01 1.666666666666666741e+00 1.250000000000000000e+00…
9.166666666666666075e+00 7.916666666666666963e+00 9.583333333333333925e+00 9.166666666666666075e+00 9.166666666666666075e+00 5.833333333333333037e+00 8.333333333333333925e+00 9.166666666666666075e+00 1.041666666666666607e+01 9.166666666666666075e+00 9.166666666666666075e+00 8.750000000000000000e+00 7.916666666666666963e+00 7.916666666666666963e+00 8.750000000000000000e+00 1.208333333333333393e+01…
3.750000000000000000e+00 5.000000000000000000e+00 5.000000000000000000e+00 7.500000000000000000e+00 3.750000000000000000e+00 0.000000000000000000e+00 2.500000000000000000e+00 0.000000000000000000e+00 1.250000000000000000e+00 2.500000000000000000e+00 1.250000000000000000e+00 2.500000000000000000e+00 2.500000000000000000e+00 2.500000000000000000e+00 3.750000000000000000e+00 1.250000000000000000e+00…
0.000000000000000000e+00 3.750000000000000000e+00 0.000000000000000000e+00 2.500000000000000000e+00 1.250000000000000000e+00 0.000000000000000000e+00 0.000000000000000000e+00 1.250000000000000000e+00 0.000000000000000000e+00 1.250000000000000000e+00 0.000000000000000000e+00 0.000000000000000000e+00 1.250000000000000000e+00 0.000000000000000000e+00 1.250000000000000000e+00 0.000000000000000000e+00…
8.750000000000000000e+00 1.250000000000000000e+01 8.750000000000000000e+00 8.750000000000000000e+00 6.250000000000000000e+00 2.500000000000000000e+00 7.500000000000000000e+00 7.500000000000000000e+00 1.000000000000000000e+01 8.750000000000000000e+00 7.500000000000000000e+00 3.750000000000000000e+00 7.500000000000000000e+00 6.250000000000000000e+00 2.500000000000000000e+00 6.250000000000000000e+00…
2.500000000000000000e+00 5.000000000000000000e+00 1.250000000000000000e+00 2.500000000000000000e+00 0.000000000000000000e+00 0.000000000000000000e+00 0.000000000000000000e+00 0.000000000000000000e+00 0.000000000000000000e+00 0.000000000000000000e+00 0.000000000000000000e+00 0.000000000000000000e+00 0.000000000000000000e+00 0.000000000000000000e+00 0.000000000000000000e+00 0.000000000000000000e+00…
3.750000000000000000e+00 6.250000000000000000e+00 3.750000000000000000e+00 3.750000000000000000e+00 3.750000000000000000e+00 3.750000000000000000e+00 2.500000000000000000e+00 2.500000000000000000e+00 2.500000000000000000e+00 2.500000000000000000e+00 3.750000000000000000e+00 6.250000000000000000e+00 3.750000000000000000e+00 1.250000000000000000e+00 2.500000000000000000e+00 3.750000000000000000e+00…
0.000000000000000000e+00 1.250000000000000000e+00 0.000000000000000000e+00 1.250000000000000000e+00 0.000000000000000000e+00 1.250000000000000000e+00 0.000000000000000000e+00 0.000000000000000000e+00 0.000000000000000000e+00 0.000000000000000000e+00 0.000000000000000000e+00 0.000000000000000000e+00 0.000000000000000000e+00 2.500000000000000000e+00 0.000000000000000000e+00 0.000000000000000000e+00…

[truncated: 21 more sheets: S5c,d, S7c, S7d, S8a, S8b, S8c, S9b, S9c, S10c, S11c, S12a, S12c, S13a, S13b, S13c, S6a Expert, S6a Non-EXpert, S6b Expert, S6b Non-Expert, S6c Expert …]
