# Supplementary material for: Predictive goal coding by dentate gyrus somatostatin-expressing interneurons in male mice
Source: Nat Commun. 2025 Jun 25;16:5382. doi: 10.1038/s41467-025-60841-y (PMC12198415; doi:10.1038/s41467-025-60841-y)
Supplement: Supplementary file 4 — Source data for main and extended figures. [file 41467_2025_60841_MOESM4_ESM.zip › Yuan et al-source_data_main figures.xlsx]

## Sheet: Fig1b
mCherrySOM	SOMImCherry
1	53.49%
91.67%	28.21%
1	53.85%
1	37.50%
88.89%	1
1	57.69%
94.12%	55.17%
88.89%	45.71%
88.46%	58.97%
86.96%	51.28%
78.26%	0.72

## Sheet: Fig1d-DG-SOMI
0.000000000000000000e+00 3.265306122448979664e+00 0.000000000000000000e+00 0.000000000000000000e+00 1.632653061224489832e+00 0.000000000000000000e+00 0.000000000000000000e+00 1.632653061224489832e+00 0.000000000000000000e+00 1.632653061224489832e+00 0.000000000000000000e+00 0.000000000000000000e+00 0.000000000000000000e+00 1.632653061224489832e+00 1.632653061224489832e+00 0.000000000000000000e+00…
0.000000000000000000e+00 0.000000000000000000e+00 0.000000000000000000e+00 0.000000000000000000e+00 0.000000000000000000e+00 0.000000000000000000e+00 0.000000000000000000e+00 0.000000000000000000e+00 1.632653061224489832e+00 0.000000000000000000e+00 0.000000000000000000e+00 0.000000000000000000e+00 0.000000000000000000e+00 0.000000000000000000e+00 0.000000000000000000e+00 0.000000000000000000e+00…
1.632653061224489832e+00 0.000000000000000000e+00 1.632653061224489832e+00 1.632653061224489832e+00 0.000000000000000000e+00 1.632653061224489832e+00 3.265306122448979664e+00 0.000000000000000000e+00 1.632653061224489832e+00 1.632653061224489832e+00 0.000000000000000000e+00 1.632653061224489832e+00 1.632653061224489832e+00 1.632653061224489832e+00 0.000000000000000000e+00 1.632653061224489832e+00…
0.000000000000000000e+00 0.000000000000000000e+00 0.000000000000000000e+00 0.000000000000000000e+00 0.000000000000000000e+00 0.000000000000000000e+00 0.000000000000000000e+00 0.000000000000000000e+00 0.000000000000000000e+00 0.000000000000000000e+00 0.000000000000000000e+00 0.000000000000000000e+00 0.000000000000000000e+00 0.000000000000000000e+00 1.632653061224489832e+00 0.000000000000000000e+00…
3.265306122448979664e+00 1.632653061224489832e+00 3.265306122448979664e+00 6.530612244897959329e+00 3.265306122448979664e+00 4.897959183673469497e+00 4.897959183673469497e+00 0.000000000000000000e+00 6.530612244897959329e+00 9.795918367346938993e+00 1.632653061224489832e+00 6.530612244897959329e+00 3.265306122448979664e+00 4.897959183673469497e+00 8.163265306122449161e+00 6.530612244897959329e+00…
0.000000000000000000e+00 0.000000000000000000e+00 0.000000000000000000e+00 0.000000000000000000e+00 0.000000000000000000e+00 0.000000000000000000e+00 0.000000000000000000e+00 0.000000000000000000e+00 0.000000000000000000e+00 0.000000000000000000e+00 0.000000000000000000e+00 0.000000000000000000e+00 0.000000000000000000e+00 0.000000000000000000e+00 0.000000000000000000e+00 0.000000000000000000e+00…
4.000000000000000000e+00 5.454545454545454142e+00 6.181818181818181657e+00 4.727272727272727515e+00 4.727272727272727515e+00 6.181818181818181657e+00 6.545454545454545858e+00 3.636363636363636243e+00 3.636363636363636243e+00 6.545454545454545858e+00 4.727272727272727515e+00 6.909090909090909172e+00 5.090909090909090828e+00 6.909090909090909172e+00 7.272727272727272485e+00 5.090909090909090828e+00…
2.909090909090909172e+00 7.272727272727272929e-01 1.090909090909090828e+00 3.636363636363636465e-01 3.636363636363636465e-01 3.636363636363636465e-01 1.454545454545454586e+00 7.272727272727272929e-01 1.090909090909090828e+00 3.636363636363636465e-01 1.090909090909090828e+00 1.090909090909090828e+00 1.090909090909090828e+00 1.454545454545454586e+00 3.636363636363636465e-01 1.090909090909090828e+00…
5.090909090909090828e+00 6.181818181818181657e+00 4.727272727272727515e+00 8.000000000000000000e+00 6.545454545454545858e+00 7.272727272727272485e+00 5.454545454545454142e+00 5.454545454545454142e+00 4.727272727272727515e+00 5.090909090909090828e+00 6.181818181818181657e+00 7.272727272727272485e+00 6.181818181818181657e+00 5.818181818181818343e+00 1.163636363636363669e+01 7.272727272727272485e+00…
0.000000000000000000e+00 0.000000000000000000e+00 0.000000000000000000e+00 0.000000000000000000e+00 0.000000000000000000e+00 0.000000000000000000e+00 3.636363636363636465e-01 0.000000000000000000e+00 0.000000000000000000e+00 0.000000000000000000e+00 0.000000000000000000e+00 0.000000000000000000e+00 0.000000000000000000e+00 0.000000000000000000e+00 0.000000000000000000e+00 0.000000000000000000e+00…
1.090909090909090828e+00 1.454545454545454586e+00 1.818181818181818121e+00 1.090909090909090828e+00 1.454545454545454586e+00 1.818181818181818121e+00 1.818181818181818121e+00 2.181818181818181657e+00 2.181818181818181657e+00 1.454545454545454586e+00 7.272727272727272929e-01 2.545454545454545414e+00 1.818181818181818121e+00 2.909090909090909172e+00 1.090909090909090828e+00 1.818181818181818121e+00…
2.545454545454545414e+00 3.272727272727272929e+00 2.181818181818181657e+00 2.181818181818181657e+00 3.272727272727272929e+00 2.545454545454545414e+00 4.000000000000000000e+00 1.818181818181818121e+00 3.636363636363636243e+00 1.454545454545454586e+00 2.909090909090909172e+00 4.000000000000000000e+00 1.818181818181818121e+00 3.272727272727272929e+00 4.000000000000000000e+00 1.454545454545454586e+00…
1.818181818181818121e+00 2.909090909090909172e+00 2.181818181818181657e+00 2.909090909090909172e+00 4.727272727272727515e+00 3.272727272727272929e+00 2.909090909090909172e+00 3.272727272727272929e+00 4.727272727272727515e+00 3.636363636363636243e+00 4.000000000000000000e+00 2.545454545454545414e+00 3.636363636363636243e+00 2.909090909090909172e+00 2.545454545454545414e+00 2.909090909090909172e+00…
9.818181818181818343e+00 8.000000000000000000e+00 1.236363636363636331e+01 1.054545454545454497e+01 8.363636363636363313e+00 9.454545454545455030e+00 1.127272727272727337e+01 8.000000000000000000e+00 6.545454545454545858e+00 9.818181818181818343e+00 9.454545454545455030e+00 9.090909090909091717e+00 1.163636363636363669e+01 7.272727272727272485e+00 5.454545454545454142e+00 8.727272727272726627e+00…
5.454545454545454142e+00 4.000000000000000000e+00 6.545454545454545858e+00 5.454545454545454142e+00 2.909090909090909172e+00 6.181818181818181657e+00 5.818181818181818343e+00 4.363636363636363313e+00 4.363636363636363313e+00 9.818181818181818343e+00 2.909090909090909172e+00 4.363636363636363313e+00 4.363636363636363313e+00 3.272727272727272929e+00 5.090909090909090828e+00 3.272727272727272929e+00…
4.413793103448275801e+00 4.965517241379310498e+00 1.655172413793103425e+00 4.965517241379310498e+00 6.068965517241379004e+00 6.068965517241379004e+00 5.517241379310345195e+00 9.931034482758620996e+00 3.862068965517241548e+00 6.068965517241379004e+00 6.068965517241379004e+00 2.758620689655172598e+00 7.724137931034483096e+00 6.620689655172413701e+00 5.517241379310345195e+00 6.068965517241379004e+00…
2.758620689655172598e+00 3.310344827586206851e+00 2.206896551724137900e+00 4.413793103448275801e+00 3.862068965517241548e+00 2.758620689655172598e+00 4.965517241379310498e+00 2.758620689655172598e+00 2.758620689655172598e+00 2.758620689655172598e+00 3.310344827586206851e+00 2.206896551724137900e+00 2.758620689655172598e+00 4.413793103448275801e+00 2.758620689655172598e+00 3.310344827586206851e+00…
7.172413793103448398e+00 4.965517241379310498e+00 4.413793103448275801e+00 5.517241379310345195e+00 3.862068965517241548e+00 4.413793103448275801e+00 6.068965517241379004e+00 4.413793103448275801e+00 6.620689655172413701e+00 3.310344827586206851e+00 3.310344827586206851e+00 4.413793103448275801e+00 3.862068965517241548e+00 6.620689655172413701e+00 4.965517241379310498e+00 4.965517241379310498e+00…
1.820689655172413879e+01 1.489655172413793061e+01 1.600000000000000000e+01 1.379310344827586121e+01 1.931034482758620641e+01 1.544827586206896619e+01 1.986206896551724199e+01 1.765517241379310320e+01 1.544827586206896619e+01 1.765517241379310320e+01 1.600000000000000000e+01 1.765517241379310320e+01 1.544827586206896619e+01 1.875862068965517082e+01 1.875862068965517082e+01 1.489655172413793061e+01…
2.000000000000000000e+00 8.000000000000000000e+00 8.000000000000000000e+00 3.333333333333333481e+00 7.333333333333333037e+00 4.666666666666666963e+00 3.333333333333333481e+00 6.000000000000000000e+00 4.666666666666666963e+00 2.666666666666666519e+00 5.333333333333333037e+00 2.666666666666666519e+00 3.333333333333333481e+00 4.666666666666666963e+00 1.333333333333333259e+00 2.000000000000000000e+00…
1.466666666666666607e+01 1.000000000000000000e+01 1.400000000000000000e+01 1.200000000000000000e+01 1.866666666666666785e+01 8.666666666666666075e+00 1.600000000000000000e+01 1.600000000000000000e+01 1.600000000000000000e+01 1.933333333333333215e+01 1.600000000000000000e+01 1.400000000000000000e+01 1.333333333333333393e+01 1.333333333333333393e+01 1.533333333333333393e+01 1.200000000000000000e+01…
0.000000000000000000e+00 0.000000000000000000e+00 0.000000000000000000e+00 0.000000000000000000e+00 0.000000000000000000e+00 6.666666666666666297e-01 0.000000000000000000e+00 0.000000000000000000e+00 0.000000000000000000e+00 0.000000000000000000e+00 0.000000000000000000e+00 0.000000000000000000e+00 6.666666666666666297e-01 0.000000000000000000e+00 0.000000000000000000e+00 0.000000000000000000e+00…
6.666666666666666297e-01 0.000000000000000000e+00 0.000000000000000000e+00 0.000000000000000000e+00 0.000000000000000000e+00 0.000000000000000000e+00 6.666666666666666297e-01 0.000000000000000000e+00 0.000000000000000000e+00 0.000000000000000000e+00 0.000000000000000000e+00 0.000000000000000000e+00 0.000000000000000000e+00 0.000000000000000000e+00 0.000000000000000000e+00 0.000000000000000000e+00…
1.066666666666666607e+01 8.000000000000000000e+00 1.066666666666666607e+01 1.733333333333333215e+01 9.333333333333333925e+00 1.133333333333333393e+01 8.666666666666666075e+00 1.266666666666666607e+01 6.666666666666666963e+00 1.133333333333333393e+01 8.666666666666666075e+00 1.000000000000000000e+01 1.266666666666666607e+01 1.000000000000000000e+01 8.666666666666666075e+00 8.666666666666666075e+00…
0.000000000000000000e+00 6.666666666666666297e-01 6.666666666666666297e-01 6.666666666666666297e-01 6.666666666666666297e-01 2.000000000000000000e+00 6.666666666666666297e-01 1.333333333333333259e+00 0.000000000000000000e+00 6.666666666666666297e-01 6.666666666666666297e-01 1.333333333333333259e+00 1.333333333333333259e+00 6.666666666666666297e-01 0.000000000000000000e+00 6.666666666666666297e-01…
0.000000000000000000e+00 0.000000000000000000e+00 0.000000000000000000e+00 0.000000000000000000e+00 0.000000000000000000e+00 0.000000000000000000e+00 0.000000000000000000e+00 0.000000000000000000e+00 0.000000000000000000e+00 0.000000000000000000e+00 0.000000000000000000e+00 0.000000000000000000e+00 0.000000000000000000e+00 0.000000000000000000e+00 0.000000000000000000e+00 0.000000000000000000e+00…
3.463917525773195649e+01 3.134020618556700910e+01 2.804123711340206171e+01 3.216494845360824684e+01 2.721649484536082397e+01 2.721649484536082397e+01 2.474226804123711432e+01 2.226804123711340111e+01 2.391752577319587658e+01 2.226804123711340111e+01 3.711340206185567325e+01 3.051546391752577492e+01 2.639175257731958624e+01 2.969072164948453718e+01 2.969072164948453718e+01 2.309278350515463885e+01…
5.773195876288659711e+00 3.298969072164948280e+00 4.123711340206185127e+00 8.247422680412370255e+00 6.597938144329896559e+00 5.773195876288659711e+00 1.649484536082474140e+00 5.773195876288659711e+00 3.298969072164948280e+00 8.247422680412370255e+00 1.649484536082474140e+00 3.298969072164948280e+00 1.649484536082474140e+00 3.298969072164948280e+00 7.422680412371134295e+00 5.773195876288659711e+00…
0.000000000000000000e+00 0.000000000000000000e+00 0.000000000000000000e+00 0.000000000000000000e+00 0.000000000000000000e+00 0.000000000000000000e+00 0.000000000000000000e+00 0.000000000000000000e+00 0.000000000000000000e+00 0.000000000000000000e+00 0.000000000000000000e+00 0.000000000000000000e+00 0.000000000000000000e+00 0.000000000000000000e+00 8.247422680412370699e-01 1.649484536082474140e+00…
9.454545454545455030e+00 9.454545454545455030e+00 1.163636363636363669e+01 1.236363636363636331e+01 7.272727272727272485e+00 1.018181818181818166e+01 8.727272727272726627e+00 8.000000000000000000e+00 9.454545454545455030e+00 1.309090909090909172e+01 9.454545454545455030e+00 1.090909090909090828e+01 1.309090909090909172e+01 8.727272727272726627e+00 4.363636363636363313e+00 9.454545454545455030e+00…
8.727272727272726627e+00 8.000000000000000000e+00 8.727272727272726627e+00 8.000000000000000000e+00 4.363636363636363313e+00 1.236363636363636331e+01 5.818181818181818343e+00 8.727272727272726627e+00 1.163636363636363669e+01 8.727272727272726627e+00 5.818181818181818343e+00 8.727272727272726627e+00 8.000000000000000000e+00 5.818181818181818343e+00 1.236363636363636331e+01 6.545454545454545858e+00…
0.000000000000000000e+00 6.666666666666666297e-01 0.000000000000000000e+00 0.000000000000000000e+00 0.000000000000000000e+00 0.000000000000000000e+00 0.000000000000000000e+00 0.000000000000000000e+00 0.000000000000000000e+00 6.666666666666666297e-01 0.000000000000000000e+00 0.000000000000000000e+00 0.000000000000000000e+00 0.000000000000000000e+00 0.000000000000000000e+00 0.000000000000000000e+00…
1.333333333333333259e+00 2.666666666666666519e+00 2.000000000000000000e+00 2.666666666666666519e+00 1.333333333333333259e+00 4.000000000000000000e+00 3.333333333333333481e+00 2.000000000000000000e+00 2.000000000000000000e+00 4.000000000000000000e+00 2.666666666666666519e+00 3.333333333333333481e+00 1.333333333333333259e+00 3.333333333333333481e+00 3.333333333333333481e+00 6.666666666666666963e+00…
4.000000000000000000e+00 2.666666666666666519e+00 2.666666666666666519e+00 4.000000000000000000e+00 2.666666666666666519e+00 5.333333333333333037e+00 5.333333333333333037e+00 4.000000000000000000e+00 8.000000000000000000e+00 3.333333333333333481e+00 3.333333333333333481e+00 4.666666666666666963e+00 4.000000000000000000e+00 3.333333333333333481e+00 5.333333333333333037e+00 8.000000000000000000e+00…
1.333333333333333259e+00 6.666666666666666297e-01 2.000000000000000000e+00 3.333333333333333481e+00 2.666666666666666519e+00 2.000000000000000000e+00 2.000000000000000000e+00 2.000000000000000000e+00 3.333333333333333481e+00 4.000000000000000000e+00 2.000000000000000000e+00 2.666666666666666519e+00 1.333333333333333259e+00 1.333333333333333259e+00 2.666666666666666519e+00 2.666666666666666519e+00…
4.799999999999999822e+00 8.000000000000000000e+00 4.799999999999999822e+00 1.440000000000000036e+01 1.119999999999999929e+01 1.119999999999999929e+01 1.440000000000000036e+01 4.799999999999999822e+00 3.200000000000000178e+00 1.119999999999999929e+01 4.799999999999999822e+00 6.400000000000000355e+00 1.440000000000000036e+01 6.400000000000000355e+00 8.000000000000000000e+00 1.440000000000000036e+01…
1.280000000000000071e+01 1.919999999999999929e+01 2.080000000000000071e+01 3.520000000000000284e+01 2.080000000000000071e+01 2.239999999999999858e+01 1.440000000000000036e+01 1.280000000000000071e+01 1.600000000000000000e+01 6.400000000000000355e+00 2.080000000000000071e+01 1.600000000000000000e+01 1.440000000000000036e+01 1.440000000000000036e+01 1.600000000000000000e+01 1.600000000000000000e+01…
3.200000000000000178e+00 4.799999999999999822e+00 4.799999999999999822e+00 0.000000000000000000e+00 3.200000000000000178e+00 1.600000000000000089e+00 4.799999999999999822e+00 1.600000000000000089e+00 0.000000000000000000e+00 4.799999999999999822e+00 1.600000000000000089e+00 3.200000000000000178e+00 0.000000000000000000e+00 4.799999999999999822e+00 0.000000000000000000e+00 0.000000000000000000e+00…
0.000000000000000000e+00 0.000000000000000000e+00 1.777777777777777679e+00 0.000000000000000000e+00 8.888888888888888395e-01 0.000000000000000000e+00 0.000000000000000000e+00 8.888888888888888395e-01 0.000000000000000000e+00 0.000000000000000000e+00 0.000000000000000000e+00 0.000000000000000000e+00 0.000000000000000000e+00 1.777777777777777679e+00 8.888888888888888395e-01 8.888888888888888395e-01…
1.777777777777777679e+00 0.000000000000000000e+00 8.888888888888888395e-01 2.666666666666666519e+00 1.777777777777777679e+00 1.777777777777777679e+00 1.777777777777777679e+00 1.777777777777777679e+00 8.888888888888888395e-01 0.000000000000000000e+00 1.777777777777777679e+00 8.888888888888888395e-01 1.777777777777777679e+00 0.000000000000000000e+00 8.888888888888888395e-01 5.333333333333333037e+00…
8.888888888888888395e-01 1.777777777777777679e+00 0.000000000000000000e+00 1.777777777777777679e+00 0.000000000000000000e+00 8.888888888888888395e-01 0.000000000000000000e+00 8.888888888888888395e-01 8.888888888888888395e-01 1.777777777777777679e+00 0.000000000000000000e+00 2.666666666666666519e+00 8.888888888888888395e-01 8.888888888888888395e-01 0.000000000000000000e+00 1.777777777777777679e+00…
2.044444444444444287e+01 1.688888888888888928e+01 1.511111111111111072e+01 1.333333333333333393e+01 1.777777777777777857e+01 1.422222222222222143e+01 1.688888888888888928e+01 1.155555555555555536e+01 1.955555555555555713e+01 2.222222222222222143e+01 1.777777777777777857e+01 1.511111111111111072e+01 1.511111111111111072e+01 8.888888888888889284e+00 1.333333333333333393e+01 1.155555555555555536e+01…
0.000000000000000000e+00 0.000000000000000000e+00 0.000000000000000000e+00 8.888888888888888395e-01 0.000000000000000000e+00 8.888888888888888395e-01 8.888888888888888395e-01 0.000000000000000000e+00 0.000000000000000000e+00 8.888888888888888395e-01 0.000000000000000000e+00 0.000000000000000000e+00 0.000000000000000000e+00 0.000000000000000000e+00 0.000000000000000000e+00 8.888888888888888395e-01…
1.511111111111111072e+01 1.422222222222222143e+01 9.777777777777778567e+00 8.888888888888889284e+00 7.111111111111110716e+00 1.511111111111111072e+01 1.600000000000000000e+01 8.888888888888889284e+00 1.066666666666666607e+01 1.422222222222222143e+01 1.244444444444444464e+01 1.155555555555555536e+01 9.777777777777778567e+00 1.066666666666666607e+01 9.777777777777778567e+00 8.000000000000000000e+00…
2.666666666666666519e+00 1.244444444444444464e+01 6.222222222222222321e+00 7.111111111111110716e+00 7.111111111111110716e+00 1.066666666666666607e+01 8.000000000000000000e+00 1.155555555555555536e+01 5.333333333333333037e+00 8.888888888888889284e+00 9.777777777777778567e+00 8.000000000000000000e+00 8.888888888888889284e+00 9.777777777777778567e+00 4.444444444444444642e+00 8.000000000000000000e+00…
1.600000000000000089e+00 8.000000000000000444e-01 3.200000000000000178e+00 2.399999999999999911e+00 1.600000000000000089e+00 1.600000000000000089e+00 8.000000000000000444e-01 1.600000000000000089e+00 8.000000000000000444e-01 0.000000000000000000e+00 8.000000000000000444e-01 1.600000000000000089e+00 1.600000000000000089e+00 2.399999999999999911e+00 8.000000000000000444e-01 1.600000000000000089e+00…
5.599999999999999645e+00 8.000000000000000000e+00 4.000000000000000000e+00 7.200000000000000178e+00 8.000000000000000000e+00 4.000000000000000000e+00 3.200000000000000178e+00 3.200000000000000178e+00 5.599999999999999645e+00 4.799999999999999822e+00 7.200000000000000178e+00 5.599999999999999645e+00 8.800000000000000711e+00 6.400000000000000355e+00 8.000000000000000000e+00 4.799999999999999822e+00…
8.800000000000000711e+00 1.119999999999999929e+01 1.440000000000000036e+01 5.599999999999999645e+00 9.599999999999999645e+00 1.600000000000000000e+01 1.200000000000000000e+01 7.200000000000000178e+00 1.040000000000000036e+01 1.280000000000000071e+01 1.359999999999999964e+01 1.040000000000000036e+01 1.359999999999999964e+01 1.680000000000000071e+01 1.680000000000000071e+01 8.800000000000000711e+00…
0.000000000000000000e+00 0.000000000000000000e+00 0.000000000000000000e+00 0.000000000000000000e+00 0.000000000000000000e+00 0.000000000000000000e+00 0.000000000000000000e+00 0.000000000000000000e+00 0.000000000000000000e+00 0.000000000000000000e+00 0.000000000000000000e+00 0.000000000000000000e+00 0.000000000000000000e+00 0.000000000000000000e+00 0.000000000000000000e+00 0.000000000000000000e+00…
4.799999999999999822e+00 8.000000000000000000e+00 1.200000000000000000e+01 9.599999999999999645e+00 4.799999999999999822e+00 5.599999999999999645e+00 6.400000000000000355e+00 2.399999999999999911e+00 1.040000000000000036e+01 6.400000000000000355e+00 6.400000000000000355e+00 7.200000000000000178e+00 6.400000000000000355e+00 9.599999999999999645e+00 6.400000000000000355e+00 4.799999999999999822e+00…
5.599999999999999645e+00 4.799999999999999822e+00 6.400000000000000355e+00 4.799999999999999822e+00 4.000000000000000000e+00 7.200000000000000178e+00 4.000000000000000000e+00 3.200000000000000178e+00 3.200000000000000178e+00 4.000000000000000000e+00 5.599999999999999645e+00 7.200000000000000178e+00 4.000000000000000000e+00 4.799999999999999822e+00 3.200000000000000178e+00 7.200000000000000178e+00…
0.000000000000000000e+00 1.600000000000000089e+00 3.200000000000000178e+00 3.200000000000000178e+00 2.399999999999999911e+00 2.399999999999999911e+00 8.000000000000000444e-01 3.200000000000000178e+00 8.000000000000000444e-01 8.000000000000000444e-01 8.000000000000000444e-01 8.000000000000000444e-01 8.000000000000000444e-01 3.200000000000000178e+00 1.600000000000000089e+00 0.000000000000000000e+00…
0.000000000000000000e+00 0.000000000000000000e+00 8.000000000000000444e-01 0.000000000000000000e+00 8.000000000000000444e-01 8.000000000000000444e-01 0.000000000000000000e+00 8.000000000000000444e-01 0.000000000000000000e+00 0.000000000000000000e+00 0.000000000000000000e+00 0.000000000000000000e+00 0.000000000000000000e+00 0.000000000000000000e+00 0.000000000000000000e+00 0.000000000000000000e+00…
1.200000000000000000e+01 1.040000000000000036e+01 1.440000000000000036e+01 1.119999999999999929e+01 1.280000000000000071e+01 1.119999999999999929e+01 9.599999999999999645e+00 9.599999999999999645e+00 8.000000000000000000e+00 9.599999999999999645e+00 1.280000000000000071e+01 8.000000000000000000e+00 1.359999999999999964e+01 1.280000000000000071e+01 1.200000000000000000e+01 1.839999999999999858e+01…
1.119999999999999929e+01 1.040000000000000036e+01 1.359999999999999964e+01 8.000000000000000000e+00 8.800000000000000711e+00 6.400000000000000355e+00 1.600000000000000000e+01 1.119999999999999929e+01 4.000000000000000000e+00 9.599999999999999645e+00 1.200000000000000000e+01 2.399999999999999911e+00 1.040000000000000036e+01 1.200000000000000000e+01 9.599999999999999645e+00 1.200000000000000000e+01…
8.000000000000000444e-01 0.000000000000000000e+00 0.000000000000000000e+00 8.000000000000000444e-01 0.000000000000000000e+00 0.000000000000000000e+00 0.000000000000000000e+00 1.600000000000000089e+00 0.000000000000000000e+00 8.000000000000000444e-01 8.000000000000000444e-01 0.000000000000000000e+00 0.000000000000000000e+00 0.000000000000000000e+00 0.000000000000000000e+00 8.000000000000000444e-01…
0.000000000000000000e+00 0.000000000000000000e+00 0.000000000000000000e+00 0.000000000000000000e+00 0.000000000000000000e+00 0.000000000000000000e+00 0.000000000000000000e+00 0.000000000000000000e+00 0.000000000000000000e+00 0.000000000000000000e+00 8.000000000000000444e-01 0.000000000000000000e+00 0.000000000000000000e+00 0.000000000000000000e+00 0.000000000000000000e+00 0.000000000000000000e+00…
7.040000000000000568e+01 8.479999999999999716e+01 7.040000000000000568e+01 8.959999999999999432e+01 7.520000000000000284e+01 6.559999999999999432e+01 8.479999999999999716e+01 8.000000000000000000e+01 4.160000000000000142e+01 4.960000000000000142e+01 5.600000000000000000e+01 6.239999999999999858e+01 6.879999999999999716e+01 5.920000000000000284e+01 6.400000000000000000e+01 6.879999999999999716e+01…
0.000000000000000000e+00 0.000000000000000000e+00 0.000000000000000000e+00 1.600000000000000089e+00 0.000000000000000000e+00 0.000000000000000000e+00 0.000000000000000000e+00 0.000000000000000000e+00 0.000000000000000000e+00 0.000000000000000000e+00 1.600000000000000089e+00 0.000000000000000000e+00 3.200000000000000178e+00 0.000000000000000000e+00 0.000000000000000000e+00 1.600000000000000089e+00…
0.000000000000000000e+00 3.200000000000000178e+00 0.000000000000000000e+00 1.600000000000000089e+00 3.200000000000000178e+00 1.600000000000000089e+00 1.600000000000000089e+00 1.600000000000000089e+00 0.000000000000000000e+00 0.000000000000000000e+00 0.000000000000000000e+00 0.000000000000000000e+00 1.600000000000000089e+00 0.000000000000000000e+00 3.200000000000000178e+00 3.200000000000000178e+00…
0.000000000000000000e+00 0.000000000000000000e+00 0.000000000000000000e+00 0.000000000000000000e+00 0.000000000000000000e+00 0.000000000000000000e+00 3.200000000000000178e+00 1.600000000000000089e+00 0.000000000000000000e+00 0.000000000000000000e+00 0.000000000000000000e+00 0.000000000000000000e+00 0.000000000000000000e+00 0.000000000000000000e+00 0.000000000000000000e+00 0.000000000000000000e+00…
3.000000000000000000e+00 7.000000000000000000e+00 4.000000000000000000e+00 4.000000000000000000e+00 5.000000000000000000e+00 5.000000000000000000e+00 1.000000000000000000e+00 4.000000000000000000e+00 2.000000000000000000e+00 6.000000000000000000e+00 6.000000000000000000e+00 5.000000000000000000e+00 4.000000000000000000e+00 5.000000000000000000e+00 6.000000000000000000e+00 6.000000000000000000e+00…
9.000000000000000000e+00 1.100000000000000000e+01 1.500000000000000000e+01 6.000000000000000000e+00 1.200000000000000000e+01 1.200000000000000000e+01 1.200000000000000000e+01 7.000000000000000000e+00 1.200000000000000000e+01 1.300000000000000000e+01 9.000000000000000000e+00 1.100000000000000000e+01 1.000000000000000000e+01 1.000000000000000000e+01 1.300000000000000000e+01 7.000000000000000000e+00…
1.858585858585858475e+01 2.424242424242424221e+01 1.373737373737373701e+01 1.616161616161616266e+01 2.424242424242424221e+01 1.696969696969696884e+01 1.939393939393939448e+01 2.262626262626262630e+01 1.858585858585858475e+01 1.858585858585858475e+01 2.101010101010101039e+01 1.777777777777777857e+01 1.858585858585858475e+01 1.454545454545454497e+01 2.020202020202020066e+01 2.020202020202020066e+01…
4.686868686868687206e+01 5.010101010101010388e+01 3.555555555555555713e+01 3.717171717171716949e+01 4.121212121212121104e+01 4.525252525252525260e+01 4.363636363636363313e+01 4.848484848484848442e+01 5.252525252525252597e+01 4.767676767676767469e+01 4.929292929292929415e+01 5.010101010101010388e+01 4.767676767676767469e+01 3.070707070707070585e+01 3.959595959595959869e+01 4.606060606060606233e+01…
4.848484848484848619e+00 4.848484848484848619e+00 4.848484848484848619e+00 4.040404040404040664e+00 4.040404040404040664e+00 6.464646464646464530e+00 1.616161616161616132e+00 8.888888888888889284e+00 6.464646464646464530e+00 2.424242424242424310e+00 7.272727272727272485e+00 5.656565656565656575e+00 4.848484848484848619e+00 3.232323232323232265e+00 3.232323232323232265e+00 4.848484848484848619e+00…
1.535353535353535293e+01 1.616161616161616266e+01 1.777777777777777857e+01 1.373737373737373701e+01 2.262626262626262630e+01 1.454545454545454497e+01 9.696969696969697239e+00 1.535353535353535293e+01 1.373737373737373701e+01 1.696969696969696884e+01 1.373737373737373701e+01 9.696969696969697239e+00 1.616161616161616266e+01 1.292929292929292906e+01 1.535353535353535293e+01 9.696969696969697239e+00…
3.232323232323232265e+00 1.616161616161616132e+00 8.080808080808080662e-01 1.616161616161616132e+00 3.232323232323232265e+00 0.000000000000000000e+00 1.616161616161616132e+00 4.040404040404040664e+00 1.616161616161616132e+00 1.616161616161616132e+00 1.616161616161616132e+00 2.424242424242424310e+00 0.000000000000000000e+00 4.040404040404040664e+00 0.000000000000000000e+00 1.616161616161616132e+00…
3.232323232323232265e+00 4.040404040404040664e+00 7.272727272727272485e+00 4.040404040404040664e+00 4.848484848484848619e+00 4.040404040404040664e+00 2.424242424242424310e+00 6.464646464646464530e+00 4.040404040404040664e+00 6.464646464646464530e+00 5.656565656565656575e+00 4.040404040404040664e+00 5.656565656565656575e+00 5.656565656565656575e+00 4.040404040404040664e+00 2.424242424242424310e+00…
8.080808080808080662e-01 8.080808080808080662e-01 1.616161616161616132e+00 8.080808080808080662e-01 1.616161616161616132e+00 1.616161616161616132e+00 1.616161616161616132e+00 3.232323232323232265e+00 8.080808080808080662e-01 3.232323232323232265e+00 1.616161616161616132e+00 8.080808080808080662e-01 1.616161616161616132e+00 8.080808080808080662e-01 0.000000000000000000e+00 0.000000000000000000e+00…
6.464646464646464530e+00 3.232323232323232265e+00 4.848484848484848619e+00 4.040404040404040664e+00 1.616161616161616132e+00 5.656565656565656575e+00 7.272727272727272485e+00 6.464646464646464530e+00 5.656565656565656575e+00 2.424242424242424310e+00 3.232323232323232265e+00 1.616161616161616132e+00 4.040404040404040664e+00 5.656565656565656575e+00 3.232323232323232265e+00 4.040404040404040664e+00…
2.020202020202020066e+01 1.535353535353535293e+01 2.424242424242424221e+01 1.858585858585858475e+01 2.262626262626262630e+01 1.616161616161616266e+01 2.020202020202020066e+01 2.262626262626262630e+01 1.939393939393939448e+01 2.585858585858585812e+01 2.262626262626262630e+01 2.181818181818181657e+01 1.939393939393939448e+01 1.858585858585858475e+01 2.505050505050505194e+01 2.020202020202020066e+01…
0.000000000000000000e+00 0.000000000000000000e+00 0.000000000000000000e+00 0.000000000000000000e+00 0.000000000000000000e+00 0.000000000000000000e+00 0.000000000000000000e+00 8.080808080808080662e-01 0.000000000000000000e+00 8.080808080808080662e-01 0.000000000000000000e+00 0.000000000000000000e+00 0.000000000000000000e+00 0.000000000000000000e+00 0.000000000000000000e+00 0.000000000000000000e+00…
1.616161616161616132e+00 1.616161616161616132e+00 0.000000000000000000e+00 8.080808080808080662e-01 1.616161616161616132e+00 8.080808080808080662e-01 0.000000000000000000e+00 2.424242424242424310e+00 0.000000000000000000e+00 0.000000000000000000e+00 0.000000000000000000e+00 8.080808080808080662e-01 0.000000000000000000e+00 0.000000000000000000e+00 8.080808080808080662e-01 0.000000000000000000e+00…
0.000000000000000000e+00 8.080808080808080662e-01 8.080808080808080662e-01 0.000000000000000000e+00 8.080808080808080662e-01 0.000000000000000000e+00 0.000000000000000000e+00 0.000000000000000000e+00 0.000000000000000000e+00 0.000000000000000000e+00 8.080808080808080662e-01 8.080808080808080662e-01 0.000000000000000000e+00 0.000000000000000000e+00 0.000000000000000000e+00 0.000000000000000000e+00…
1.050505050505050519e+01 5.656565656565656575e+00 5.656565656565656575e+00 1.050505050505050519e+01 9.696969696969697239e+00 7.272727272727272485e+00 7.272727272727272485e+00 8.080808080808081328e+00 8.888888888888889284e+00 4.040404040404040664e+00 8.888888888888889284e+00 1.131313131313131315e+01 8.080808080808081328e+00 7.272727272727272485e+00 5.656565656565656575e+00 8.080808080808081328e+00…
3.232323232323232265e+00 4.040404040404040664e+00 6.464646464646464530e+00 4.848484848484848619e+00 8.080808080808081328e+00 4.848484848484848619e+00 6.464646464646464530e+00 4.040404040404040664e+00 3.232323232323232265e+00 5.656565656565656575e+00 2.424242424242424310e+00 4.040404040404040664e+00 5.656565656565656575e+00 6.464646464646464530e+00 4.848484848484848619e+00 4.848484848484848619e+00…
0.000000000000000000e+00 8.080808080808080662e-01 8.080808080808080662e-01 1.616161616161616132e+00 8.080808080808080662e-01 0.000000000000000000e+00 0.000000000000000000e+00 0.000000000000000000e+00 0.000000000000000000e+00 0.000000000000000000e+00 2.424242424242424310e+00 8.080808080808080662e-01 8.080808080808080662e-01 8.080808080808080662e-01 0.000000000000000000e+00 0.000000000000000000e+00…
3.232323232323232531e+01 2.666666666666666785e+01 2.424242424242424221e+01 2.747474747474747403e+01 2.343434343434343603e+01 2.909090909090908994e+01 2.585858585858585812e+01 3.151515151515151558e+01 2.747474747474747403e+01 3.232323232323232531e+01 2.828282828282828376e+01 2.828282828282828376e+01 2.666666666666666785e+01 2.101010101010101039e+01 2.424242424242424221e+01 2.505050505050505194e+01…
8.000000000000000000e+00 1.300000000000000000e+01 1.000000000000000000e+01 1.000000000000000000e+01 2.000000000000000000e+01 1.500000000000000000e+01 1.500000000000000000e+01 1.200000000000000000e+01 1.300000000000000000e+01 1.600000000000000000e+01 1.300000000000000000e+01 2.000000000000000000e+01 1.900000000000000000e+01 1.700000000000000000e+01 1.900000000000000000e+01 1.700000000000000000e+01…
2.000000000000000000e+00 0.000000000000000000e+00 1.000000000000000000e+00 1.000000000000000000e+00 1.000000000000000000e+00 1.000000000000000000e+00 3.000000000000000000e+00 1.000000000000000000e+00 1.000000000000000000e+00 1.000000000000000000e+00 0.000000000000000000e+00 0.000000000000000000e+00 0.000000000000000000e+00 0.000000000000000000e+00 1.000000000000000000e+00 1.000000000000000000e+00…
0.000000000000000000e+00 0.000000000000000000e+00 1.000000000000000000e+00 0.000000000000000000e+00 0.000000000000000000e+00 0.000000000000000000e+00 0.000000000000000000e+00 0.000000000000000000e+00 1.000000000000000000e+00 0.000000000000000000e+00 0.000000000000000000e+00 0.000000000000000000e+00 0.000000000000000000e+00 1.000000000000000000e+00 0.000000000000000000e+00 0.000000000000000000e+00…
0.000000000000000000e+00 0.000000000000000000e+00 0.000000000000000000e+00 1.000000000000000000e+00 0.000000000000000000e+00 0.000000000000000000e+00 1.000000000000000000e+00 0.000000000000000000e+00 0.000000000000000000e+00 0.000000000000000000e+00 1.000000000000000000e+00 0.000000000000000000e+00 0.000000000000000000e+00 0.000000000000000000e+00 1.000000000000000000e+00 0.000000000000000000e+00…
9.000000000000000000e+00 8.000000000000000000e+00 8.000000000000000000e+00 9.000000000000000000e+00 9.000000000000000000e+00 7.000000000000000000e+00 6.000000000000000000e+00 7.000000000000000000e+00 1.200000000000000000e+01 7.000000000000000000e+00 6.000000000000000000e+00 6.000000000000000000e+00 8.000000000000000000e+00 9.000000000000000000e+00 8.000000000000000000e+00 8.000000000000000000e+00…
1.600000000000000000e+01 1.300000000000000000e+01 1.400000000000000000e+01 1.100000000000000000e+01 1.100000000000000000e+01 9.000000000000000000e+00 9.000000000000000000e+00 8.000000000000000000e+00 1.000000000000000000e+01 1.300000000000000000e+01 1.000000000000000000e+01 6.000000000000000000e+00 1.000000000000000000e+01 6.000000000000000000e+00 1.000000000000000000e+01 7.000000000000000000e+00…
4.000000000000000000e+00 3.000000000000000000e+00 5.000000000000000000e+00 1.000000000000000000e+00 2.000000000000000000e+00 3.000000000000000000e+00 3.000000000000000000e+00 3.000000000000000000e+00 4.000000000000000000e+00 3.000000000000000000e+00 6.000000000000000000e+00 4.000000000000000000e+00 4.000000000000000000e+00 1.000000000000000000e+00 4.000000000000000000e+00 2.000000000000000000e+00…
0.000000000000000000e+00 1.000000000000000000e+00 0.000000000000000000e+00 1.000000000000000000e+00 0.000000000000000000e+00 0.000000000000000000e+00 0.000000000000000000e+00 0.000000000000000000e+00 0.000000000000000000e+00 0.000000000000000000e+00 0.000000000000000000e+00 0.000000000000000000e+00 0.000000000000000000e+00 1.000000000000000000e+00 0.000000000000000000e+00 0.000000000000000000e+00…
3.000000000000000000e+00 3.000000000000000000e+00 1.000000000000000000e+00 2.000000000000000000e+00 2.000000000000000000e+00 2.000000000000000000e+00 3.000000000000000000e+00 1.000000000000000000e+00 5.000000000000000000e+00 1.000000000000000000e+00 0.000000000000000000e+00 2.000000000000000000e+00 2.000000000000000000e+00 2.000000000000000000e+00 1.000000000000000000e+00 6.000000000000000000e+00…
2.000000000000000000e+00 7.000000000000000000e+00 2.000000000000000000e+00 6.000000000000000000e+00 5.000000000000000000e+00 2.000000000000000000e+00 7.000000000000000000e+00 4.000000000000000000e+00 2.000000000000000000e+00 5.000000000000000000e+00 5.000000000000000000e+00 4.000000000000000000e+00 5.000000000000000000e+00 2.000000000000000000e+00 4.000000000000000000e+00 3.000000000000000000e+00…
1.300000000000000000e+01 8.000000000000000000e+00 1.100000000000000000e+01 6.000000000000000000e+00 4.000000000000000000e+00 6.000000000000000000e+00 7.000000000000000000e+00 1.100000000000000000e+01 8.000000000000000000e+00 1.300000000000000000e+01 1.600000000000000000e+01 6.000000000000000000e+00 1.100000000000000000e+01 9.000000000000000000e+00 1.200000000000000000e+01 7.000000000000000000e+00…
4.600000000000000000e+01 5.800000000000000000e+01 5.900000000000000000e+01 5.200000000000000000e+01 6.100000000000000000e+01 7.000000000000000000e+01 6.800000000000000000e+01 5.900000000000000000e+01 7.700000000000000000e+01 6.400000000000000000e+01 6.900000000000000000e+01 5.400000000000000000e+01 4.500000000000000000e+01 6.500000000000000000e+01 7.800000000000000000e+01 6.500000000000000000e+01…
0.000000000000000000e+00 0.000000000000000000e+00 0.000000000000000000e+00 0.000000000000000000e+00 0.000000000000000000e+00 0.000000000000000000e+00 0.000000000000000000e+00 0.000000000000000000e+00 0.000000000000000000e+00 0.000000000000000000e+00 0.000000000000000000e+00 0.000000000000000000e+00 0.000000000000000000e+00 0.000000000000000000e+00 0.000000000000000000e+00 0.000000000000000000e+00…
6.000000000000000000e+00 7.000000000000000000e+00 5.000000000000000000e+00 3.000000000000000000e+00 5.000000000000000000e+00 5.000000000000000000e+00 9.000000000000000000e+00 3.000000000000000000e+00 5.000000000000000000e+00 4.000000000000000000e+00 3.000000000000000000e+00 6.000000000000000000e+00 4.000000000000000000e+00 5.000000000000000000e+00 1.000000000000000000e+00 4.000000000000000000e+00…
1.000000000000000000e+00 0.000000000000000000e+00 0.000000000000000000e+00 1.000000000000000000e+00 2.000000000000000000e+00 2.000000000000000000e+00 1.000000000000000000e+00 1.000000000000000000e+00 0.000000000000000000e+00 1.000000000000000000e+00 2.000000000000000000e+00 0.000000000000000000e+00 0.000000000000000000e+00 1.000000000000000000e+00 2.000000000000000000e+00 1.000000000000000000e+00…
3.000000000000000000e+00 5.000000000000000000e+00 5.000000000000000000e+00 4.000000000000000000e+00 7.000000000000000000e+00 3.000000000000000000e+00 7.000000000000000000e+00 2.000000000000000000e+00 3.000000000000000000e+00 6.000000000000000000e+00 6.000000000000000000e+00 5.000000000000000000e+00 1.200000000000000000e+01 5.000000000000000000e+00 4.000000000000000000e+00 7.000000000000000000e+00…
4.000000000000000000e+00 3.000000000000000000e+00 2.000000000000000000e+00 3.000000000000000000e+00 4.000000000000000000e+00 5.000000000000000000e+00 5.000000000000000000e+00 2.000000000000000000e+00 4.000000000000000000e+00 4.000000000000000000e+00 4.000000000000000000e+00 5.000000000000000000e+00 6.000000000000000000e+00 4.000000000000000000e+00 0.000000000000000000e+00 5.000000000000000000e+00…
1.200000000000000000e+01 1.400000000000000000e+01 1.500000000000000000e+01 2.000000000000000000e+01 1.500000000000000000e+01 1.600000000000000000e+01 1.100000000000000000e+01 1.600000000000000000e+01 1.000000000000000000e+01 1.900000000000000000e+01 9.000000000000000000e+00 1.500000000000000000e+01 1.300000000000000000e+01 1.100000000000000000e+01 1.400000000000000000e+01 1.100000000000000000e+01…
0.000000000000000000e+00 1.000000000000000000e+00 0.000000000000000000e+00 0.000000000000000000e+00 2.000000000000000000e+00 0.000000000000000000e+00 2.000000000000000000e+00 0.000000000000000000e+00 0.000000000000000000e+00 1.000000000000000000e+00 0.000000000000000000e+00 0.000000000000000000e+00 0.000000000000000000e+00 6.000000000000000000e+00 1.000000000000000000e+00 3.000000000000000000e+00…
0.000000000000000000e+00 0.000000000000000000e+00 0.000000000000000000e+00 0.000000000000000000e+00 1.000000000000000000e+00 2.000000000000000000e+00 1.000000000000000000e+00 0.000000000000000000e+00 0.000000000000000000e+00 2.000000000000000000e+00 0.000000000000000000e+00 0.000000000000000000e+00 1.000000000000000000e+00 4.000000000000000000e+00 1.000000000000000000e+00 1.000000000000000000e+00…
3.520000000000000284e+01 4.160000000000000142e+01 2.880000000000000071e+01 3.679999999999999716e+01 3.839999999999999858e+01 2.719999999999999929e+01 4.479999999999999716e+01 3.360000000000000142e+01 4.320000000000000284e+01 4.800000000000000000e+01 4.479999999999999716e+01 3.520000000000000284e+01 4.320000000000000284e+01 3.839999999999999858e+01 4.000000000000000000e+01 3.039999999999999858e+01…
6.400000000000000355e+00 3.200000000000000178e+00 1.600000000000000089e+00 1.600000000000000089e+00 3.200000000000000178e+00 6.400000000000000355e+00 4.799999999999999822e+00 4.799999999999999822e+00 3.200000000000000178e+00 4.799999999999999822e+00 3.200000000000000178e+00 0.000000000000000000e+00 4.799999999999999822e+00 3.200000000000000178e+00 1.600000000000000089e+00 0.000000000000000000e+00…
8.000000000000000000e+00 9.000000000000000000e+00 4.000000000000000000e+00 7.000000000000000000e+00 8.000000000000000000e+00 8.000000000000000000e+00 2.000000000000000000e+00 4.000000000000000000e+00 3.000000000000000000e+00 3.000000000000000000e+00 2.000000000000000000e+00 3.000000000000000000e+00 6.000000000000000000e+00 5.000000000000000000e+00 5.000000000000000000e+00 2.000000000000000000e+00…
0.000000000000000000e+00 0.000000000000000000e+00 0.000000000000000000e+00 0.000000000000000000e+00 0.000000000000000000e+00 0.000000000000000000e+00 0.000000000000000000e+00 0.000000000000000000e+00 0.000000000000000000e+00 0.000000000000000000e+00 0.000000000000000000e+00 0.000000000000000000e+00 0.000000000000000000e+00 0.000000000000000000e+00 0.000000000000000000e+00 0.000000000000000000e+00…
1.000000000000000000e+00 5.000000000000000000e+00 5.000000000000000000e+00 3.000000000000000000e+00 5.000000000000000000e+00 2.000000000000000000e+00 2.000000000000000000e+00 5.000000000000000000e+00 5.000000000000000000e+00 5.000000000000000000e+00 2.000000000000000000e+00 5.000000000000000000e+00 3.000000000000000000e+00 5.000000000000000000e+00 5.000000000000000000e+00 2.000000000000000000e+00…
1.300000000000000000e+01 1.000000000000000000e+01 1.000000000000000000e+01 1.200000000000000000e+01 8.000000000000000000e+00 9.000000000000000000e+00 1.100000000000000000e+01 6.000000000000000000e+00 6.000000000000000000e+00 8.000000000000000000e+00 1.000000000000000000e+01 7.000000000000000000e+00 9.000000000000000000e+00 9.000000000000000000e+00 1.000000000000000000e+01 1.100000000000000000e+01…
2.200000000000000000e+01 1.800000000000000000e+01 1.100000000000000000e+01 1.800000000000000000e+01 1.400000000000000000e+01 1.600000000000000000e+01 1.700000000000000000e+01 1.200000000000000000e+01 1.400000000000000000e+01 1.900000000000000000e+01 1.800000000000000000e+01 1.200000000000000000e+01 2.000000000000000000e+01 1.900000000000000000e+01 2.200000000000000000e+01 1.100000000000000000e+01…
2.000000000000000000e+00 2.000000000000000000e+00 3.000000000000000000e+00 3.000000000000000000e+00 3.000000000000000000e+00 4.000000000000000000e+00 3.000000000000000000e+00 2.000000000000000000e+00 4.000000000000000000e+00 3.000000000000000000e+00 5.000000000000000000e+00 3.000000000000000000e+00 4.000000000000000000e+00 5.000000000000000000e+00 3.000000000000000000e+00 4.000000000000000000e+00…
0.000000000000000000e+00 0.000000000000000000e+00 0.000000000000000000e+00 0.000000000000000000e+00 0.000000000000000000e+00 0.000000000000000000e+00 1.000000000000000000e+00 1.000000000000000000e+00 0.000000000000000000e+00 0.000000000000000000e+00 0.000000000000000000e+00 1.000000000000000000e+00 1.000000000000000000e+00 0.000000000000000000e+00 1.000000000000000000e+00 0.000000000000000000e+00…
0.000000000000000000e+00 0.000000000000000000e+00 0.000000000000000000e+00 0.000000000000000000e+00 0.000000000000000000e+00 0.000000000000000000e+00 0.000000000000000000e+00 0.000000000000000000e+00 0.000000000000000000e+00 0.000000000000000000e+00 1.000000000000000000e+00 0.000000000000000000e+00 1.000000000000000000e+00 1.000000000000000000e+00 0.000000000000000000e+00 0.000000000000000000e+00…
0.000000000000000000e+00 0.000000000000000000e+00 0.000000000000000000e+00 0.000000000000000000e+00 0.000000000000000000e+00 0.000000000000000000e+00 0.000000000000000000e+00 0.000000000000000000e+00 0.000000000000000000e+00 0.000000000000000000e+00 0.000000000000000000e+00 0.000000000000000000e+00 0.000000000000000000e+00 0.000000000000000000e+00 0.000000000000000000e+00 0.000000000000000000e+00…
3.000000000000000000e+00 3.000000000000000000e+00 5.000000000000000000e+00 5.000000000000000000e+00 7.000000000000000000e+00 1.000000000000000000e+00 9.000000000000000000e+00 5.000000000000000000e+00 3.000000000000000000e+00 5.000000000000000000e+00 4.000000000000000000e+00 3.000000000000000000e+00 5.000000000000000000e+00 2.000000000000000000e+00 4.000000000000000000e+00 6.000000000000000000e+00…
0.000000000000000000e+00 0.000000000000000000e+00 0.000000000000000000e+00 0.000000000000000000e+00 0.000000000000000000e+00 0.000000000000000000e+00 0.000000000000000000e+00 0.000000000000000000e+00 0.000000000000000000e+00 0.000000000000000000e+00 0.000000000000000000e+00 0.000000000000000000e+00 0.000000000000000000e+00 0.000000000000000000e+00 0.000000000000000000e+00 0.000000000000000000e+00…
9.000000000000000000e+00 3.000000000000000000e+00 1.000000000000000000e+00 6.000000000000000000e+00 2.000000000000000000e+00 6.000000000000000000e+00 3.000000000000000000e+00 3.000000000000000000e+00 2.000000000000000000e+00 3.000000000000000000e+00 4.000000000000000000e+00 4.000000000000000000e+00 1.000000000000000000e+00 0.000000000000000000e+00 0.000000000000000000e+00 1.000000000000000000e+00…
1.200000000000000000e+01 1.000000000000000000e+01 1.400000000000000000e+01 8.000000000000000000e+00 1.300000000000000000e+01 1.200000000000000000e+01 1.200000000000000000e+01 5.000000000000000000e+00 1.700000000000000000e+01 1.100000000000000000e+01 1.600000000000000000e+01 1.500000000000000000e+01 1.400000000000000000e+01 1.000000000000000000e+01 1.300000000000000000e+01 1.400000000000000000e+01…
0.000000000000000000e+00 0.000000000000000000e+00 0.000000000000000000e+00 0.000000000000000000e+00 1.000000000000000000e+00 0.000000000000000000e+00 0.000000000000000000e+00 0.000000000000000000e+00 0.000000000000000000e+00 0.000000000000000000e+00 0.000000000000000000e+00 0.000000000000000000e+00 0.000000000000000000e+00 0.000000000000000000e+00 0.000000000000000000e+00 0.000000000000000000e+00…
2.400000000000000000e+01 3.400000000000000000e+01 2.100000000000000000e+01 2.700000000000000000e+01 2.800000000000000000e+01 3.200000000000000000e+01 2.300000000000000000e+01 2.700000000000000000e+01 2.900000000000000000e+01 2.600000000000000000e+01 3.300000000000000000e+01 3.500000000000000000e+01 2.700000000000000000e+01 3.300000000000000000e+01 2.600000000000000000e+01 3.000000000000000000e+01…
8.000000000000000000e+00 4.000000000000000000e+00 5.000000000000000000e+00 2.000000000000000000e+00 6.000000000000000000e+00 5.000000000000000000e+00 8.000000000000000000e+00 6.000000000000000000e+00 3.000000000000000000e+00 6.000000000000000000e+00 9.000000000000000000e+00 3.000000000000000000e+00 6.000000000000000000e+00 4.000000000000000000e+00 8.000000000000000000e+00 8.000000000000000000e+00…
3.000000000000000000e+00 0.000000000000000000e+00 0.000000000000000000e+00 2.000000000000000000e+00 3.000000000000000000e+00 2.000000000000000000e+00 3.000000000000000000e+00 0.000000000000000000e+00 2.000000000000000000e+00 2.000000000000000000e+00 3.000000000000000000e+00 2.000000000000000000e+00 0.000000000000000000e+00 2.000000000000000000e+00 2.000000000000000000e+00 5.000000000000000000e+00…
0.000000000000000000e+00 0.000000000000000000e+00 0.000000000000000000e+00 0.000000000000000000e+00 1.000000000000000000e+00 0.000000000000000000e+00 0.000000000000000000e+00 0.000000000000000000e+00 0.000000000000000000e+00 0.000000000000000000e+00 0.000000000000000000e+00 0.000000000000000000e+00 0.000000000000000000e+00 0.000000000000000000e+00 0.000000000000000000e+00 0.000000000000000000e+00…
0.000000000000000000e+00 1.000000000000000000e+00 0.000000000000000000e+00 0.000000000000000000e+00 0.000000000000000000e+00 1.000000000000000000e+00 2.000000000000000000e+00 2.000000000000000000e+00 2.000000000000000000e+00 0.000000000000000000e+00 2.000000000000000000e+00 3.000000000000000000e+00 2.000000000000000000e+00 1.000000000000000000e+00 1.000000000000000000e+00 3.000000000000000000e+00…
1.200000000000000000e+01 7.000000000000000000e+00 1.000000000000000000e+01 1.000000000000000000e+01 7.000000000000000000e+00 9.000000000000000000e+00 1.700000000000000000e+01 1.000000000000000000e+01 8.000000000000000000e+00 1.200000000000000000e+01 5.000000000000000000e+00 1.100000000000000000e+01 6.000000000000000000e+00 4.000000000000000000e+00 1.000000000000000000e+01 7.000000000000000000e+00…
7.000000000000000000e+00 1.000000000000000000e+00 6.000000000000000000e+00 4.000000000000000000e+00 1.300000000000000000e+01 7.000000000000000000e+00 4.000000000000000000e+00 4.000000000000000000e+00 3.000000000000000000e+00 8.000000000000000000e+00 3.000000000000000000e+00 2.000000000000000000e+00 8.000000000000000000e+00 1.000000000000000000e+00 5.000000000000000000e+00 3.000000000000000000e+00…
0.000000000000000000e+00 0.000000000000000000e+00 0.000000000000000000e+00 0.000000000000000000e+00 0.000000000000000000e+00 0.000000000000000000e+00 0.000000000000000000e+00 0.000000000000000000e+00 0.000000000000000000e+00 0.000000000000000000e+00 0.000000000000000000e+00 0.000000000000000000e+00 0.000000000000000000e+00 0.000000000000000000e+00 0.000000000000000000e+00 0.000000000000000000e+00…
7.000000000000000000e+00 4.000000000000000000e+00 8.000000000000000000e+00 5.000000000000000000e+00 1.300000000000000000e+01 1.100000000000000000e+01 3.000000000000000000e+00 8.000000000000000000e+00 5.000000000000000000e+00 6.000000000000000000e+00 7.000000000000000000e+00 5.000000000000000000e+00 5.000000000000000000e+00 5.000000000000000000e+00 6.000000000000000000e+00 1.000000000000000000e+00…
3.000000000000000000e+00 0.000000000000000000e+00 2.000000000000000000e+00 2.000000000000000000e+00 1.000000000000000000e+00 3.000000000000000000e+00 0.000000000000000000e+00 0.000000000000000000e+00 1.000000000000000000e+00 2.000000000000000000e+00 1.000000000000000000e+00 3.000000000000000000e+00 0.000000000000000000e+00 3.000000000000000000e+00 0.000000000000000000e+00 5.000000000000000000e+00…
6.000000000000000000e+00 1.000000000000000000e+00 3.000000000000000000e+00 4.000000000000000000e+00 4.000000000000000000e+00 4.000000000000000000e+00 1.000000000000000000e+00 6.000000000000000000e+00 4.000000000000000000e+00 4.000000000000000000e+00 7.000000000000000000e+00 2.000000000000000000e+00 3.000000000000000000e+00 1.000000000000000000e+00 5.000000000000000000e+00 4.000000000000000000e+00…
2.000000000000000000e+00 0.000000000000000000e+00 0.000000000000000000e+00 1.000000000000000000e+00 0.000000000000000000e+00 0.000000000000000000e+00 0.000000000000000000e+00 1.000000000000000000e+00 0.000000000000000000e+00 0.000000000000000000e+00 0.000000000000000000e+00 0.000000000000000000e+00 2.000000000000000000e+00 0.000000000000000000e+00 0.000000000000000000e+00 0.000000000000000000e+00…
4.000000000000000000e+00 0.000000000000000000e+00 4.000000000000000000e+00 3.000000000000000000e+00 7.000000000000000000e+00 3.000000000000000000e+00 3.000000000000000000e+00 3.000000000000000000e+00 5.000000000000000000e+00 5.000000000000000000e+00 7.000000000000000000e+00 1.000000000000000000e+01 4.000000000000000000e+00 6.000000000000000000e+00 0.000000000000000000e+00 5.000000000000000000e+00…
1.000000000000000000e+01 3.000000000000000000e+00 7.000000000000000000e+00 7.000000000000000000e+00 2.000000000000000000e+00 1.100000000000000000e+01 3.000000000000000000e+00 4.000000000000000000e+00 6.000000000000000000e+00 8.000000000000000000e+00 8.000000000000000000e+00 6.000000000000000000e+00 6.000000000000000000e+00 6.000000000000000000e+00 5.000000000000000000e+00 6.000000000000000000e+00…
1.000000000000000000e+00 8.000000000000000000e+00 5.000000000000000000e+00 3.000000000000000000e+00 5.000000000000000000e+00 6.000000000000000000e+00 3.000000000000000000e+00 3.000000000000000000e+00 5.000000000000000000e+00 0.000000000000000000e+00 5.000000000000000000e+00 3.000000000000000000e+00 6.000000000000000000e+00 4.000000000000000000e+00 4.000000000000000000e+00 5.000000000000000000e+00…
3.000000000000000000e+00 7.000000000000000000e+00 1.000000000000000000e+00 1.000000000000000000e+00 3.000000000000000000e+00 4.000000000000000000e+00 6.000000000000000000e+00 5.000000000000000000e+00 8.000000000000000000e+00 5.000000000000000000e+00 4.000000000000000000e+00 6.000000000000000000e+00 7.000000000000000000e+00 5.000000000000000000e+00 9.000000000000000000e+00 8.000000000000000000e+00…
4.571428571428571175e+00 9.142857142857142350e+00 5.714285714285714413e+00 1.142857142857142794e+00 4.571428571428571175e+00 4.571428571428571175e+00 5.714285714285714413e+00 5.714285714285714413e+00 3.428571428571428381e+00 3.428571428571428381e+00 6.857142857142856762e+00 4.571428571428571175e+00 4.571428571428571175e+00 2.285714285714285587e+00 5.714285714285714413e+00 5.714285714285714413e+00…
0.000000000000000000e+00 0.000000000000000000e+00 0.000000000000000000e+00 0.000000000000000000e+00 0.000000000000000000e+00 0.000000000000000000e+00 0.000000000000000000e+00 0.000000000000000000e+00 0.000000000000000000e+00 0.000000000000000000e+00 0.000000000000000000e+00 0.000000000000000000e+00 0.000000000000000000e+00 0.000000000000000000e+00 0.000000000000000000e+00 0.000000000000000000e+00…
1.300000000000000000e+01 1.100000000000000000e+01 8.000000000000000000e+00 1.400000000000000000e+01 7.000000000000000000e+00 1.300000000000000000e+01 1.000000000000000000e+01 1.400000000000000000e+01 7.000000000000000000e+00 7.000000000000000000e+00 1.300000000000000000e+01 7.000000000000000000e+00 9.000000000000000000e+00 1.800000000000000000e+01 6.000000000000000000e+00 1.600000000000000000e+01…
2.000000000000000000e+00 4.000000000000000000e+00 3.000000000000000000e+00 3.000000000000000000e+00 3.000000000000000000e+00 3.000000000000000000e+00 7.000000000000000000e+00 2.000000000000000000e+00 2.000000000000000000e+00 5.000000000000000000e+00 5.000000000000000000e+00 4.000000000000000000e+00 3.000000000000000000e+00 1.000000000000000000e+00 6.000000000000000000e+00 5.000000000000000000e+00…
1.000000000000000000e+00 1.000000000000000000e+00 1.000000000000000000e+00 0.000000000000000000e+00 0.000000000000000000e+00 0.000000000000000000e+00 0.000000000000000000e+00 0.000000000000000000e+00 0.000000000000000000e+00 0.000000000000000000e+00 0.000000000000000000e+00 0.000000000000000000e+00 0.000000000000000000e+00 0.000000000000000000e+00 1.000000000000000000e+00 0.000000000000000000e+00…
9.000000000000000000e+00 1.700000000000000000e+01 2.000000000000000000e+00 7.000000000000000000e+00 1.500000000000000000e+01 1.300000000000000000e+01 1.700000000000000000e+01 6.000000000000000000e+00 7.000000000000000000e+00 1.500000000000000000e+01 6.000000000000000000e+00 7.000000000000000000e+00 1.000000000000000000e+01 1.400000000000000000e+01 1.000000000000000000e+01 7.000000000000000000e+00…
0.000000000000000000e+00 0.000000000000000000e+00 0.000000000000000000e+00 0.000000000000000000e+00 0.000000000000000000e+00 0.000000000000000000e+00 0.000000000000000000e+00 0.000000000000000000e+00 0.000000000000000000e+00 0.000000000000000000e+00 0.000000000000000000e+00 0.000000000000000000e+00 0.000000000000000000e+00 0.000000000000000000e+00 0.000000000000000000e+00 0.000000000000000000e+00…

## Sheet: Fig. 2i
	E	NE
sig	40	6
non sig	20	14

## Sheet: Fig1d-DG-unit-inh
3.265306122448979664e+00 4.897959183673469497e+00 4.897959183673469497e+00 8.163265306122449161e+00 9.795918367346938993e+00 6.530612244897959329e+00 4.897959183673469497e+00 8.163265306122449161e+00 3.265306122448979664e+00 4.897959183673469497e+00 4.897959183673469497e+00 9.795918367346938993e+00 3.265306122448979664e+00 1.632653061224489832e+00 1.142857142857142883e+01 1.632653061224489832e+01…
3.265306122448979664e+00 4.897959183673469497e+00 4.897959183673469497e+00 1.632653061224489832e+00 6.530612244897959329e+00 6.530612244897959329e+00 9.795918367346938993e+00 4.897959183673469497e+00 4.897959183673469497e+00 9.795918367346938993e+00 0.000000000000000000e+00 1.632653061224489832e+00 0.000000000000000000e+00 0.000000000000000000e+00 4.897959183673469497e+00 9.795918367346938993e+00…
0.000000000000000000e+00 0.000000000000000000e+00 0.000000000000000000e+00 0.000000000000000000e+00 0.000000000000000000e+00 0.000000000000000000e+00 0.000000000000000000e+00 0.000000000000000000e+00 0.000000000000000000e+00 0.000000000000000000e+00 0.000000000000000000e+00 0.000000000000000000e+00 0.000000000000000000e+00 0.000000000000000000e+00 0.000000000000000000e+00 0.000000000000000000e+00…
1.306122448979591866e+01 1.632653061224489832e+00 9.795918367346938993e+00 6.530612244897959329e+00 9.795918367346938993e+00 4.897959183673469497e+00 6.530612244897959329e+00 4.897959183673469497e+00 6.530612244897959329e+00 3.265306122448979664e+00 9.795918367346938993e+00 4.897959183673469497e+00 3.265306122448979664e+00 1.142857142857142883e+01 6.530612244897959329e+00 9.795918367346938993e+00…
2.448979591836734571e+01 2.122448979591836604e+01 2.612244897959183731e+01 1.959183673469387799e+01 1.306122448979591866e+01 8.163265306122449161e+00 1.142857142857142883e+01 1.959183673469387799e+01 6.530612244897959329e+00 1.632653061224489832e+01 1.469387755102040849e+01 2.285714285714285765e+01 1.306122448979591866e+01 2.612244897959183731e+01 1.469387755102040849e+01 1.632653061224489832e+01…
1.454545454545454497e+01 1.127272727272727337e+01 1.236363636363636331e+01 1.309090909090909172e+01 1.163636363636363669e+01 1.527272727272727337e+01 1.345454545454545503e+01 1.018181818181818166e+01 1.054545454545454497e+01 1.236363636363636331e+01 1.127272727272727337e+01 1.054545454545454497e+01 1.127272727272727337e+01 1.381818181818181834e+01 7.636363636363636687e+00 1.272727272727272663e+01…
1.090909090909090828e+00 1.090909090909090828e+00 3.636363636363636465e-01 3.636363636363636465e-01 7.272727272727272929e-01 1.454545454545454586e+00 1.090909090909090828e+00 1.454545454545454586e+00 1.454545454545454586e+00 1.090909090909090828e+00 1.090909090909090828e+00 7.272727272727272929e-01 1.090909090909090828e+00 2.181818181818181657e+00 2.181818181818181657e+00 1.454545454545454586e+00…
4.000000000000000000e+00 4.363636363636363313e+00 2.181818181818181657e+00 4.363636363636363313e+00 1.818181818181818121e+00 2.909090909090909172e+00 2.181818181818181657e+00 1.818181818181818121e+00 1.454545454545454586e+00 0.000000000000000000e+00 0.000000000000000000e+00 1.818181818181818121e+00 2.181818181818181657e+00 1.454545454545454586e+00 7.272727272727272929e-01 0.000000000000000000e+00…
6.545454545454545858e+00 7.636363636363636687e+00 6.545454545454545858e+00 7.636363636363636687e+00 5.818181818181818343e+00 7.272727272727272485e+00 6.181818181818181657e+00 6.909090909090909172e+00 5.090909090909090828e+00 3.272727272727272929e+00 4.727272727272727515e+00 6.181818181818181657e+00 7.272727272727272485e+00 5.818181818181818343e+00 9.454545454545455030e+00 6.909090909090909172e+00…
4.727272727272727515e+00 1.818181818181818121e+00 3.272727272727272929e+00 4.363636363636363313e+00 4.727272727272727515e+00 3.636363636363636243e+00 2.181818181818181657e+00 2.909090909090909172e+00 3.636363636363636243e+00 4.363636363636363313e+00 2.545454545454545414e+00 2.909090909090909172e+00 2.545454545454545414e+00 1.818181818181818121e+00 4.000000000000000000e+00 4.363636363636363313e+00…
1.454545454545454586e+00 3.636363636363636465e-01 3.636363636363636465e-01 2.181818181818181657e+00 3.636363636363636465e-01 1.090909090909090828e+00 1.090909090909090828e+00 1.090909090909090828e+00 1.090909090909090828e+00 2.181818181818181657e+00 0.000000000000000000e+00 1.818181818181818121e+00 1.818181818181818121e+00 1.454545454545454586e+00 7.272727272727272929e-01 7.272727272727272929e-01…
7.272727272727272929e-01 1.090909090909090828e+00 7.272727272727272929e-01 1.454545454545454586e+00 7.272727272727272929e-01 1.818181818181818121e+00 0.000000000000000000e+00 7.272727272727272929e-01 1.454545454545454586e+00 7.272727272727272929e-01 1.090909090909090828e+00 1.818181818181818121e+00 7.272727272727272929e-01 0.000000000000000000e+00 3.636363636363636465e-01 1.090909090909090828e+00…
1.818181818181818121e+00 5.454545454545454142e+00 2.545454545454545414e+00 4.000000000000000000e+00 1.818181818181818121e+00 4.727272727272727515e+00 2.909090909090909172e+00 4.000000000000000000e+00 3.272727272727272929e+00 3.636363636363636243e+00 1.818181818181818121e+00 2.181818181818181657e+00 4.727272727272727515e+00 2.545454545454545414e+00 2.909090909090909172e+00 2.909090909090909172e+00…
7.272727272727272929e-01 1.090909090909090828e+00 3.636363636363636465e-01 7.272727272727272929e-01 3.636363636363636465e-01 3.636363636363636465e-01 1.454545454545454586e+00 7.272727272727272929e-01 0.000000000000000000e+00 1.090909090909090828e+00 7.272727272727272929e-01 7.272727272727272929e-01 7.272727272727272929e-01 7.272727272727272929e-01 1.818181818181818121e+00 1.090909090909090828e+00…
3.272727272727272929e+00 4.363636363636363313e+00 7.272727272727272485e+00 6.181818181818181657e+00 6.545454545454545858e+00 6.909090909090909172e+00 5.818181818181818343e+00 4.363636363636363313e+00 7.636363636363636687e+00 9.454545454545455030e+00 5.090909090909090828e+00 5.818181818181818343e+00 7.272727272727272485e+00 5.090909090909090828e+00 5.454545454545454142e+00 5.454545454545454142e+00…
6.545454545454545858e+00 3.272727272727272929e+00 3.272727272727272929e+00 5.818181818181818343e+00 3.636363636363636243e+00 5.454545454545454142e+00 4.727272727272727515e+00 3.272727272727272929e+00 3.272727272727272929e+00 1.818181818181818121e+00 4.363636363636363313e+00 4.000000000000000000e+00 2.545454545454545414e+00 2.909090909090909172e+00 4.727272727272727515e+00 3.636363636363636243e+00…
2.727272727272727337e+01 2.472727272727272663e+01 2.690909090909091006e+01 2.218181818181818343e+01 1.890909090909091006e+01 2.000000000000000000e+01 1.890909090909091006e+01 2.254545454545454675e+01 2.436363636363636331e+01 2.218181818181818343e+01 1.854545454545454675e+01 2.327272727272727337e+01 2.763636363636363669e+01 2.254545454545454675e+01 2.618181818181818343e+01 2.363636363636363669e+01…
5.090909090909090828e+00 4.363636363636363313e+00 4.727272727272727515e+00 8.363636363636363313e+00 4.000000000000000000e+00 6.181818181818181657e+00 6.545454545454545858e+00 4.000000000000000000e+00 8.727272727272726627e+00 6.181818181818181657e+00 5.818181818181818343e+00 9.454545454545455030e+00 4.727272727272727515e+00 7.272727272727272485e+00 6.181818181818181657e+00 6.181818181818181657e+00…
1.090909090909090828e+00 0.000000000000000000e+00 0.000000000000000000e+00 0.000000000000000000e+00 1.090909090909090828e+00 7.272727272727272929e-01 7.272727272727272929e-01 1.454545454545454586e+00 1.454545454545454586e+00 3.636363636363636465e-01 3.636363636363636465e-01 3.636363636363636465e-01 3.636363636363636465e-01 3.636363636363636465e-01 3.636363636363636465e-01 7.272727272727272929e-01…
2.545454545454545414e+00 7.272727272727272929e-01 3.636363636363636465e-01 1.818181818181818121e+00 1.090909090909090828e+00 3.636363636363636465e-01 7.272727272727272929e-01 1.454545454545454586e+00 3.636363636363636465e-01 1.090909090909090828e+00 1.090909090909090828e+00 1.818181818181818121e+00 2.181818181818181657e+00 1.454545454545454586e+00 7.272727272727272929e-01 3.636363636363636465e-01…
5.454545454545454142e+00 8.727272727272726627e+00 5.818181818181818343e+00 8.727272727272726627e+00 6.909090909090909172e+00 7.636363636363636687e+00 8.000000000000000000e+00 7.636363636363636687e+00 7.272727272727272485e+00 7.636363636363636687e+00 8.363636363636363313e+00 8.000000000000000000e+00 5.454545454545454142e+00 8.363636363636363313e+00 8.000000000000000000e+00 8.000000000000000000e+00…
1.454545454545454586e+00 2.545454545454545414e+00 1.090909090909090828e+00 1.454545454545454586e+00 1.818181818181818121e+00 1.090909090909090828e+00 7.272727272727272929e-01 3.636363636363636465e-01 1.818181818181818121e+00 1.090909090909090828e+00 1.090909090909090828e+00 1.454545454545454586e+00 0.000000000000000000e+00 1.818181818181818121e+00 1.454545454545454586e+00 7.272727272727272929e-01…
2.145454545454545325e+01 2.363636363636363669e+01 2.327272727272727337e+01 2.472727272727272663e+01 1.963636363636363669e+01 2.400000000000000000e+01 2.363636363636363669e+01 2.036363636363636331e+01 2.400000000000000000e+01 2.690909090909091006e+01 2.109090909090908994e+01 2.327272727272727337e+01 2.290909090909091006e+01 2.290909090909091006e+01 1.818181818181818343e+01 2.400000000000000000e+01…
0.000000000000000000e+00 7.272727272727272929e-01 7.272727272727272929e-01 3.636363636363636465e-01 0.000000000000000000e+00 3.636363636363636465e-01 0.000000000000000000e+00 3.636363636363636465e-01 3.636363636363636465e-01 0.000000000000000000e+00 3.636363636363636465e-01 1.454545454545454586e+00 0.000000000000000000e+00 7.272727272727272929e-01 1.090909090909090828e+00 3.636363636363636465e-01…
4.000000000000000000e+00 6.909090909090909172e+00 6.909090909090909172e+00 6.181818181818181657e+00 5.090909090909090828e+00 6.181818181818181657e+00 5.090909090909090828e+00 6.181818181818181657e+00 7.636363636363636687e+00 6.545454545454545858e+00 6.545454545454545858e+00 9.818181818181818343e+00 4.727272727272727515e+00 5.454545454545454142e+00 6.909090909090909172e+00 3.272727272727272929e+00…
3.272727272727272929e+00 3.636363636363636243e+00 7.272727272727272929e-01 3.272727272727272929e+00 1.454545454545454586e+00 1.090909090909090828e+00 2.545454545454545414e+00 7.272727272727272929e-01 1.454545454545454586e+00 4.000000000000000000e+00 7.272727272727272929e-01 1.454545454545454586e+00 1.818181818181818121e+00 1.090909090909090828e+00 1.454545454545454586e+00 2.909090909090909172e+00…
2.545454545454545414e+00 3.636363636363636465e-01 3.636363636363636243e+00 1.818181818181818121e+00 1.454545454545454586e+00 1.818181818181818121e+00 1.090909090909090828e+00 1.454545454545454586e+00 7.272727272727272929e-01 2.181818181818181657e+00 1.090909090909090828e+00 2.545454545454545414e+00 3.272727272727272929e+00 7.272727272727272929e-01 1.090909090909090828e+00 1.818181818181818121e+00…
2.909090909090909172e+00 3.272727272727272929e+00 3.636363636363636243e+00 6.545454545454545858e+00 4.000000000000000000e+00 5.818181818181818343e+00 6.181818181818181657e+00 5.454545454545454142e+00 4.363636363636363313e+00 5.454545454545454142e+00 4.363636363636363313e+00 2.909090909090909172e+00 5.818181818181818343e+00 4.363636363636363313e+00 4.363636363636363313e+00 3.636363636363636243e+00…
7.272727272727272929e-01 1.818181818181818121e+00 7.272727272727272929e-01 1.454545454545454586e+00 3.636363636363636465e-01 7.272727272727272929e-01 7.272727272727272929e-01 1.454545454545454586e+00 1.818181818181818121e+00 1.090909090909090828e+00 7.272727272727272929e-01 7.272727272727272929e-01 3.636363636363636465e-01 7.272727272727272929e-01 7.272727272727272929e-01 2.181818181818181657e+00…
1.454545454545454586e+00 2.181818181818181657e+00 1.090909090909090828e+00 7.272727272727272929e-01 1.454545454545454586e+00 2.909090909090909172e+00 1.818181818181818121e+00 1.090909090909090828e+00 3.636363636363636465e-01 1.090909090909090828e+00 1.454545454545454586e+00 1.454545454545454586e+00 1.090909090909090828e+00 1.454545454545454586e+00 1.818181818181818121e+00 3.636363636363636465e-01…
1.454545454545454586e+00 2.181818181818181657e+00 2.545454545454545414e+00 1.454545454545454586e+00 2.909090909090909172e+00 2.909090909090909172e+00 1.454545454545454586e+00 2.181818181818181657e+00 1.090909090909090828e+00 3.272727272727272929e+00 1.454545454545454586e+00 3.272727272727272929e+00 3.636363636363636243e+00 2.545454545454545414e+00 2.181818181818181657e+00 2.545454545454545414e+00…
5.818181818181818343e+00 3.636363636363636243e+00 8.363636363636363313e+00 6.909090909090909172e+00 4.727272727272727515e+00 6.909090909090909172e+00 5.454545454545454142e+00 7.272727272727272485e+00 5.818181818181818343e+00 4.000000000000000000e+00 4.000000000000000000e+00 3.272727272727272929e+00 4.727272727272727515e+00 4.363636363636363313e+00 4.000000000000000000e+00 5.090909090909090828e+00…
4.727272727272727515e+00 8.000000000000000000e+00 4.363636363636363313e+00 6.909090909090909172e+00 5.454545454545454142e+00 4.727272727272727515e+00 2.545454545454545414e+00 5.454545454545454142e+00 6.545454545454545858e+00 5.818181818181818343e+00 9.818181818181818343e+00 5.454545454545454142e+00 6.909090909090909172e+00 4.363636363636363313e+00 2.181818181818181657e+00 7.272727272727272485e+00…
7.272727272727272929e-01 3.636363636363636465e-01 7.272727272727272929e-01 3.636363636363636465e-01 3.636363636363636465e-01 0.000000000000000000e+00 3.636363636363636465e-01 3.636363636363636465e-01 1.818181818181818121e+00 1.090909090909090828e+00 3.636363636363636465e-01 1.454545454545454586e+00 1.818181818181818121e+00 1.090909090909090828e+00 3.636363636363636465e-01 1.090909090909090828e+00…
2.000000000000000000e+01 1.927272727272727337e+01 2.254545454545454675e+01 2.400000000000000000e+01 2.545454545454545325e+01 1.927272727272727337e+01 2.327272727272727337e+01 2.472727272727272663e+01 2.181818181818181657e+01 2.327272727272727337e+01 2.109090909090908994e+01 2.290909090909091006e+01 2.000000000000000000e+01 2.400000000000000000e+01 2.072727272727272663e+01 2.218181818181818343e+01…
2.181818181818181657e+00 3.272727272727272929e+00 1.818181818181818121e+00 1.818181818181818121e+00 1.454545454545454586e+00 1.454545454545454586e+00 1.454545454545454586e+00 1.454545454545454586e+00 0.000000000000000000e+00 1.454545454545454586e+00 3.636363636363636243e+00 3.272727272727272929e+00 3.272727272727272929e+00 2.545454545454545414e+00 2.181818181818181657e+00 3.636363636363636243e+00…
7.272727272727272485e+00 4.000000000000000000e+00 5.454545454545454142e+00 3.636363636363636243e+00 2.545454545454545414e+00 2.181818181818181657e+00 3.272727272727272929e+00 2.181818181818181657e+00 2.909090909090909172e+00 3.272727272727272929e+00 4.000000000000000000e+00 5.454545454545454142e+00 4.363636363636363313e+00 4.000000000000000000e+00 1.454545454545454586e+00 4.363636363636363313e+00…
0.000000000000000000e+00 3.636363636363636465e-01 0.000000000000000000e+00 1.454545454545454586e+00 3.636363636363636465e-01 0.000000000000000000e+00 3.636363636363636465e-01 0.000000000000000000e+00 1.090909090909090828e+00 3.636363636363636465e-01 1.090909090909090828e+00 3.636363636363636465e-01 7.272727272727272929e-01 1.090909090909090828e+00 1.818181818181818121e+00 7.272727272727272929e-01…
1.103448275862068950e+00 1.103448275862068950e+00 5.517241379310344751e-01 5.517241379310344751e-01 0.000000000000000000e+00 5.517241379310344751e-01 1.103448275862068950e+00 1.103448275862068950e+00 5.517241379310344751e-01 1.103448275862068950e+00 1.655172413793103425e+00 5.517241379310344751e-01 5.517241379310344751e-01 5.517241379310344751e-01 5.517241379310344751e-01 2.206896551724137900e+00…
4.965517241379310498e+00 2.206896551724137900e+00 1.655172413793103425e+00 2.758620689655172598e+00 1.103448275862068950e+00 2.206896551724137900e+00 2.206896551724137900e+00 3.862068965517241548e+00 1.103448275862068950e+00 1.103448275862068950e+00 5.517241379310344751e-01 0.000000000000000000e+00 5.517241379310344751e-01 2.206896551724137900e+00 1.655172413793103425e+00 2.758620689655172598e+00…
1.103448275862068950e+00 1.655172413793103425e+00 3.310344827586206851e+00 3.310344827586206851e+00 1.655172413793103425e+00 1.655172413793103425e+00 1.103448275862068950e+00 2.206896551724137900e+00 2.758620689655172598e+00 2.758620689655172598e+00 3.310344827586206851e+00 1.103448275862068950e+00 1.103448275862068950e+00 2.758620689655172598e+00 1.655172413793103425e+00 2.206896551724137900e+00…
7.172413793103448398e+00 1.268965517241379359e+01 7.724137931034483096e+00 6.620689655172413701e+00 9.379310344827585411e+00 4.965517241379310498e+00 1.158620689655172420e+01 7.724137931034483096e+00 4.965517241379310498e+00 6.620689655172413701e+00 7.724137931034483096e+00 8.275862068965517793e+00 8.275862068965517793e+00 4.413793103448275801e+00 6.068965517241379004e+00 9.931034482758620996e+00…
7.172413793103448398e+00 6.068965517241379004e+00 6.068965517241379004e+00 7.172413793103448398e+00 7.724137931034483096e+00 3.862068965517241548e+00 3.310344827586206851e+00 5.517241379310345195e+00 6.068965517241379004e+00 3.310344827586206851e+00 3.862068965517241548e+00 4.413793103448275801e+00 2.758620689655172598e+00 7.172413793103448398e+00 6.620689655172413701e+00 6.620689655172413701e+00…
1.103448275862068950e+00 2.206896551724137900e+00 2.206896551724137900e+00 1.655172413793103425e+00 1.655172413793103425e+00 0.000000000000000000e+00 1.103448275862068950e+00 0.000000000000000000e+00 2.206896551724137900e+00 4.965517241379310498e+00 4.965517241379310498e+00 1.655172413793103425e+00 3.862068965517241548e+00 2.206896551724137900e+00 2.206896551724137900e+00 3.310344827586206851e+00…
1.103448275862068950e+00 1.103448275862068950e+00 0.000000000000000000e+00 0.000000000000000000e+00 0.000000000000000000e+00 5.517241379310344751e-01 1.103448275862068950e+00 5.517241379310344751e-01 0.000000000000000000e+00 0.000000000000000000e+00 0.000000000000000000e+00 0.000000000000000000e+00 5.517241379310344751e-01 1.103448275862068950e+00 0.000000000000000000e+00 5.517241379310344751e-01…
6.068965517241379004e+00 4.413793103448275801e+00 4.965517241379310498e+00 6.620689655172413701e+00 4.413793103448275801e+00 6.620689655172413701e+00 5.517241379310345195e+00 4.413793103448275801e+00 7.172413793103448398e+00 6.620689655172413701e+00 6.068965517241379004e+00 3.310344827586206851e+00 1.048275862068965480e+01 8.827586206896551602e+00 6.620689655172413701e+00 6.620689655172413701e+00…
8.275862068965517793e+00 5.517241379310345195e+00 3.862068965517241548e+00 6.068965517241379004e+00 8.827586206896551602e+00 4.413793103448275801e+00 4.413793103448275801e+00 7.724137931034483096e+00 6.620689655172413701e+00 8.275862068965517793e+00 7.724137931034483096e+00 2.758620689655172598e+00 7.724137931034483096e+00 6.068965517241379004e+00 7.172413793103448398e+00 4.965517241379310498e+00…
1.655172413793103425e+00 3.862068965517241548e+00 2.206896551724137900e+00 5.517241379310344751e-01 1.655172413793103425e+00 1.103448275862068950e+00 5.517241379310344751e-01 1.103448275862068950e+00 5.517241379310344751e-01 2.758620689655172598e+00 1.103448275862068950e+00 1.655172413793103425e+00 1.655172413793103425e+00 2.758620689655172598e+00 1.655172413793103425e+00 1.655172413793103425e+00…
1.103448275862068950e+00 0.000000000000000000e+00 1.103448275862068950e+00 5.517241379310344751e-01 5.517241379310344751e-01 5.517241379310344751e-01 5.517241379310344751e-01 5.517241379310344751e-01 0.000000000000000000e+00 5.517241379310344751e-01 2.206896551724137900e+00 2.206896551724137900e+00 1.103448275862068950e+00 1.103448275862068950e+00 1.103448275862068950e+00 1.103448275862068950e+00…
1.655172413793103425e+00 1.655172413793103425e+00 2.206896551724137900e+00 1.103448275862068950e+00 2.206896551724137900e+00 5.517241379310344751e-01 1.655172413793103425e+00 1.655172413793103425e+00 1.103448275862068950e+00 1.103448275862068950e+00 1.655172413793103425e+00 2.758620689655172598e+00 5.517241379310344751e-01 2.206896551724137900e+00 3.310344827586206851e+00 1.103448275862068950e+00…
1.489655172413793061e+01 1.600000000000000000e+01 1.875862068965517082e+01 1.379310344827586121e+01 1.324137931034482740e+01 1.434482758620689680e+01 1.379310344827586121e+01 1.324137931034482740e+01 1.986206896551724199e+01 1.765517241379310320e+01 1.379310344827586121e+01 1.324137931034482740e+01 1.710344827586206762e+01 1.324137931034482740e+01 1.489655172413793061e+01 1.324137931034482740e+01…
2.066666666666666785e+01 2.200000000000000000e+01 1.933333333333333215e+01 2.200000000000000000e+01 1.800000000000000000e+01 1.933333333333333215e+01 1.600000000000000000e+01 2.133333333333333215e+01 1.600000000000000000e+01 1.733333333333333215e+01 2.200000000000000000e+01 1.666666666666666785e+01 2.666666666666666785e+01 1.933333333333333215e+01 1.600000000000000000e+01 1.733333333333333215e+01…
4.000000000000000000e+00 4.000000000000000000e+00 4.000000000000000000e+00 6.666666666666666963e+00 2.000000000000000000e+00 4.000000000000000000e+00 5.333333333333333037e+00 2.666666666666666519e+00 4.666666666666666963e+00 8.666666666666666075e+00 4.666666666666666963e+00 4.666666666666666963e+00 7.333333333333333037e+00 2.000000000000000000e+00 5.333333333333333037e+00 3.333333333333333481e+00…
1.866666666666666785e+01 1.666666666666666785e+01 1.933333333333333215e+01 1.200000000000000000e+01 2.066666666666666785e+01 1.600000000000000000e+01 1.733333333333333215e+01 1.600000000000000000e+01 1.933333333333333215e+01 1.800000000000000000e+01 1.866666666666666785e+01 1.200000000000000000e+01 1.200000000000000000e+01 1.266666666666666607e+01 1.533333333333333393e+01 1.266666666666666607e+01…
6.666666666666666297e-01 1.333333333333333259e+00 2.666666666666666519e+00 4.666666666666666963e+00 2.666666666666666519e+00 4.000000000000000000e+00 2.666666666666666519e+00 3.333333333333333481e+00 2.666666666666666519e+00 4.000000000000000000e+00 2.000000000000000000e+00 3.333333333333333481e+00 2.000000000000000000e+00 3.333333333333333481e+00 1.333333333333333259e+00 3.333333333333333481e+00…
1.400000000000000000e+01 1.600000000000000000e+01 9.333333333333333925e+00 1.133333333333333393e+01 1.000000000000000000e+01 9.333333333333333925e+00 1.400000000000000000e+01 1.066666666666666607e+01 1.400000000000000000e+01 8.000000000000000000e+00 1.333333333333333393e+01 1.533333333333333393e+01 1.266666666666666607e+01 8.666666666666666075e+00 1.400000000000000000e+01 1.600000000000000000e+01…
2.000000000000000000e+00 2.000000000000000000e+00 4.000000000000000000e+00 6.666666666666666963e+00 6.000000000000000000e+00 2.666666666666666519e+00 3.333333333333333481e+00 4.666666666666666963e+00 4.000000000000000000e+00 4.666666666666666963e+00 4.666666666666666963e+00 4.666666666666666963e+00 4.666666666666666963e+00 6.666666666666666297e-01 3.333333333333333481e+00 4.000000000000000000e+00…
1.466666666666666607e+01 9.333333333333333925e+00 1.066666666666666607e+01 1.333333333333333393e+01 1.466666666666666607e+01 1.066666666666666607e+01 1.733333333333333215e+01 1.733333333333333215e+01 1.200000000000000000e+01 2.000000000000000000e+01 9.333333333333333925e+00 1.733333333333333215e+01 8.000000000000000000e+00 1.733333333333333215e+01 1.866666666666666785e+01 1.066666666666666607e+01…
1.600000000000000000e+01 2.133333333333333215e+01 1.733333333333333215e+01 2.666666666666666785e+01 2.266666666666666785e+01 1.866666666666666785e+01 1.866666666666666785e+01 2.533333333333333215e+01 2.133333333333333215e+01 1.866666666666666785e+01 1.466666666666666607e+01 2.666666666666666785e+01 1.866666666666666785e+01 2.266666666666666785e+01 2.133333333333333215e+01 1.733333333333333215e+01…
3.200000000000000178e+00 4.799999999999999822e+00 5.599999999999999645e+00 8.000000000000000444e-01 1.600000000000000089e+00 2.399999999999999911e+00 4.799999999999999822e+00 6.400000000000000355e+00 3.200000000000000178e+00 1.600000000000000089e+00 3.200000000000000178e+00 4.799999999999999822e+00 2.399999999999999911e+00 7.200000000000000178e+00 6.400000000000000355e+00 2.399999999999999911e+00…
1.152000000000000028e+02 1.135999999999999943e+02 1.135999999999999943e+02 1.104000000000000057e+02 1.247999999999999972e+02 1.015999999999999943e+02 1.080000000000000000e+02 1.247999999999999972e+02 1.280000000000000000e+02 1.120000000000000000e+02 1.272000000000000028e+02 1.152000000000000028e+02 1.255999999999999943e+02 1.328000000000000114e+02 1.200000000000000000e+02 1.224000000000000057e+02…
5.773195876288659711e+00 7.422680412371134295e+00 5.773195876288659711e+00 4.948453608247422864e+00 8.247422680412370699e-01 4.948453608247422864e+00 3.298969072164948280e+00 3.298969072164948280e+00 3.298969072164948280e+00 4.123711340206185127e+00 3.298969072164948280e+00 2.474226804123711432e+00 1.649484536082474140e+00 1.649484536082474140e+00 4.123711340206185127e+00 4.948453608247422864e+00…
1.072164948453608169e+01 1.402061855670103085e+01 9.896907216494845727e+00 6.597938144329896559e+00 1.319587628865979312e+01 7.422680412371134295e+00 9.072164948453607991e+00 8.247422680412370255e+00 7.422680412371134295e+00 8.247422680412370255e+00 7.422680412371134295e+00 5.773195876288659711e+00 9.072164948453607991e+00 9.896907216494845727e+00 9.072164948453607991e+00 7.422680412371134295e+00…
0.000000000000000000e+00 0.000000000000000000e+00 0.000000000000000000e+00 0.000000000000000000e+00 0.000000000000000000e+00 0.000000000000000000e+00 0.000000000000000000e+00 1.649484536082474140e+00 8.247422680412370699e-01 0.000000000000000000e+00 2.474226804123711432e+00 0.000000000000000000e+00 0.000000000000000000e+00 0.000000000000000000e+00 0.000000000000000000e+00 0.000000000000000000e+00…
2.474226804123711432e+00 3.298969072164948280e+00 4.123711340206185127e+00 8.247422680412370699e-01 2.474226804123711432e+00 3.298969072164948280e+00 2.474226804123711432e+00 6.597938144329896559e+00 2.474226804123711432e+00 1.649484536082474140e+00 1.649484536082474140e+00 5.773195876288659711e+00 4.948453608247422864e+00 1.649484536082474140e+00 0.000000000000000000e+00 4.948453608247422864e+00…
1.896907216494845372e+01 1.484536082474226859e+01 2.061855670103092919e+01 9.896907216494845727e+00 8.247422680412370255e+00 1.319587628865979312e+01 9.896907216494845727e+00 1.237113402061855716e+01 1.072164948453608169e+01 1.402061855670103085e+01 1.402061855670103085e+01 1.319587628865979312e+01 1.567010309278350455e+01 2.144329896907216337e+01 1.567010309278350455e+01 1.402061855670103085e+01…
0.000000000000000000e+00 8.247422680412370699e-01 1.649484536082474140e+00 8.247422680412370699e-01 8.247422680412370699e-01 0.000000000000000000e+00 8.247422680412370699e-01 0.000000000000000000e+00 8.247422680412370699e-01 0.000000000000000000e+00 0.000000000000000000e+00 0.000000000000000000e+00 0.000000000000000000e+00 1.649484536082474140e+00 8.247422680412370699e-01 8.247422680412370699e-01…
0.000000000000000000e+00 0.000000000000000000e+00 0.000000000000000000e+00 0.000000000000000000e+00 0.000000000000000000e+00 0.000000000000000000e+00 0.000000000000000000e+00 0.000000000000000000e+00 0.000000000000000000e+00 0.000000000000000000e+00 0.000000000000000000e+00 0.000000000000000000e+00 0.000000000000000000e+00 0.000000000000000000e+00 0.000000000000000000e+00 0.000000000000000000e+00…
8.247422680412370699e-01 4.123711340206185127e+00 8.247422680412370699e-01 2.474226804123711432e+00 4.123711340206185127e+00 1.649484536082474140e+00 8.247422680412370699e-01 4.123711340206185127e+00 0.000000000000000000e+00 2.474226804123711432e+00 1.649484536082474140e+00 0.000000000000000000e+00 0.000000000000000000e+00 1.649484536082474140e+00 1.649484536082474140e+00 0.000000000000000000e+00…
0.000000000000000000e+00 0.000000000000000000e+00 0.000000000000000000e+00 0.000000000000000000e+00 0.000000000000000000e+00 2.474226804123711432e+00 8.247422680412370699e-01 8.247422680412370699e-01 4.123711340206185127e+00 8.247422680412370699e-01 0.000000000000000000e+00 8.247422680412370699e-01 8.247422680412370699e-01 1.649484536082474140e+00 8.247422680412370699e-01 2.474226804123711432e+00…
4.948453608247422864e+00 3.298969072164948280e+00 1.649484536082474140e+00 3.298969072164948280e+00 2.474226804123711432e+00 1.649484536082474140e+00 0.000000000000000000e+00 8.247422680412370699e-01 8.247422680412370699e-01 1.649484536082474140e+00 4.123711340206185127e+00 3.298969072164948280e+00 0.000000000000000000e+00 1.649484536082474140e+00 1.649484536082474140e+00 0.000000000000000000e+00…
8.247422680412370699e-01 2.474226804123711432e+00 1.649484536082474140e+00 8.247422680412370699e-01 8.247422680412370699e-01 8.247422680412370699e-01 0.000000000000000000e+00 0.000000000000000000e+00 8.247422680412370699e-01 1.649484536082474140e+00 3.298969072164948280e+00 3.298969072164948280e+00 2.474226804123711432e+00 2.474226804123711432e+00 1.649484536082474140e+00 1.649484536082474140e+00…
0.000000000000000000e+00 0.000000000000000000e+00 8.888888888888888395e-01 0.000000000000000000e+00 0.000000000000000000e+00 0.000000000000000000e+00 0.000000000000000000e+00 0.000000000000000000e+00 0.000000000000000000e+00 0.000000000000000000e+00 0.000000000000000000e+00 0.000000000000000000e+00 0.000000000000000000e+00 0.000000000000000000e+00 0.000000000000000000e+00 0.000000000000000000e+00…
1.777777777777777679e+00 1.777777777777777679e+00 1.777777777777777679e+00 0.000000000000000000e+00 4.444444444444444642e+00 1.777777777777777679e+00 1.777777777777777679e+00 8.888888888888888395e-01 8.888888888888888395e-01 4.444444444444444642e+00 1.777777777777777679e+00 1.777777777777777679e+00 2.666666666666666519e+00 1.777777777777777679e+00 3.555555555555555358e+00 8.888888888888888395e-01…
1.600000000000000000e+01 2.577777777777777857e+01 1.688888888888888928e+01 1.777777777777777857e+01 2.577777777777777857e+01 2.133333333333333215e+01 1.688888888888888928e+01 2.933333333333333215e+01 2.222222222222222143e+01 2.577777777777777857e+01 2.222222222222222143e+01 2.133333333333333215e+01 1.688888888888888928e+01 1.866666666666666785e+01 2.311111111111111072e+01 2.577777777777777857e+01…
8.888888888888888395e-01 2.666666666666666519e+00 1.777777777777777679e+00 3.555555555555555358e+00 8.888888888888888395e-01 1.777777777777777679e+00 1.777777777777777679e+00 8.888888888888888395e-01 8.888888888888888395e-01 8.888888888888888395e-01 1.777777777777777679e+00 0.000000000000000000e+00 8.888888888888888395e-01 2.666666666666666519e+00 8.888888888888888395e-01 1.777777777777777679e+00…
8.000000000000000444e-01 2.399999999999999911e+00 0.000000000000000000e+00 1.600000000000000089e+00 3.200000000000000178e+00 8.000000000000000444e-01 0.000000000000000000e+00 2.399999999999999911e+00 8.000000000000000444e-01 1.600000000000000089e+00 8.000000000000000444e-01 8.000000000000000444e-01 8.000000000000000444e-01 8.000000000000000444e-01 8.000000000000000444e-01 3.200000000000000178e+00…
9.309090909090909349e+01 9.381818181818181301e+01 9.890909090909090651e+01 9.890909090909090651e+01 9.527272727272726627e+01 9.745454545454545325e+01 1.149090909090909065e+02 1.141818181818181870e+02 1.025454545454545467e+02 8.000000000000000000e+01 9.163636363636364024e+01 9.381818181818181301e+01 7.200000000000000000e+01 1.047272727272727337e+02 1.134545454545454533e+02 1.141818181818181870e+02…
7.272727272727273373e+01 6.690909090909090651e+01 7.054545454545454675e+01 6.981818181818181301e+01 6.181818181818182012e+01 8.363636363636364024e+01 8.363636363636364024e+01 8.072727272727273373e+01 7.200000000000000000e+01 5.381818181818182012e+01 5.745454545454545325e+01 4.800000000000000000e+01 4.945454545454545325e+01 7.636363636363635976e+01 7.563636363636364024e+01 7.563636363636364024e+01…
3.636363636363636243e+00 7.272727272727272929e-01 5.090909090909090828e+00 2.181818181818181657e+00 2.909090909090909172e+00 5.090909090909090828e+00 2.181818181818181657e+00 2.909090909090909172e+00 2.909090909090909172e+00 4.363636363636363313e+00 2.181818181818181657e+00 1.454545454545454586e+00 7.272727272727272929e-01 1.454545454545454586e+00 1.454545454545454586e+00 5.818181818181818343e+00…
0.000000000000000000e+00 0.000000000000000000e+00 7.272727272727272929e-01 0.000000000000000000e+00 2.181818181818181657e+00 7.272727272727272929e-01 1.454545454545454586e+00 7.272727272727272929e-01 0.000000000000000000e+00 0.000000000000000000e+00 0.000000000000000000e+00 0.000000000000000000e+00 1.454545454545454586e+00 0.000000000000000000e+00 0.000000000000000000e+00 7.272727272727272929e-01…
2.181818181818181657e+00 2.181818181818181657e+00 2.181818181818181657e+00 2.909090909090909172e+00 0.000000000000000000e+00 7.272727272727272929e-01 2.909090909090909172e+00 1.454545454545454586e+00 2.909090909090909172e+00 0.000000000000000000e+00 2.181818181818181657e+00 0.000000000000000000e+00 7.272727272727272929e-01 2.909090909090909172e+00 2.181818181818181657e+00 3.636363636363636243e+00…
2.909090909090909172e+00 2.909090909090909172e+00 1.454545454545454586e+00 0.000000000000000000e+00 2.181818181818181657e+00 2.181818181818181657e+00 2.181818181818181657e+00 2.181818181818181657e+00 3.636363636363636243e+00 5.818181818181818343e+00 0.000000000000000000e+00 1.454545454545454586e+00 2.181818181818181657e+00 2.181818181818181657e+00 2.909090909090909172e+00 2.181818181818181657e+00…
4.363636363636363313e+00 4.363636363636363313e+00 5.818181818181818343e+00 2.181818181818181657e+00 1.454545454545454586e+00 1.454545454545454586e+00 2.181818181818181657e+00 2.181818181818181657e+00 2.909090909090909172e+00 5.818181818181818343e+00 6.545454545454545858e+00 2.909090909090909172e+00 7.272727272727272929e-01 1.454545454545454586e+00 2.909090909090909172e+00 1.454545454545454586e+00…
5.818181818181818343e+00 5.090909090909090828e+00 5.090909090909090828e+00 3.636363636363636243e+00 2.909090909090909172e+00 7.272727272727272929e-01 1.454545454545454586e+00 1.454545454545454586e+00 1.454545454545454586e+00 1.454545454545454586e+00 7.272727272727272929e-01 6.545454545454545858e+00 1.454545454545454586e+00 5.090909090909090828e+00 2.909090909090909172e+00 4.363636363636363313e+00…
7.272727272727272485e+00 9.454545454545455030e+00 1.454545454545454497e+01 9.454545454545455030e+00 9.454545454545455030e+00 1.309090909090909172e+01 1.090909090909090828e+01 1.090909090909090828e+01 1.309090909090909172e+01 1.381818181818181834e+01 1.018181818181818166e+01 1.163636363636363669e+01 1.163636363636363669e+01 1.090909090909090828e+01 1.381818181818181834e+01 1.309090909090909172e+01…
1.454545454545454586e+00 2.909090909090909172e+00 2.909090909090909172e+00 4.363636363636363313e+00 2.181818181818181657e+00 5.090909090909090828e+00 1.454545454545454586e+00 2.181818181818181657e+00 2.909090909090909172e+00 5.090909090909090828e+00 1.454545454545454586e+00 7.272727272727272929e-01 3.636363636363636243e+00 3.636363636363636243e+00 6.545454545454545858e+00 4.363636363636363313e+00…
0.000000000000000000e+00 0.000000000000000000e+00 0.000000000000000000e+00 0.000000000000000000e+00 0.000000000000000000e+00 0.000000000000000000e+00 7.272727272727272929e-01 0.000000000000000000e+00 0.000000000000000000e+00 0.000000000000000000e+00 7.272727272727272929e-01 0.000000000000000000e+00 1.454545454545454586e+00 7.272727272727272929e-01 0.000000000000000000e+00 0.000000000000000000e+00…
2.909090909090909172e+00 9.454545454545455030e+00 1.236363636363636331e+01 4.363636363636363313e+00 5.818181818181818343e+00 5.090909090909090828e+00 6.545454545454545858e+00 6.545454545454545858e+00 1.309090909090909172e+01 7.272727272727272485e+00 4.363636363636363313e+00 0.000000000000000000e+00 5.818181818181818343e+00 4.363636363636363313e+00 3.636363636363636243e+00 4.363636363636363313e+00…
8.000000000000000000e+00 8.727272727272726627e+00 6.545454545454545858e+00 9.454545454545455030e+00 1.309090909090909172e+01 7.272727272727272485e+00 8.000000000000000000e+00 7.272727272727272485e+00 1.090909090909090828e+01 7.272727272727272485e+00 1.090909090909090828e+01 9.454545454545455030e+00 6.545454545454545858e+00 6.545454545454545858e+00 1.309090909090909172e+01 8.727272727272726627e+00…
3.636363636363636243e+00 0.000000000000000000e+00 2.909090909090909172e+00 7.272727272727272929e-01 1.454545454545454586e+00 7.272727272727272929e-01 0.000000000000000000e+00 3.636363636363636243e+00 2.181818181818181657e+00 7.272727272727272929e-01 7.272727272727272929e-01 7.272727272727272929e-01 0.000000000000000000e+00 2.909090909090909172e+00 1.454545454545454586e+00 1.454545454545454586e+00…
7.272727272727272929e-01 5.818181818181818343e+00 1.454545454545454586e+00 2.909090909090909172e+00 1.454545454545454586e+00 2.181818181818181657e+00 2.909090909090909172e+00 2.909090909090909172e+00 7.272727272727272929e-01 2.181818181818181657e+00 7.272727272727272929e-01 0.000000000000000000e+00 0.000000000000000000e+00 0.000000000000000000e+00 1.454545454545454586e+00 0.000000000000000000e+00…
0.000000000000000000e+00 0.000000000000000000e+00 7.272727272727272929e-01 7.272727272727272929e-01 1.454545454545454586e+00 7.272727272727272929e-01 7.272727272727272929e-01 1.454545454545454586e+00 1.454545454545454586e+00 1.454545454545454586e+00 7.272727272727272929e-01 0.000000000000000000e+00 0.000000000000000000e+00 7.272727272727272929e-01 1.454545454545454586e+00 1.454545454545454586e+00…
4.000000000000000000e+00 3.333333333333333481e+00 3.333333333333333481e+00 5.333333333333333037e+00 4.000000000000000000e+00 3.333333333333333481e+00 8.000000000000000000e+00 2.666666666666666519e+00 6.666666666666666963e+00 5.333333333333333037e+00 8.000000000000000000e+00 3.333333333333333481e+00 5.333333333333333037e+00 6.000000000000000000e+00 1.000000000000000000e+01 6.000000000000000000e+00…
0.000000000000000000e+00 3.333333333333333481e+00 2.666666666666666519e+00 2.000000000000000000e+00 2.000000000000000000e+00 2.000000000000000000e+00 0.000000000000000000e+00 2.666666666666666519e+00 6.000000000000000000e+00 1.333333333333333259e+00 0.000000000000000000e+00 1.333333333333333259e+00 1.333333333333333259e+00 1.333333333333333259e+00 2.666666666666666519e+00 2.666666666666666519e+00…
4.000000000000000000e+00 4.000000000000000000e+00 7.333333333333333037e+00 6.666666666666666963e+00 8.666666666666666075e+00 5.333333333333333037e+00 8.666666666666666075e+00 4.666666666666666963e+00 8.000000000000000000e+00 6.666666666666666963e+00 6.000000000000000000e+00 8.000000000000000000e+00 6.666666666666666963e+00 4.000000000000000000e+00 6.666666666666666963e+00 8.000000000000000000e+00…
2.200000000000000000e+01 1.866666666666666785e+01 1.666666666666666785e+01 1.933333333333333215e+01 2.200000000000000000e+01 2.600000000000000000e+01 1.933333333333333215e+01 2.133333333333333215e+01 2.200000000000000000e+01 1.933333333333333215e+01 1.733333333333333215e+01 1.866666666666666785e+01 1.466666666666666607e+01 1.400000000000000000e+01 1.866666666666666785e+01 2.000000000000000000e+01…
4.666666666666666963e+00 8.666666666666666075e+00 1.000000000000000000e+01 4.000000000000000000e+00 5.333333333333333037e+00 4.666666666666666963e+00 6.666666666666666963e+00 5.333333333333333037e+00 7.333333333333333037e+00 3.333333333333333481e+00 2.666666666666666519e+00 6.000000000000000000e+00 4.666666666666666963e+00 4.000000000000000000e+00 3.333333333333333481e+00 5.333333333333333037e+00…
1.167999999999999972e+02 9.440000000000000568e+01 1.391999999999999886e+02 1.584000000000000057e+02 1.551999999999999886e+02 1.424000000000000057e+02 1.711999999999999886e+02 1.135999999999999943e+02 1.024000000000000057e+02 1.152000000000000028e+02 1.247999999999999972e+02 1.007999999999999972e+02 1.408000000000000114e+02 1.184000000000000057e+02 1.264000000000000057e+02 1.232000000000000028e+02…
0.000000000000000000e+00 0.000000000000000000e+00 0.000000000000000000e+00 0.000000000000000000e+00 0.000000000000000000e+00 0.000000000000000000e+00 0.000000000000000000e+00 0.000000000000000000e+00 0.000000000000000000e+00 0.000000000000000000e+00 0.000000000000000000e+00 0.000000000000000000e+00 0.000000000000000000e+00 0.000000000000000000e+00 0.000000000000000000e+00 0.000000000000000000e+00…
0.000000000000000000e+00 6.400000000000000355e+00 3.200000000000000178e+00 0.000000000000000000e+00 1.600000000000000089e+00 1.600000000000000089e+00 3.200000000000000178e+00 1.600000000000000089e+00 1.600000000000000089e+00 3.200000000000000178e+00 1.600000000000000089e+00 1.600000000000000089e+00 1.600000000000000089e+00 1.600000000000000089e+00 1.600000000000000089e+00 3.200000000000000178e+00…
6.400000000000000355e+00 9.599999999999999645e+00 9.599999999999999645e+00 8.000000000000000000e+00 9.599999999999999645e+00 6.400000000000000355e+00 4.799999999999999822e+00 3.200000000000000178e+00 6.400000000000000355e+00 1.600000000000000089e+00 4.799999999999999822e+00 1.119999999999999929e+01 4.799999999999999822e+00 4.799999999999999822e+00 6.400000000000000355e+00 1.600000000000000089e+00…
4.799999999999999822e+00 9.599999999999999645e+00 4.799999999999999822e+00 6.400000000000000355e+00 8.000000000000000000e+00 4.799999999999999822e+00 4.799999999999999822e+00 4.799999999999999822e+00 4.799999999999999822e+00 4.799999999999999822e+00 4.799999999999999822e+00 3.200000000000000178e+00 9.599999999999999645e+00 6.400000000000000355e+00 4.799999999999999822e+00 8.000000000000000000e+00…
3.200000000000000178e+00 8.000000000000000000e+00 4.799999999999999822e+00 6.400000000000000355e+00 6.400000000000000355e+00 8.000000000000000000e+00 6.400000000000000355e+00 9.599999999999999645e+00 4.799999999999999822e+00 1.119999999999999929e+01 8.000000000000000000e+00 1.600000000000000089e+00 4.799999999999999822e+00 4.799999999999999822e+00 6.400000000000000355e+00 3.200000000000000178e+00…
2.080000000000000071e+01 1.760000000000000142e+01 2.080000000000000071e+01 1.600000000000000000e+01 1.440000000000000036e+01 1.600000000000000000e+01 8.000000000000000000e+00 1.760000000000000142e+01 1.440000000000000036e+01 9.599999999999999645e+00 9.599999999999999645e+00 1.280000000000000071e+01 6.400000000000000355e+00 1.440000000000000036e+01 1.119999999999999929e+01 1.440000000000000036e+01…
9.599999999999999645e+00 1.440000000000000036e+01 1.440000000000000036e+01 1.440000000000000036e+01 9.599999999999999645e+00 6.400000000000000355e+00 6.400000000000000355e+00 8.000000000000000000e+00 1.119999999999999929e+01 1.119999999999999929e+01 9.599999999999999645e+00 1.280000000000000071e+01 6.400000000000000355e+00 1.280000000000000071e+01 9.599999999999999645e+00 1.119999999999999929e+01…
0.000000000000000000e+00 0.000000000000000000e+00 1.777777777777777679e+00 0.000000000000000000e+00 0.000000000000000000e+00 0.000000000000000000e+00 0.000000000000000000e+00 0.000000000000000000e+00 8.888888888888888395e-01 8.888888888888888395e-01 0.000000000000000000e+00 0.000000000000000000e+00 0.000000000000000000e+00 8.888888888888888395e-01 0.000000000000000000e+00 0.000000000000000000e+00…
1.333333333333333393e+01 8.000000000000000000e+00 8.888888888888889284e+00 1.066666666666666607e+01 9.777777777777778567e+00 6.222222222222222321e+00 1.244444444444444464e+01 7.111111111111110716e+00 8.000000000000000000e+00 9.777777777777778567e+00 9.777777777777778567e+00 9.777777777777778567e+00 8.888888888888889284e+00 4.444444444444444642e+00 8.000000000000000000e+00 7.111111111111110716e+00…
8.000000000000000000e+00 7.111111111111110716e+00 1.155555555555555536e+01 1.333333333333333393e+01 1.066666666666666607e+01 1.155555555555555536e+01 1.155555555555555536e+01 8.000000000000000000e+00 6.222222222222222321e+00 1.244444444444444464e+01 6.222222222222222321e+00 1.244444444444444464e+01 9.777777777777778567e+00 7.111111111111110716e+00 5.333333333333333037e+00 7.111111111111110716e+00…
0.000000000000000000e+00 0.000000000000000000e+00 1.777777777777777679e+00 2.666666666666666519e+00 0.000000000000000000e+00 0.000000000000000000e+00 0.000000000000000000e+00 1.777777777777777679e+00 8.888888888888888395e-01 3.555555555555555358e+00 1.777777777777777679e+00 1.777777777777777679e+00 8.888888888888888395e-01 8.888888888888888395e-01 3.555555555555555358e+00 1.777777777777777679e+00…
1.777777777777777679e+00 3.555555555555555358e+00 2.666666666666666519e+00 3.555555555555555358e+00 2.666666666666666519e+00 8.888888888888888395e-01 1.777777777777777679e+00 1.777777777777777679e+00 1.777777777777777679e+00 3.555555555555555358e+00 3.555555555555555358e+00 1.777777777777777679e+00 1.777777777777777679e+00 0.000000000000000000e+00 2.666666666666666519e+00 8.888888888888888395e-01…
3.555555555555555358e+00 1.777777777777777679e+00 1.777777777777777679e+00 1.777777777777777679e+00 4.444444444444444642e+00 2.666666666666666519e+00 8.888888888888888395e-01 3.555555555555555358e+00 0.000000000000000000e+00 8.888888888888888395e-01 8.888888888888888395e-01 1.777777777777777679e+00 2.666666666666666519e+00 6.222222222222222321e+00 1.777777777777777679e+00 0.000000000000000000e+00…
2.666666666666666519e+00 0.000000000000000000e+00 1.777777777777777679e+00 1.777777777777777679e+00 8.888888888888888395e-01 1.777777777777777679e+00 0.000000000000000000e+00 0.000000000000000000e+00 1.777777777777777679e+00 8.888888888888888395e-01 2.666666666666666519e+00 0.000000000000000000e+00 2.666666666666666519e+00 1.777777777777777679e+00 0.000000000000000000e+00 0.000000000000000000e+00…
2.666666666666666519e+00 8.888888888888888395e-01 3.555555555555555358e+00 3.555555555555555358e+00 5.333333333333333037e+00 5.333333333333333037e+00 2.666666666666666519e+00 2.666666666666666519e+00 3.555555555555555358e+00 8.888888888888888395e-01 6.222222222222222321e+00 2.666666666666666519e+00 8.888888888888888395e-01 3.555555555555555358e+00 5.333333333333333037e+00 8.888888888888889284e+00…
3.377777777777777857e+01 2.666666666666666785e+01 3.288888888888888573e+01 3.288888888888888573e+01 4.533333333333333570e+01 3.822222222222222143e+01 4.533333333333333570e+01 4.533333333333333570e+01 4.444444444444444287e+01 4.000000000000000000e+01 4.088888888888888573e+01 4.355555555555555713e+01 4.000000000000000000e+01 2.577777777777777857e+01 3.733333333333333570e+01 3.555555555555555713e+01…
4.444444444444444642e+00 6.222222222222222321e+00 5.333333333333333037e+00 3.555555555555555358e+00 3.555555555555555358e+00 8.888888888888888395e-01 4.444444444444444642e+00 2.666666666666666519e+00 3.555555555555555358e+00 5.333333333333333037e+00 4.444444444444444642e+00 6.222222222222222321e+00 8.888888888888888395e-01 2.666666666666666519e+00 8.888888888888888395e-01 3.555555555555555358e+00…
1.066666666666666607e+01 1.244444444444444464e+01 1.066666666666666607e+01 1.244444444444444464e+01 1.333333333333333393e+01 1.688888888888888928e+01 1.600000000000000000e+01 1.244444444444444464e+01 1.155555555555555536e+01 1.422222222222222143e+01 1.511111111111111072e+01 1.866666666666666785e+01 1.155555555555555536e+01 6.222222222222222321e+00 9.777777777777778567e+00 8.888888888888889284e+00…
9.777777777777778567e+00 1.066666666666666607e+01 3.555555555555555358e+00 1.066666666666666607e+01 9.777777777777778567e+00 8.888888888888889284e+00 1.244444444444444464e+01 1.333333333333333393e+01 9.777777777777778567e+00 1.066666666666666607e+01 1.600000000000000000e+01 1.333333333333333393e+01 8.888888888888889284e+00 1.244444444444444464e+01 1.066666666666666607e+01 8.888888888888889284e+00…
1.777777777777777679e+00 0.000000000000000000e+00 3.555555555555555358e+00 1.777777777777777679e+00 8.888888888888888395e-01 8.888888888888888395e-01 1.777777777777777679e+00 1.777777777777777679e+00 2.666666666666666519e+00 8.888888888888888395e-01 1.777777777777777679e+00 8.888888888888888395e-01 8.888888888888888395e-01 1.777777777777777679e+00 2.666666666666666519e+00 3.555555555555555358e+00…
2.666666666666666519e+00 3.555555555555555358e+00 8.000000000000000000e+00 4.444444444444444642e+00 7.111111111111110716e+00 6.222222222222222321e+00 1.155555555555555536e+01 9.777777777777778567e+00 1.066666666666666607e+01 4.444444444444444642e+00 8.000000000000000000e+00 9.777777777777778567e+00 8.888888888888889284e+00 1.955555555555555713e+01 1.155555555555555536e+01 5.333333333333333037e+00…
1.244444444444444464e+01 1.511111111111111072e+01 1.422222222222222143e+01 2.044444444444444287e+01 1.955555555555555713e+01 2.844444444444444287e+01 2.044444444444444287e+01 2.044444444444444287e+01 2.222222222222222143e+01 1.777777777777777857e+01 2.400000000000000000e+01 1.688888888888888928e+01 2.044444444444444287e+01 1.244444444444444464e+01 1.688888888888888928e+01 9.777777777777778567e+00…
3.200000000000000178e+00 9.599999999999999645e+00 1.119999999999999929e+01 6.400000000000000355e+00 6.400000000000000355e+00 2.399999999999999911e+00 7.200000000000000178e+00 4.000000000000000000e+00 4.000000000000000000e+00 2.399999999999999911e+00 3.200000000000000178e+00 6.400000000000000355e+00 8.800000000000000711e+00 3.200000000000000178e+00 4.000000000000000000e+00 9.599999999999999645e+00…
1.040000000000000036e+01 8.800000000000000711e+00 1.359999999999999964e+01 1.119999999999999929e+01 8.000000000000000000e+00 1.680000000000000071e+01 1.680000000000000071e+01 9.599999999999999645e+00 1.280000000000000071e+01 8.800000000000000711e+00 1.440000000000000036e+01 8.800000000000000711e+00 7.200000000000000178e+00 1.280000000000000071e+01 1.119999999999999929e+01 1.359999999999999964e+01…
8.000000000000000444e-01 0.000000000000000000e+00 0.000000000000000000e+00 0.000000000000000000e+00 0.000000000000000000e+00 0.000000000000000000e+00 0.000000000000000000e+00 8.000000000000000444e-01 0.000000000000000000e+00 0.000000000000000000e+00 0.000000000000000000e+00 0.000000000000000000e+00 0.000000000000000000e+00 0.000000000000000000e+00 0.000000000000000000e+00 0.000000000000000000e+00…
2.399999999999999911e+00 3.200000000000000178e+00 2.399999999999999911e+00 1.600000000000000089e+00 2.399999999999999911e+00 0.000000000000000000e+00 0.000000000000000000e+00 1.600000000000000089e+00 0.000000000000000000e+00 8.000000000000000444e-01 0.000000000000000000e+00 1.600000000000000089e+00 8.000000000000000444e-01 3.200000000000000178e+00 2.399999999999999911e+00 8.000000000000000444e-01…
9.759999999999999432e+01 1.160000000000000000e+02 8.959999999999999432e+01 6.160000000000000142e+01 7.520000000000000284e+01 8.400000000000000000e+01 8.320000000000000284e+01 8.640000000000000568e+01 7.359999999999999432e+01 7.279999999999999716e+01 8.000000000000000000e+01 6.800000000000000000e+01 8.320000000000000284e+01 1.040000000000000000e+02 8.879999999999999716e+01 6.000000000000000000e+01…
3.360000000000000142e+01 3.279999999999999716e+01 3.360000000000000142e+01 2.800000000000000000e+01 3.279999999999999716e+01 3.200000000000000000e+01 3.119999999999999929e+01 2.800000000000000000e+01 2.960000000000000142e+01 1.919999999999999929e+01 2.880000000000000071e+01 2.560000000000000142e+01 3.439999999999999858e+01 3.360000000000000142e+01 2.400000000000000000e+01 2.319999999999999929e+01…
7.120000000000000284e+01 8.400000000000000000e+01 6.959999999999999432e+01 6.320000000000000284e+01 5.679999999999999716e+01 7.200000000000000000e+01 7.440000000000000568e+01 6.160000000000000142e+01 6.879999999999999716e+01 5.679999999999999716e+01 6.400000000000000000e+01 5.600000000000000000e+01 6.479999999999999716e+01 7.759999999999999432e+01 6.000000000000000000e+01 4.879999999999999716e+01…
0.000000000000000000e+00 8.000000000000000444e-01 2.399999999999999911e+00 0.000000000000000000e+00 8.000000000000000444e-01 8.000000000000000444e-01 8.000000000000000444e-01 1.600000000000000089e+00 0.000000000000000000e+00 0.000000000000000000e+00 0.000000000000000000e+00 0.000000000000000000e+00 0.000000000000000000e+00 0.000000000000000000e+00 1.600000000000000089e+00 0.000000000000000000e+00…
6.400000000000000355e+00 7.200000000000000178e+00 8.800000000000000711e+00 6.400000000000000355e+00 4.000000000000000000e+00 8.800000000000000711e+00 7.200000000000000178e+00 5.599999999999999645e+00 5.599999999999999645e+00 2.399999999999999911e+00 7.200000000000000178e+00 3.200000000000000178e+00 1.040000000000000036e+01 7.200000000000000178e+00 1.119999999999999929e+01 9.599999999999999645e+00…
9.599999999999999645e+00 1.280000000000000071e+01 1.040000000000000036e+01 1.280000000000000071e+01 1.440000000000000036e+01 7.200000000000000178e+00 2.080000000000000071e+01 1.839999999999999858e+01 8.800000000000000711e+00 1.359999999999999964e+01 1.680000000000000071e+01 1.359999999999999964e+01 1.440000000000000036e+01 1.119999999999999929e+01 1.440000000000000036e+01 1.839999999999999858e+01…
1.600000000000000089e+00 3.200000000000000178e+00 2.399999999999999911e+00 2.399999999999999911e+00 1.600000000000000089e+00 1.600000000000000089e+00 4.000000000000000000e+00 8.000000000000000444e-01 3.200000000000000178e+00 1.600000000000000089e+00 7.200000000000000178e+00 1.600000000000000089e+00 2.399999999999999911e+00 1.600000000000000089e+00 3.200000000000000178e+00 3.200000000000000178e+00…
8.000000000000000444e-01 8.000000000000000444e-01 8.000000000000000444e-01 0.000000000000000000e+00 8.000000000000000444e-01 0.000000000000000000e+00 1.600000000000000089e+00 8.000000000000000444e-01 0.000000000000000000e+00 0.000000000000000000e+00 8.000000000000000444e-01 8.000000000000000444e-01 0.000000000000000000e+00 0.000000000000000000e+00 8.000000000000000444e-01 0.000000000000000000e+00…
0.000000000000000000e+00 1.600000000000000089e+00 8.000000000000000444e-01 0.000000000000000000e+00 1.600000000000000089e+00 0.000000000000000000e+00 1.600000000000000089e+00 8.000000000000000444e-01 0.000000000000000000e+00 1.600000000000000089e+00 0.000000000000000000e+00 1.600000000000000089e+00 2.399999999999999911e+00 1.600000000000000089e+00 8.000000000000000444e-01 8.000000000000000444e-01…
0.000000000000000000e+00 0.000000000000000000e+00 0.000000000000000000e+00 0.000000000000000000e+00 0.000000000000000000e+00 0.000000000000000000e+00 0.000000000000000000e+00 0.000000000000000000e+00 0.000000000000000000e+00 0.000000000000000000e+00 0.000000000000000000e+00 0.000000000000000000e+00 0.000000000000000000e+00 0.000000000000000000e+00 0.000000000000000000e+00 0.000000000000000000e+00…
0.000000000000000000e+00 0.000000000000000000e+00 0.000000000000000000e+00 0.000000000000000000e+00 0.000000000000000000e+00 0.000000000000000000e+00 0.000000000000000000e+00 0.000000000000000000e+00 0.000000000000000000e+00 0.000000000000000000e+00 0.000000000000000000e+00 0.000000000000000000e+00 0.000000000000000000e+00 0.000000000000000000e+00 0.000000000000000000e+00 0.000000000000000000e+00…
8.000000000000000444e-01 0.000000000000000000e+00 0.000000000000000000e+00 8.000000000000000444e-01 0.000000000000000000e+00 0.000000000000000000e+00 0.000000000000000000e+00 1.600000000000000089e+00 8.000000000000000444e-01 8.000000000000000444e-01 8.000000000000000444e-01 2.399999999999999911e+00 8.000000000000000444e-01 0.000000000000000000e+00 4.000000000000000000e+00 0.000000000000000000e+00…
5.599999999999999645e+00 1.440000000000000036e+01 7.200000000000000178e+00 1.119999999999999929e+01 9.599999999999999645e+00 1.200000000000000000e+01 9.599999999999999645e+00 8.800000000000000711e+00 1.040000000000000036e+01 1.119999999999999929e+01 9.599999999999999645e+00 9.599999999999999645e+00 3.200000000000000178e+00 8.800000000000000711e+00 1.040000000000000036e+01 3.200000000000000178e+00…
4.799999999999999822e+00 2.399999999999999911e+00 3.200000000000000178e+00 2.399999999999999911e+00 1.600000000000000089e+00 8.000000000000000444e-01 3.200000000000000178e+00 3.200000000000000178e+00 2.399999999999999911e+00 2.399999999999999911e+00 8.000000000000000444e-01 8.000000000000000444e-01 4.000000000000000000e+00 8.000000000000000444e-01 1.600000000000000089e+00 4.000000000000000000e+00…
4.000000000000000000e+00 3.200000000000000178e+00 1.600000000000000089e+00 5.599999999999999645e+00 4.000000000000000000e+00 8.000000000000000444e-01 4.000000000000000000e+00 8.000000000000000444e-01 3.200000000000000178e+00 8.000000000000000444e-01 8.000000000000000444e-01 2.399999999999999911e+00 3.200000000000000178e+00 4.000000000000000000e+00 2.399999999999999911e+00 3.200000000000000178e+00…
0.000000000000000000e+00 0.000000000000000000e+00 0.000000000000000000e+00 0.000000000000000000e+00 0.000000000000000000e+00 0.000000000000000000e+00 0.000000000000000000e+00 0.000000000000000000e+00 0.000000000000000000e+00 0.000000000000000000e+00 0.000000000000000000e+00 0.000000000000000000e+00 0.000000000000000000e+00 0.000000000000000000e+00 0.000000000000000000e+00 0.000000000000000000e+00…
1.839999999999999858e+01 1.600000000000000000e+01 1.839999999999999858e+01 1.760000000000000142e+01 1.839999999999999858e+01 1.680000000000000071e+01 1.760000000000000142e+01 1.680000000000000071e+01 1.519999999999999929e+01 1.680000000000000071e+01 1.200000000000000000e+01 1.600000000000000000e+01 2.080000000000000071e+01 1.280000000000000071e+01 1.760000000000000142e+01 1.519999999999999929e+01…
1.600000000000000089e+00 2.399999999999999911e+00 0.000000000000000000e+00 3.200000000000000178e+00 2.399999999999999911e+00 8.000000000000000444e-01 1.600000000000000089e+00 8.000000000000000444e-01 2.399999999999999911e+00 8.000000000000000444e-01 2.399999999999999911e+00 8.000000000000000444e-01 1.600000000000000089e+00 1.600000000000000089e+00 2.399999999999999911e+00 3.200000000000000178e+00…
0.000000000000000000e+00 0.000000000000000000e+00 0.000000000000000000e+00 0.000000000000000000e+00 0.000000000000000000e+00 0.000000000000000000e+00 0.000000000000000000e+00 0.000000000000000000e+00 0.000000000000000000e+00 0.000000000000000000e+00 0.000000000000000000e+00 0.000000000000000000e+00 0.000000000000000000e+00 0.000000000000000000e+00 0.000000000000000000e+00 0.000000000000000000e+00…
0.000000000000000000e+00 0.000000000000000000e+00 0.000000000000000000e+00 0.000000000000000000e+00 0.000000000000000000e+00 0.000000000000000000e+00 0.000000000000000000e+00 0.000000000000000000e+00 0.000000000000000000e+00 0.000000000000000000e+00 0.000000000000000000e+00 0.000000000000000000e+00 0.000000000000000000e+00 0.000000000000000000e+00 0.000000000000000000e+00 0.000000000000000000e+00…
4.799999999999999822e+00 8.000000000000000444e-01 4.000000000000000000e+00 4.799999999999999822e+00 3.200000000000000178e+00 8.000000000000000444e-01 3.200000000000000178e+00 3.200000000000000178e+00 6.400000000000000355e+00 2.399999999999999911e+00 2.399999999999999911e+00 5.599999999999999645e+00 4.000000000000000000e+00 3.200000000000000178e+00 2.399999999999999911e+00 6.400000000000000355e+00…
1.600000000000000089e+00 2.399999999999999911e+00 2.399999999999999911e+00 8.000000000000000444e-01 3.200000000000000178e+00 1.600000000000000089e+00 2.399999999999999911e+00 1.600000000000000089e+00 1.600000000000000089e+00 8.000000000000000444e-01 4.000000000000000000e+00 1.600000000000000089e+00 3.200000000000000178e+00 8.000000000000000444e-01 8.000000000000000444e-01 8.000000000000000444e-01…
1.007999999999999972e+02 9.200000000000000000e+01 9.279999999999999716e+01 8.879999999999999716e+01 8.159999999999999432e+01 7.920000000000000284e+01 7.200000000000000000e+01 9.679999999999999716e+01 7.840000000000000568e+01 9.120000000000000284e+01 1.015999999999999943e+02 7.840000000000000568e+01 9.120000000000000284e+01 9.600000000000000000e+01 7.920000000000000284e+01 8.879999999999999716e+01…
1.104000000000000057e+02 1.095999999999999943e+02 1.040000000000000000e+02 8.959999999999999432e+01 9.920000000000000284e+01 1.032000000000000028e+02 9.920000000000000284e+01 1.120000000000000000e+02 1.024000000000000057e+02 1.032000000000000028e+02 1.087999999999999972e+02 1.120000000000000000e+02 1.055999999999999943e+02 1.104000000000000057e+02 9.120000000000000284e+01 9.920000000000000284e+01…
1.440000000000000036e+01 1.119999999999999929e+01 4.799999999999999822e+00 8.000000000000000000e+00 1.280000000000000071e+01 9.599999999999999645e+00 3.200000000000000178e+00 3.200000000000000178e+00 6.400000000000000355e+00 6.400000000000000355e+00 6.400000000000000355e+00 1.440000000000000036e+01 1.280000000000000071e+01 1.119999999999999929e+01 8.000000000000000000e+00 6.400000000000000355e+00…
6.400000000000000355e+00 1.760000000000000142e+01 4.799999999999999822e+00 4.799999999999999822e+00 6.400000000000000355e+00 4.799999999999999822e+00 1.440000000000000036e+01 6.400000000000000355e+00 8.000000000000000000e+00 6.400000000000000355e+00 3.200000000000000178e+00 9.599999999999999645e+00 4.799999999999999822e+00 6.400000000000000355e+00 3.200000000000000178e+00 9.599999999999999645e+00…
5.600000000000000000e+01 7.200000000000000000e+01 6.720000000000000284e+01 8.959999999999999432e+01 7.040000000000000568e+01 7.040000000000000568e+01 6.720000000000000284e+01 5.600000000000000000e+01 7.679999999999999716e+01 5.600000000000000000e+01 5.920000000000000284e+01 7.840000000000000568e+01 6.239999999999999858e+01 5.760000000000000142e+01 8.800000000000000000e+01 7.200000000000000000e+01…
3.200000000000000178e+00 6.400000000000000355e+00 1.600000000000000089e+00 6.400000000000000355e+00 4.799999999999999822e+00 1.600000000000000089e+00 3.200000000000000178e+00 1.600000000000000089e+00 3.200000000000000178e+00 1.600000000000000089e+00 1.600000000000000089e+00 4.799999999999999822e+00 6.400000000000000355e+00 4.799999999999999822e+00 1.600000000000000089e+00 3.200000000000000178e+00…
0.000000000000000000e+00 0.000000000000000000e+00 1.600000000000000089e+00 0.000000000000000000e+00 1.600000000000000089e+00 0.000000000000000000e+00 1.600000000000000089e+00 0.000000000000000000e+00 3.200000000000000178e+00 0.000000000000000000e+00 3.200000000000000178e+00 3.200000000000000178e+00 3.200000000000000178e+00 0.000000000000000000e+00 3.200000000000000178e+00 1.600000000000000089e+00…
1.600000000000000000e+01 1.440000000000000036e+01 2.400000000000000000e+01 1.919999999999999929e+01 3.039999999999999858e+01 2.239999999999999858e+01 2.239999999999999858e+01 1.760000000000000142e+01 3.200000000000000000e+01 1.119999999999999929e+01 2.080000000000000071e+01 1.119999999999999929e+01 2.560000000000000142e+01 1.440000000000000036e+01 1.919999999999999929e+01 2.239999999999999858e+01…
1.760000000000000142e+01 2.239999999999999858e+01 1.280000000000000071e+01 2.080000000000000071e+01 2.400000000000000000e+01 1.760000000000000142e+01 2.880000000000000071e+01 1.280000000000000071e+01 9.599999999999999645e+00 1.280000000000000071e+01 1.600000000000000000e+01 2.080000000000000071e+01 1.119999999999999929e+01 1.760000000000000142e+01 1.119999999999999929e+01 1.600000000000000000e+01…
3.200000000000000178e+00 6.400000000000000355e+00 0.000000000000000000e+00 1.600000000000000089e+00 4.799999999999999822e+00 4.799999999999999822e+00 1.600000000000000089e+00 3.200000000000000178e+00 0.000000000000000000e+00 3.200000000000000178e+00 3.200000000000000178e+00 3.200000000000000178e+00 3.200000000000000178e+00 3.200000000000000178e+00 1.600000000000000089e+00 3.200000000000000178e+00…
3.200000000000000178e+00 1.600000000000000089e+00 3.200000000000000178e+00 3.200000000000000178e+00 3.200000000000000178e+00 6.400000000000000355e+00 3.200000000000000178e+00 3.200000000000000178e+00 6.400000000000000355e+00 0.000000000000000000e+00 3.200000000000000178e+00 4.799999999999999822e+00 0.000000000000000000e+00 0.000000000000000000e+00 1.600000000000000089e+00 3.200000000000000178e+00…
0.000000000000000000e+00 0.000000000000000000e+00 0.000000000000000000e+00 1.600000000000000089e+00 8.000000000000000000e+00 1.600000000000000089e+00 1.600000000000000089e+00 0.000000000000000000e+00 4.799999999999999822e+00 0.000000000000000000e+00 0.000000000000000000e+00 0.000000000000000000e+00 0.000000000000000000e+00 1.600000000000000089e+00 0.000000000000000000e+00 4.799999999999999822e+00…
0.000000000000000000e+00 0.000000000000000000e+00 3.200000000000000178e+00 4.799999999999999822e+00 0.000000000000000000e+00 3.200000000000000178e+00 1.600000000000000089e+00 0.000000000000000000e+00 4.799999999999999822e+00 0.000000000000000000e+00 1.600000000000000089e+00 0.000000000000000000e+00 0.000000000000000000e+00 0.000000000000000000e+00 0.000000000000000000e+00 0.000000000000000000e+00…
0.000000000000000000e+00 0.000000000000000000e+00 0.000000000000000000e+00 1.600000000000000089e+00 0.000000000000000000e+00 0.000000000000000000e+00 0.000000000000000000e+00 0.000000000000000000e+00 0.000000000000000000e+00 1.600000000000000089e+00 3.200000000000000178e+00 1.600000000000000089e+00 0.000000000000000000e+00 0.000000000000000000e+00 1.600000000000000089e+00 0.000000000000000000e+00…
4.799999999999999822e+00 3.200000000000000178e+00 4.799999999999999822e+00 4.799999999999999822e+00 4.799999999999999822e+00 1.600000000000000089e+00 4.799999999999999822e+00 3.200000000000000178e+00 6.400000000000000355e+00 0.000000000000000000e+00 1.600000000000000089e+00 0.000000000000000000e+00 3.200000000000000178e+00 4.799999999999999822e+00 6.400000000000000355e+00 3.200000000000000178e+00…
6.400000000000000355e+00 1.280000000000000071e+01 8.000000000000000000e+00 9.599999999999999645e+00 1.119999999999999929e+01 1.760000000000000142e+01 9.599999999999999645e+00 1.119999999999999929e+01 8.000000000000000000e+00 1.119999999999999929e+01 1.440000000000000036e+01 1.119999999999999929e+01 3.200000000000000178e+00 4.799999999999999822e+00 9.599999999999999645e+00 1.440000000000000036e+01…
9.599999999999999645e+00 1.119999999999999929e+01 1.119999999999999929e+01 8.000000000000000000e+00 6.400000000000000355e+00 9.599999999999999645e+00 6.400000000000000355e+00 8.000000000000000000e+00 9.599999999999999645e+00 1.600000000000000000e+01 6.400000000000000355e+00 9.599999999999999645e+00 6.400000000000000355e+00 6.400000000000000355e+00 3.200000000000000178e+00 4.799999999999999822e+00…
1.600000000000000089e+00 1.600000000000000089e+00 1.600000000000000089e+00 3.200000000000000178e+00 4.799999999999999822e+00 6.400000000000000355e+00 6.400000000000000355e+00 6.400000000000000355e+00 4.799999999999999822e+00 1.600000000000000089e+00 1.600000000000000089e+00 6.400000000000000355e+00 1.119999999999999929e+01 4.799999999999999822e+00 3.200000000000000178e+00 3.200000000000000178e+00…
4.799999999999999822e+00 6.400000000000000355e+00 6.400000000000000355e+00 6.400000000000000355e+00 8.000000000000000000e+00 6.400000000000000355e+00 4.799999999999999822e+00 4.799999999999999822e+00 4.799999999999999822e+00 9.599999999999999645e+00 6.400000000000000355e+00 4.799999999999999822e+00 4.799999999999999822e+00 8.000000000000000000e+00 3.200000000000000178e+00 1.600000000000000089e+00…
1.919999999999999929e+01 1.119999999999999929e+01 1.440000000000000036e+01 1.280000000000000071e+01 8.000000000000000000e+00 1.440000000000000036e+01 9.599999999999999645e+00 9.599999999999999645e+00 6.400000000000000355e+00 1.119999999999999929e+01 8.000000000000000000e+00 9.599999999999999645e+00 6.400000000000000355e+00 1.440000000000000036e+01 1.760000000000000142e+01 1.600000000000000000e+01…
1.600000000000000000e+01 1.700000000000000000e+01 1.500000000000000000e+01 1.600000000000000000e+01 2.300000000000000000e+01 1.500000000000000000e+01 1.600000000000000000e+01 1.000000000000000000e+01 1.600000000000000000e+01 1.300000000000000000e+01 1.900000000000000000e+01 1.900000000000000000e+01 1.500000000000000000e+01 2.300000000000000000e+01 1.700000000000000000e+01 1.200000000000000000e+01…
0.000000000000000000e+00 1.000000000000000000e+00 0.000000000000000000e+00 0.000000000000000000e+00 1.000000000000000000e+00 0.000000000000000000e+00 0.000000000000000000e+00 0.000000000000000000e+00 0.000000000000000000e+00 0.000000000000000000e+00 0.000000000000000000e+00 0.000000000000000000e+00 0.000000000000000000e+00 1.000000000000000000e+00 1.000000000000000000e+00 0.000000000000000000e+00…
2.100000000000000000e+01 1.100000000000000000e+01 1.700000000000000000e+01 2.000000000000000000e+01 1.800000000000000000e+01 1.400000000000000000e+01 1.900000000000000000e+01 1.700000000000000000e+01 1.400000000000000000e+01 1.700000000000000000e+01 1.500000000000000000e+01 1.700000000000000000e+01 1.700000000000000000e+01 1.800000000000000000e+01 1.800000000000000000e+01 1.900000000000000000e+01…
1.200000000000000000e+01 1.300000000000000000e+01 8.000000000000000000e+00 8.000000000000000000e+00 9.000000000000000000e+00 5.000000000000000000e+00 1.200000000000000000e+01 1.000000000000000000e+01 4.000000000000000000e+00 1.000000000000000000e+01 8.000000000000000000e+00 1.200000000000000000e+01 1.000000000000000000e+01 5.000000000000000000e+00 1.000000000000000000e+01 9.000000000000000000e+00…
0.000000000000000000e+00 1.600000000000000089e+00 3.200000000000000178e+00 1.600000000000000089e+00 1.600000000000000089e+00 0.000000000000000000e+00 0.000000000000000000e+00 1.600000000000000089e+00 0.000000000000000000e+00 1.600000000000000089e+00 1.600000000000000089e+00 3.200000000000000178e+00 0.000000000000000000e+00 0.000000000000000000e+00 0.000000000000000000e+00 3.200000000000000178e+00…
1.760000000000000142e+01 3.039999999999999858e+01 1.760000000000000142e+01 1.440000000000000036e+01 1.919999999999999929e+01 1.919999999999999929e+01 1.760000000000000142e+01 2.239999999999999858e+01 2.719999999999999929e+01 1.280000000000000071e+01 1.919999999999999929e+01 1.760000000000000142e+01 2.400000000000000000e+01 1.280000000000000071e+01 1.760000000000000142e+01 1.919999999999999929e+01…
4.160000000000000142e+01 5.279999999999999716e+01 4.320000000000000284e+01 3.520000000000000284e+01 4.639999999999999858e+01 3.520000000000000284e+01 3.679999999999999716e+01 3.679999999999999716e+01 4.639999999999999858e+01 3.200000000000000000e+01 4.960000000000000142e+01 5.120000000000000284e+01 5.120000000000000284e+01 4.479999999999999716e+01 4.320000000000000284e+01 3.839999999999999858e+01…
6.400000000000000355e+00 1.440000000000000036e+01 1.280000000000000071e+01 8.000000000000000000e+00 1.440000000000000036e+01 8.000000000000000000e+00 8.000000000000000000e+00 9.599999999999999645e+00 1.600000000000000000e+01 6.400000000000000355e+00 8.000000000000000000e+00 9.599999999999999645e+00 8.000000000000000000e+00 1.440000000000000036e+01 4.799999999999999822e+00 2.239999999999999858e+01…
8.000000000000000000e+00 6.400000000000000355e+00 1.600000000000000089e+00 6.400000000000000355e+00 4.799999999999999822e+00 4.799999999999999822e+00 6.400000000000000355e+00 9.599999999999999645e+00 9.599999999999999645e+00 9.599999999999999645e+00 6.400000000000000355e+00 9.599999999999999645e+00 6.400000000000000355e+00 1.600000000000000089e+00 4.799999999999999822e+00 9.599999999999999645e+00…
3.232323232323232265e+00 3.232323232323232265e+00 3.232323232323232265e+00 2.424242424242424310e+00 0.000000000000000000e+00 4.040404040404040664e+00 4.040404040404040664e+00 3.232323232323232265e+00 8.080808080808080662e-01 4.848484848484848619e+00 8.080808080808080662e-01 4.040404040404040664e+00 4.040404040404040664e+00 3.232323232323232265e+00 4.040404040404040664e+00 2.424242424242424310e+00…
7.272727272727272485e+00 4.848484848484848619e+00 5.656565656565656575e+00 4.040404040404040664e+00 4.040404040404040664e+00 1.616161616161616132e+00 5.656565656565656575e+00 5.656565656565656575e+00 2.424242424242424310e+00 8.888888888888889284e+00 8.080808080808081328e+00 4.848484848484848619e+00 5.656565656565656575e+00 7.272727272727272485e+00 3.232323232323232265e+00 6.464646464646464530e+00…
0.000000000000000000e+00 0.000000000000000000e+00 8.080808080808080662e-01 0.000000000000000000e+00 0.000000000000000000e+00 0.000000000000000000e+00 0.000000000000000000e+00 0.000000000000000000e+00 0.000000000000000000e+00 0.000000000000000000e+00 0.000000000000000000e+00 0.000000000000000000e+00 0.000000000000000000e+00 0.000000000000000000e+00 0.000000000000000000e+00 0.000000000000000000e+00…
8.080808080808080662e-01 8.080808080808080662e-01 0.000000000000000000e+00 0.000000000000000000e+00 0.000000000000000000e+00 0.000000000000000000e+00 8.080808080808080662e-01 2.424242424242424310e+00 8.080808080808080662e-01 0.000000000000000000e+00 1.616161616161616132e+00 8.080808080808080662e-01 2.424242424242424310e+00 0.000000000000000000e+00 0.000000000000000000e+00 8.080808080808080662e-01…
2.262626262626262630e+01 2.101010101010101039e+01 1.777777777777777857e+01 1.777777777777777857e+01 1.454545454545454497e+01 2.181818181818181657e+01 1.777777777777777857e+01 2.424242424242424221e+01 1.939393939393939448e+01 2.505050505050505194e+01 2.505050505050505194e+01 1.696969696969696884e+01 2.909090909090908994e+01 2.101010101010101039e+01 2.020202020202020066e+01 2.101010101010101039e+01…
1.454545454545454497e+01 1.777777777777777857e+01 1.212121212121212110e+01 1.777777777777777857e+01 1.616161616161616266e+01 1.616161616161616266e+01 1.454545454545454497e+01 2.181818181818181657e+01 1.777777777777777857e+01 2.424242424242424221e+01 1.292929292929292906e+01 2.020202020202020066e+01 1.373737373737373701e+01 1.292929292929292906e+01 8.080808080808081328e+00 1.212121212121212110e+01…
0.000000000000000000e+00 0.000000000000000000e+00 0.000000000000000000e+00 0.000000000000000000e+00 0.000000000000000000e+00 0.000000000000000000e+00 0.000000000000000000e+00 0.000000000000000000e+00 0.000000000000000000e+00 0.000000000000000000e+00 0.000000000000000000e+00 0.000000000000000000e+00 0.000000000000000000e+00 0.000000000000000000e+00 0.000000000000000000e+00 8.080808080808080662e-01…
7.191919191919191690e+01 5.575757575757575779e+01 6.383838383838384090e+01 7.353535353535353636e+01 6.626262626262625588e+01 7.272727272727273373e+01 7.111111111111111427e+01 7.919191919191919737e+01 6.787878787878787534e+01 7.434343434343433898e+01 7.030303030303029743e+01 6.787878787878787534e+01 6.787878787878787534e+01 6.383838383838384090e+01 6.545454545454545325e+01 6.626262626262625588e+01…
2.424242424242424310e+00 4.040404040404040664e+00 1.616161616161616132e+00 4.848484848484848619e+00 4.848484848484848619e+00 4.848484848484848619e+00 7.272727272727272485e+00 6.464646464646464530e+00 6.464646464646464530e+00 3.232323232323232265e+00 4.848484848484848619e+00 9.696969696969697239e+00 4.848484848484848619e+00 8.080808080808081328e+00 7.272727272727272485e+00 1.616161616161616132e+00…
7.272727272727272485e+00 1.050505050505050519e+01 8.888888888888889284e+00 4.848484848484848619e+00 1.212121212121212110e+01 1.212121212121212110e+01 1.696969696969696884e+01 1.292929292929292906e+01 1.050505050505050519e+01 1.292929292929292906e+01 1.212121212121212110e+01 9.696969696969697239e+00 8.888888888888889284e+00 8.888888888888889284e+00 1.373737373737373701e+01 1.131313131313131315e+01…
8.080808080808080662e-01 8.080808080808080662e-01 0.000000000000000000e+00 0.000000000000000000e+00 0.000000000000000000e+00 0.000000000000000000e+00 1.616161616161616132e+00 2.424242424242424310e+00 0.000000000000000000e+00 2.424242424242424310e+00 1.616161616161616132e+00 0.000000000000000000e+00 1.616161616161616132e+00 8.080808080808080662e-01 0.000000000000000000e+00 1.616161616161616132e+00…
7.676767676767676107e+01 7.272727272727273373e+01 7.515151515151515582e+01 7.676767676767676107e+01 8.808080808080808310e+01 8.404040404040404155e+01 8.323232323232323893e+01 9.292929292929292728e+01 8.242424242424242209e+01 9.535353535353534937e+01 9.131313131313130782e+01 8.000000000000000000e+01 8.161616161616161946e+01 6.141414141414141170e+01 7.353535353535353636e+01 7.595959595959595845e+01…
2.666666666666666785e+01 2.101010101010101039e+01 1.696969696969696884e+01 2.585858585858585812e+01 2.424242424242424221e+01 2.101010101010101039e+01 2.585858585858585812e+01 2.343434343434343603e+01 2.585858585858585812e+01 2.424242424242424221e+01 2.262626262626262630e+01 2.343434343434343603e+01 1.858585858585858475e+01 2.505050505050505194e+01 1.939393939393939448e+01 2.020202020202020066e+01…
7.838383838383838054e+01 6.626262626262625588e+01 6.545454545454545325e+01 6.303030303030303116e+01 8.323232323232323893e+01 6.868686868686869218e+01 8.000000000000000000e+01 7.919191919191919737e+01 7.353535353535353636e+01 7.838383838383838054e+01 6.787878787878787534e+01 7.030303030303029743e+01 7.434343434343433898e+01 5.090909090909090651e+01 6.787878787878787534e+01 5.898989898989898961e+01…
3.000000000000000000e+00 2.000000000000000000e+00 7.000000000000000000e+00 7.000000000000000000e+00 6.000000000000000000e+00 5.000000000000000000e+00 8.000000000000000000e+00 6.000000000000000000e+00 6.000000000000000000e+00 4.000000000000000000e+00 4.000000000000000000e+00 5.000000000000000000e+00 7.000000000000000000e+00 3.000000000000000000e+00 1.100000000000000000e+01 4.000000000000000000e+00…
6.000000000000000000e+00 7.000000000000000000e+00 3.000000000000000000e+00 1.100000000000000000e+01 7.000000000000000000e+00 8.000000000000000000e+00 8.000000000000000000e+00 9.000000000000000000e+00 1.000000000000000000e+01 1.000000000000000000e+01 9.000000000000000000e+00 7.000000000000000000e+00 1.200000000000000000e+01 1.000000000000000000e+01 1.100000000000000000e+01 1.200000000000000000e+01…
1.100000000000000000e+01 9.000000000000000000e+00 1.300000000000000000e+01 1.100000000000000000e+01 1.200000000000000000e+01 7.000000000000000000e+00 1.200000000000000000e+01 9.000000000000000000e+00 1.300000000000000000e+01 1.200000000000000000e+01 1.000000000000000000e+01 1.200000000000000000e+01 1.100000000000000000e+01 1.000000000000000000e+01 1.400000000000000000e+01 9.000000000000000000e+00…
8.000000000000000000e+00 1.000000000000000000e+01 7.000000000000000000e+00 1.000000000000000000e+01 9.000000000000000000e+00 1.200000000000000000e+01 1.200000000000000000e+01 1.100000000000000000e+01 1.000000000000000000e+01 1.100000000000000000e+01 1.300000000000000000e+01 1.500000000000000000e+01 9.000000000000000000e+00 1.200000000000000000e+01 9.000000000000000000e+00 1.200000000000000000e+01…
4.500000000000000000e+01 5.100000000000000000e+01 4.600000000000000000e+01 4.700000000000000000e+01 4.800000000000000000e+01 5.400000000000000000e+01 6.400000000000000000e+01 6.900000000000000000e+01 5.600000000000000000e+01 5.900000000000000000e+01 6.200000000000000000e+01 7.600000000000000000e+01 5.600000000000000000e+01 5.700000000000000000e+01 6.500000000000000000e+01 6.100000000000000000e+01…
6.000000000000000000e+00 1.000000000000000000e+01 1.400000000000000000e+01 1.100000000000000000e+01 1.300000000000000000e+01 2.000000000000000000e+01 1.900000000000000000e+01 1.100000000000000000e+01 1.400000000000000000e+01 1.500000000000000000e+01 1.600000000000000000e+01 1.700000000000000000e+01 1.300000000000000000e+01 1.700000000000000000e+01 1.800000000000000000e+01 1.000000000000000000e+01…
1.000000000000000000e+00 4.000000000000000000e+00 7.000000000000000000e+00 2.000000000000000000e+00 2.000000000000000000e+00 1.000000000000000000e+00 2.000000000000000000e+00 5.000000000000000000e+00 4.000000000000000000e+00 2.000000000000000000e+00 3.000000000000000000e+00 1.000000000000000000e+00 4.000000000000000000e+00 0.000000000000000000e+00 0.000000000000000000e+00 7.000000000000000000e+00…
2.000000000000000000e+00 6.000000000000000000e+00 1.000000000000000000e+00 0.000000000000000000e+00 1.000000000000000000e+01 2.000000000000000000e+00 5.000000000000000000e+00 1.000000000000000000e+00 3.000000000000000000e+00 4.000000000000000000e+00 5.000000000000000000e+00 4.000000000000000000e+00 5.000000000000000000e+00 6.000000000000000000e+00 2.000000000000000000e+00 1.000000000000000000e+00…
1.000000000000000000e+00 5.000000000000000000e+00 4.000000000000000000e+00 4.000000000000000000e+00 2.000000000000000000e+00 3.000000000000000000e+00 1.000000000000000000e+00 3.000000000000000000e+00 4.000000000000000000e+00 5.000000000000000000e+00 4.000000000000000000e+00 4.000000000000000000e+00 3.000000000000000000e+00 4.000000000000000000e+00 3.000000000000000000e+00 5.000000000000000000e+00…
4.500000000000000000e+01 3.200000000000000000e+01 4.700000000000000000e+01 5.000000000000000000e+01 5.200000000000000000e+01 5.200000000000000000e+01 7.100000000000000000e+01 5.400000000000000000e+01 5.600000000000000000e+01 6.300000000000000000e+01 6.200000000000000000e+01 7.100000000000000000e+01 5.300000000000000000e+01 5.000000000000000000e+01 6.300000000000000000e+01 6.500000000000000000e+01…
4.000000000000000000e+00 4.000000000000000000e+00 6.000000000000000000e+00 3.000000000000000000e+00 3.000000000000000000e+00 3.000000000000000000e+00 5.000000000000000000e+00 5.000000000000000000e+00 4.000000000000000000e+00 5.000000000000000000e+00 4.000000000000000000e+00 4.000000000000000000e+00 2.000000000000000000e+00 5.000000000000000000e+00 3.000000000000000000e+00 5.000000000000000000e+00…
2.000000000000000000e+00 4.000000000000000000e+00 1.000000000000000000e+00 3.000000000000000000e+00 1.000000000000000000e+00 2.000000000000000000e+00 2.000000000000000000e+00 4.000000000000000000e+00 3.000000000000000000e+00 2.000000000000000000e+00 0.000000000000000000e+00 2.000000000000000000e+00 1.000000000000000000e+00 1.000000000000000000e+00 1.000000000000000000e+00 0.000000000000000000e+00…
1.000000000000000000e+00 0.000000000000000000e+00 0.000000000000000000e+00 1.000000000000000000e+00 0.000000000000000000e+00 0.000000000000000000e+00 1.000000000000000000e+00 2.000000000000000000e+00 2.000000000000000000e+00 2.000000000000000000e+00 2.000000000000000000e+00 2.000000000000000000e+00 0.000000000000000000e+00 0.000000000000000000e+00 1.000000000000000000e+00 0.000000000000000000e+00…
3.300000000000000000e+01 4.100000000000000000e+01 3.100000000000000000e+01 3.400000000000000000e+01 4.200000000000000000e+01 3.500000000000000000e+01 3.800000000000000000e+01 3.600000000000000000e+01 4.000000000000000000e+01 4.300000000000000000e+01 4.000000000000000000e+01 4.000000000000000000e+01 3.500000000000000000e+01 4.300000000000000000e+01 4.800000000000000000e+01 4.100000000000000000e+01…
5.000000000000000000e+00 3.000000000000000000e+00 5.000000000000000000e+00 5.000000000000000000e+00 4.000000000000000000e+00 8.000000000000000000e+00 8.000000000000000000e+00 6.000000000000000000e+00 1.000000000000000000e+00 5.000000000000000000e+00 1.000000000000000000e+01 6.000000000000000000e+00 2.000000000000000000e+00 5.000000000000000000e+00 2.000000000000000000e+00 1.000000000000000000e+01…
8.000000000000000000e+00 8.000000000000000000e+00 1.200000000000000000e+01 9.000000000000000000e+00 6.000000000000000000e+00 9.000000000000000000e+00 1.000000000000000000e+01 4.000000000000000000e+00 7.000000000000000000e+00 8.000000000000000000e+00 9.000000000000000000e+00 9.000000000000000000e+00 9.000000000000000000e+00 1.000000000000000000e+01 8.000000000000000000e+00 8.000000000000000000e+00…
1.000000000000000000e+01 5.000000000000000000e+00 8.000000000000000000e+00 6.000000000000000000e+00 7.000000000000000000e+00 7.000000000000000000e+00 1.000000000000000000e+01 7.000000000000000000e+00 1.200000000000000000e+01 1.300000000000000000e+01 9.000000000000000000e+00 1.000000000000000000e+01 5.000000000000000000e+00 4.000000000000000000e+00 1.100000000000000000e+01 7.000000000000000000e+00…
1.800000000000000000e+01 1.600000000000000000e+01 2.300000000000000000e+01 1.600000000000000000e+01 1.700000000000000000e+01 1.700000000000000000e+01 1.900000000000000000e+01 1.100000000000000000e+01 1.400000000000000000e+01 2.000000000000000000e+01 1.500000000000000000e+01 1.200000000000000000e+01 1.800000000000000000e+01 1.300000000000000000e+01 9.000000000000000000e+00 1.800000000000000000e+01…
2.000000000000000000e+00 1.000000000000000000e+00 0.000000000000000000e+00 1.000000000000000000e+00 1.000000000000000000e+00 0.000000000000000000e+00 1.000000000000000000e+00 1.000000000000000000e+00 0.000000000000000000e+00 1.000000000000000000e+00 0.000000000000000000e+00 1.000000000000000000e+00 1.000000000000000000e+00 2.000000000000000000e+00 1.000000000000000000e+00 1.000000000000000000e+00…
3.000000000000000000e+00 3.000000000000000000e+00 3.000000000000000000e+00 5.000000000000000000e+00 6.000000000000000000e+00 8.000000000000000000e+00 7.000000000000000000e+00 7.000000000000000000e+00 1.400000000000000000e+01 8.000000000000000000e+00 4.000000000000000000e+00 8.000000000000000000e+00 8.000000000000000000e+00 3.000000000000000000e+00 7.000000000000000000e+00 5.000000000000000000e+00…
7.000000000000000000e+00 3.000000000000000000e+00 4.000000000000000000e+00 1.000000000000000000e+00 2.000000000000000000e+00 3.000000000000000000e+00 2.000000000000000000e+00 3.000000000000000000e+00 6.000000000000000000e+00 3.000000000000000000e+00 3.000000000000000000e+00 3.000000000000000000e+00 6.000000000000000000e+00 1.000000000000000000e+00 1.000000000000000000e+00 2.000000000000000000e+00…
3.000000000000000000e+00 1.000000000000000000e+00 1.000000000000000000e+00 3.000000000000000000e+00 1.000000000000000000e+00 1.000000000000000000e+00 1.000000000000000000e+00 0.000000000000000000e+00 1.000000000000000000e+00 0.000000000000000000e+00 1.000000000000000000e+00 0.000000000000000000e+00 0.000000000000000000e+00 1.000000000000000000e+00 0.000000000000000000e+00 0.000000000000000000e+00…
2.000000000000000000e+00 2.000000000000000000e+00 2.000000000000000000e+00 4.000000000000000000e+00 9.000000000000000000e+00 6.000000000000000000e+00 3.000000000000000000e+00 4.000000000000000000e+00 1.000000000000000000e+00 5.000000000000000000e+00 4.000000000000000000e+00 1.000000000000000000e+00 2.000000000000000000e+00 4.000000000000000000e+00 4.000000000000000000e+00 3.000000000000000000e+00…
1.500000000000000000e+01 1.000000000000000000e+01 1.200000000000000000e+01 1.200000000000000000e+01 9.000000000000000000e+00 9.000000000000000000e+00 1.400000000000000000e+01 1.200000000000000000e+01 8.000000000000000000e+00 1.200000000000000000e+01 8.000000000000000000e+00 1.300000000000000000e+01 1.400000000000000000e+01 1.200000000000000000e+01 1.000000000000000000e+01 9.000000000000000000e+00…
3.000000000000000000e+00 1.000000000000000000e+00 4.000000000000000000e+00 3.000000000000000000e+00 1.000000000000000000e+00 3.000000000000000000e+00 2.000000000000000000e+00 3.000000000000000000e+00 4.000000000000000000e+00 3.000000000000000000e+00 2.000000000000000000e+00 5.000000000000000000e+00 2.000000000000000000e+00 1.000000000000000000e+00 5.000000000000000000e+00 2.000000000000000000e+00…
4.000000000000000000e+00 0.000000000000000000e+00 2.000000000000000000e+00 3.000000000000000000e+00 1.000000000000000000e+00 0.000000000000000000e+00 6.000000000000000000e+00 4.000000000000000000e+00 2.000000000000000000e+00 2.000000000000000000e+00 3.000000000000000000e+00 1.000000000000000000e+00 2.000000000000000000e+00 2.000000000000000000e+00 2.000000000000000000e+00 1.000000000000000000e+00…
4.000000000000000000e+00 8.000000000000000000e+00 8.000000000000000000e+00 5.000000000000000000e+00 7.000000000000000000e+00 8.000000000000000000e+00 9.000000000000000000e+00 5.000000000000000000e+00 8.000000000000000000e+00 2.000000000000000000e+00 7.000000000000000000e+00 7.000000000000000000e+00 1.000000000000000000e+01 8.000000000000000000e+00 6.000000000000000000e+00 4.000000000000000000e+00…
4.400000000000000000e+01 4.200000000000000000e+01 7.100000000000000000e+01 5.300000000000000000e+01 6.600000000000000000e+01 7.800000000000000000e+01 6.200000000000000000e+01 6.000000000000000000e+01 7.000000000000000000e+01 6.400000000000000000e+01 5.600000000000000000e+01 5.600000000000000000e+01 5.100000000000000000e+01 7.600000000000000000e+01 5.900000000000000000e+01 6.000000000000000000e+01…
5.300000000000000000e+01 6.300000000000000000e+01 8.100000000000000000e+01 8.200000000000000000e+01 8.000000000000000000e+01 9.300000000000000000e+01 8.800000000000000000e+01 9.200000000000000000e+01 1.060000000000000000e+02 9.200000000000000000e+01 7.200000000000000000e+01 7.100000000000000000e+01 7.400000000000000000e+01 9.700000000000000000e+01 9.800000000000000000e+01 8.500000000000000000e+01…
5.000000000000000000e+00 6.000000000000000000e+00 1.100000000000000000e+01 8.000000000000000000e+00 8.000000000000000000e+00 1.100000000000000000e+01 1.600000000000000000e+01 7.000000000000000000e+00 7.000000000000000000e+00 1.200000000000000000e+01 3.000000000000000000e+00 4.000000000000000000e+00 8.000000000000000000e+00 5.000000000000000000e+00 1.000000000000000000e+01 8.000000000000000000e+00…
3.000000000000000000e+00 5.000000000000000000e+00 9.000000000000000000e+00 2.000000000000000000e+00 1.200000000000000000e+01 4.000000000000000000e+00 9.000000000000000000e+00 7.000000000000000000e+00 1.000000000000000000e+01 6.000000000000000000e+00 7.000000000000000000e+00 7.000000000000000000e+00 8.000000000000000000e+00 3.000000000000000000e+00 6.000000000000000000e+00 6.000000000000000000e+00…
8.000000000000000000e+00 4.000000000000000000e+00 7.000000000000000000e+00 5.000000000000000000e+00 5.000000000000000000e+00 8.000000000000000000e+00 1.000000000000000000e+01 1.000000000000000000e+01 8.000000000000000000e+00 7.000000000000000000e+00 7.000000000000000000e+00 9.000000000000000000e+00 3.000000000000000000e+00 1.000000000000000000e+01 1.000000000000000000e+01 7.000000000000000000e+00…
0.000000000000000000e+00 0.000000000000000000e+00 0.000000000000000000e+00 1.000000000000000000e+00 0.000000000000000000e+00 0.000000000000000000e+00 0.000000000000000000e+00 0.000000000000000000e+00 0.000000000000000000e+00 0.000000000000000000e+00 0.000000000000000000e+00 0.000000000000000000e+00 0.000000000000000000e+00 0.000000000000000000e+00 0.000000000000000000e+00 0.000000000000000000e+00…
1.000000000000000000e+00 3.000000000000000000e+00 0.000000000000000000e+00 1.000000000000000000e+00 6.000000000000000000e+00 4.000000000000000000e+00 7.000000000000000000e+00 0.000000000000000000e+00 1.000000000000000000e+00 2.000000000000000000e+00 3.000000000000000000e+00 4.000000000000000000e+00 2.000000000000000000e+00 0.000000000000000000e+00 7.000000000000000000e+00 0.000000000000000000e+00…
2.000000000000000000e+00 3.000000000000000000e+00 5.000000000000000000e+00 4.000000000000000000e+00 2.000000000000000000e+00 5.000000000000000000e+00 5.000000000000000000e+00 2.000000000000000000e+00 2.000000000000000000e+00 4.000000000000000000e+00 8.000000000000000000e+00 4.000000000000000000e+00 6.000000000000000000e+00 5.000000000000000000e+00 3.000000000000000000e+00 3.000000000000000000e+00…
2.000000000000000000e+00 4.000000000000000000e+00 2.000000000000000000e+00 2.000000000000000000e+00 4.000000000000000000e+00 1.000000000000000000e+00 3.000000000000000000e+00 1.000000000000000000e+00 1.000000000000000000e+01 5.000000000000000000e+00 5.000000000000000000e+00 4.000000000000000000e+00 2.000000000000000000e+00 8.000000000000000000e+00 1.000000000000000000e+00 5.000000000000000000e+00…
6.000000000000000000e+00 1.100000000000000000e+01 1.200000000000000000e+01 9.000000000000000000e+00 6.000000000000000000e+00 6.000000000000000000e+00 1.100000000000000000e+01 1.100000000000000000e+01 9.000000000000000000e+00 7.000000000000000000e+00 9.000000000000000000e+00 6.000000000000000000e+00 8.000000000000000000e+00 1.700000000000000000e+01 1.000000000000000000e+01 8.000000000000000000e+00…
2.000000000000000000e+00 1.000000000000000000e+00 2.000000000000000000e+00 0.000000000000000000e+00 2.000000000000000000e+00 0.000000000000000000e+00 0.000000000000000000e+00 0.000000000000000000e+00 1.000000000000000000e+00 2.000000000000000000e+00 2.000000000000000000e+00 1.000000000000000000e+00 0.000000000000000000e+00 0.000000000000000000e+00 0.000000000000000000e+00 0.000000000000000000e+00…
4.000000000000000000e+00 8.000000000000000000e+00 7.000000000000000000e+00 5.000000000000000000e+00 6.000000000000000000e+00 6.000000000000000000e+00 8.000000000000000000e+00 4.000000000000000000e+00 8.000000000000000000e+00 4.000000000000000000e+00 6.000000000000000000e+00 5.000000000000000000e+00 6.000000000000000000e+00 6.000000000000000000e+00 5.000000000000000000e+00 4.000000000000000000e+00…
1.000000000000000000e+01 5.000000000000000000e+00 1.300000000000000000e+01 1.100000000000000000e+01 8.000000000000000000e+00 1.100000000000000000e+01 8.000000000000000000e+00 1.200000000000000000e+01 7.000000000000000000e+00 1.200000000000000000e+01 1.800000000000000000e+01 1.700000000000000000e+01 1.200000000000000000e+01 1.400000000000000000e+01 1.300000000000000000e+01 1.000000000000000000e+01…
3.200000000000000000e+01 3.200000000000000000e+01 4.800000000000000000e+01 3.700000000000000000e+01 2.700000000000000000e+01 4.700000000000000000e+01 3.600000000000000000e+01 2.400000000000000000e+01 2.800000000000000000e+01 4.100000000000000000e+01 3.100000000000000000e+01 3.600000000000000000e+01 3.400000000000000000e+01 3.600000000000000000e+01 4.100000000000000000e+01 5.400000000000000000e+01…
0.000000000000000000e+00 0.000000000000000000e+00 0.000000000000000000e+00 0.000000000000000000e+00 0.000000000000000000e+00 0.000000000000000000e+00 0.000000000000000000e+00 0.000000000000000000e+00 0.000000000000000000e+00 0.000000000000000000e+00 0.000000000000000000e+00 0.000000000000000000e+00 0.000000000000000000e+00 0.000000000000000000e+00 0.000000000000000000e+00 0.000000000000000000e+00…
5.800000000000000000e+01 5.800000000000000000e+01 6.100000000000000000e+01 5.300000000000000000e+01 5.500000000000000000e+01 6.400000000000000000e+01 5.000000000000000000e+01 5.100000000000000000e+01 4.200000000000000000e+01 5.900000000000000000e+01 5.400000000000000000e+01 6.200000000000000000e+01 6.100000000000000000e+01 7.000000000000000000e+01 7.000000000000000000e+01 7.000000000000000000e+01…
4.300000000000000000e+01 5.900000000000000000e+01 6.300000000000000000e+01 5.500000000000000000e+01 5.800000000000000000e+01 6.600000000000000000e+01 5.200000000000000000e+01 6.400000000000000000e+01 5.800000000000000000e+01 6.500000000000000000e+01 5.100000000000000000e+01 4.500000000000000000e+01 4.700000000000000000e+01 6.800000000000000000e+01 6.700000000000000000e+01 8.100000000000000000e+01…
6.200000000000000000e+01 8.000000000000000000e+01 8.200000000000000000e+01 7.700000000000000000e+01 7.800000000000000000e+01 7.400000000000000000e+01 6.600000000000000000e+01 6.400000000000000000e+01 8.600000000000000000e+01 7.500000000000000000e+01 6.700000000000000000e+01 7.600000000000000000e+01 6.200000000000000000e+01 8.200000000000000000e+01 8.600000000000000000e+01 7.800000000000000000e+01…
8.200000000000000000e+01 9.800000000000000000e+01 1.020000000000000000e+02 8.500000000000000000e+01 8.600000000000000000e+01 8.700000000000000000e+01 8.600000000000000000e+01 7.000000000000000000e+01 8.000000000000000000e+01 9.100000000000000000e+01 8.200000000000000000e+01 8.300000000000000000e+01 7.400000000000000000e+01 9.800000000000000000e+01 1.040000000000000000e+02 1.070000000000000000e+02…
4.300000000000000000e+01 4.000000000000000000e+01 6.500000000000000000e+01 4.100000000000000000e+01 5.500000000000000000e+01 5.700000000000000000e+01 5.800000000000000000e+01 5.400000000000000000e+01 5.100000000000000000e+01 5.500000000000000000e+01 5.600000000000000000e+01 5.200000000000000000e+01 4.200000000000000000e+01 4.500000000000000000e+01 6.400000000000000000e+01 7.200000000000000000e+01…
4.800000000000000000e+01 5.400000000000000000e+01 6.400000000000000000e+01 6.600000000000000000e+01 4.700000000000000000e+01 6.300000000000000000e+01 5.200000000000000000e+01 5.700000000000000000e+01 4.600000000000000000e+01 5.700000000000000000e+01 4.900000000000000000e+01 6.700000000000000000e+01 5.100000000000000000e+01 5.600000000000000000e+01 6.600000000000000000e+01 5.300000000000000000e+01…
1.300000000000000000e+01 1.900000000000000000e+01 2.000000000000000000e+01 1.500000000000000000e+01 2.000000000000000000e+01 2.400000000000000000e+01 1.900000000000000000e+01 1.900000000000000000e+01 1.700000000000000000e+01 1.200000000000000000e+01 1.500000000000000000e+01 1.600000000000000000e+01 1.200000000000000000e+01 1.300000000000000000e+01 2.000000000000000000e+01 1.800000000000000000e+01…
1.660000000000000000e+02 1.590000000000000000e+02 1.820000000000000000e+02 1.470000000000000000e+02 1.510000000000000000e+02 1.900000000000000000e+02 1.610000000000000000e+02 1.410000000000000000e+02 1.290000000000000000e+02 1.570000000000000000e+02 1.480000000000000000e+02 1.620000000000000000e+02 1.230000000000000000e+02 1.750000000000000000e+02 1.810000000000000000e+02 1.770000000000000000e+02…
7.000000000000000000e+00 1.100000000000000000e+01 1.200000000000000000e+01 1.500000000000000000e+01 9.000000000000000000e+00 1.500000000000000000e+01 2.000000000000000000e+00 6.000000000000000000e+00 9.000000000000000000e+00 4.000000000000000000e+00 5.000000000000000000e+00 5.000000000000000000e+00 9.000000000000000000e+00 1.000000000000000000e+01 1.200000000000000000e+01 1.000000000000000000e+01…
1.900000000000000000e+01 2.300000000000000000e+01 2.000000000000000000e+01 2.300000000000000000e+01 1.900000000000000000e+01 2.400000000000000000e+01 2.200000000000000000e+01 1.700000000000000000e+01 2.000000000000000000e+01 1.400000000000000000e+01 2.100000000000000000e+01 2.000000000000000000e+01 1.800000000000000000e+01 3.100000000000000000e+01 2.300000000000000000e+01 2.700000000000000000e+01…
3.700000000000000000e+01 4.000000000000000000e+01 3.900000000000000000e+01 4.700000000000000000e+01 3.700000000000000000e+01 4.800000000000000000e+01 4.200000000000000000e+01 4.000000000000000000e+01 3.200000000000000000e+01 3.700000000000000000e+01 4.600000000000000000e+01 3.800000000000000000e+01 3.200000000000000000e+01 2.900000000000000000e+01 3.500000000000000000e+01 4.300000000000000000e+01…
2.400000000000000000e+01 1.800000000000000000e+01 2.400000000000000000e+01 1.700000000000000000e+01 1.700000000000000000e+01 2.100000000000000000e+01 2.600000000000000000e+01 1.400000000000000000e+01 1.800000000000000000e+01 1.300000000000000000e+01 1.400000000000000000e+01 1.500000000000000000e+01 9.000000000000000000e+00 2.000000000000000000e+01 2.200000000000000000e+01 2.500000000000000000e+01…
6.000000000000000000e+00 2.000000000000000000e+00 7.000000000000000000e+00 4.000000000000000000e+00 9.000000000000000000e+00 5.000000000000000000e+00 2.000000000000000000e+00 1.000000000000000000e+01 2.000000000000000000e+00 5.000000000000000000e+00 3.000000000000000000e+00 6.000000000000000000e+00 5.000000000000000000e+00 4.000000000000000000e+00 5.000000000000000000e+00 4.000000000000000000e+00…
1.400000000000000000e+01 1.000000000000000000e+01 1.000000000000000000e+01 1.200000000000000000e+01 1.100000000000000000e+01 1.500000000000000000e+01 1.400000000000000000e+01 9.000000000000000000e+00 9.000000000000000000e+00 1.100000000000000000e+01 1.300000000000000000e+01 1.300000000000000000e+01 1.400000000000000000e+01 1.400000000000000000e+01 1.000000000000000000e+01 1.300000000000000000e+01…
5.900000000000000000e+01 4.800000000000000000e+01 4.500000000000000000e+01 4.600000000000000000e+01 5.500000000000000000e+01 4.700000000000000000e+01 4.800000000000000000e+01 4.600000000000000000e+01 4.500000000000000000e+01 4.200000000000000000e+01 5.200000000000000000e+01 4.800000000000000000e+01 4.300000000000000000e+01 3.400000000000000000e+01 4.600000000000000000e+01 5.200000000000000000e+01…
9.000000000000000000e+00 8.000000000000000000e+00 1.300000000000000000e+01 1.200000000000000000e+01 9.000000000000000000e+00 1.300000000000000000e+01 1.500000000000000000e+01 1.300000000000000000e+01 1.700000000000000000e+01 1.800000000000000000e+01 7.000000000000000000e+00 1.500000000000000000e+01 1.100000000000000000e+01 8.000000000000000000e+00 9.000000000000000000e+00 1.200000000000000000e+01…
4.000000000000000000e+00 4.000000000000000000e+00 3.000000000000000000e+00 3.000000000000000000e+00 2.000000000000000000e+00 4.000000000000000000e+00 5.000000000000000000e+00 7.000000000000000000e+00 4.000000000000000000e+00 5.000000000000000000e+00 2.000000000000000000e+00 2.000000000000000000e+00 3.000000000000000000e+00 2.000000000000000000e+00 1.000000000000000000e+00 6.000000000000000000e+00…
4.000000000000000000e+00 4.000000000000000000e+00 2.000000000000000000e+00 3.000000000000000000e+00 2.000000000000000000e+00 2.000000000000000000e+00 4.000000000000000000e+00 6.000000000000000000e+00 4.000000000000000000e+00 9.000000000000000000e+00 5.000000000000000000e+00 3.000000000000000000e+00 9.000000000000000000e+00 2.000000000000000000e+00 4.000000000000000000e+00 6.000000000000000000e+00…
2.700000000000000000e+01 2.600000000000000000e+01 2.400000000000000000e+01 2.300000000000000000e+01 2.600000000000000000e+01 2.500000000000000000e+01 2.300000000000000000e+01 2.800000000000000000e+01 1.700000000000000000e+01 1.600000000000000000e+01 2.700000000000000000e+01 2.400000000000000000e+01 2.100000000000000000e+01 1.300000000000000000e+01 1.300000000000000000e+01 2.300000000000000000e+01…
2.300000000000000000e+01 1.500000000000000000e+01 1.500000000000000000e+01 8.000000000000000000e+00 1.400000000000000000e+01 1.400000000000000000e+01 1.400000000000000000e+01 2.200000000000000000e+01 1.800000000000000000e+01 1.500000000000000000e+01 1.800000000000000000e+01 1.800000000000000000e+01 1.200000000000000000e+01 1.700000000000000000e+01 1.800000000000000000e+01 2.500000000000000000e+01…
1.200000000000000000e+01 1.000000000000000000e+01 8.000000000000000000e+00 1.800000000000000000e+01 1.500000000000000000e+01 1.700000000000000000e+01 1.200000000000000000e+01 1.400000000000000000e+01 8.000000000000000000e+00 9.000000000000000000e+00 8.000000000000000000e+00 1.400000000000000000e+01 1.200000000000000000e+01 4.000000000000000000e+00 7.000000000000000000e+00 1.400000000000000000e+01…
3.000000000000000000e+00 4.000000000000000000e+00 4.000000000000000000e+00 4.000000000000000000e+00 4.000000000000000000e+00 4.000000000000000000e+00 6.000000000000000000e+00 3.000000000000000000e+00 0.000000000000000000e+00 3.000000000000000000e+00 6.000000000000000000e+00 0.000000000000000000e+00 0.000000000000000000e+00 3.000000000000000000e+00 2.000000000000000000e+00 3.000000000000000000e+00…
1.040000000000000000e+02 9.600000000000000000e+01 1.120000000000000000e+02 9.000000000000000000e+01 1.120000000000000000e+02 9.000000000000000000e+01 9.500000000000000000e+01 8.300000000000000000e+01 7.100000000000000000e+01 9.200000000000000000e+01 1.110000000000000000e+02 9.700000000000000000e+01 9.600000000000000000e+01 7.700000000000000000e+01 7.500000000000000000e+01 1.170000000000000000e+02…
2.500000000000000000e+01 2.100000000000000000e+01 2.200000000000000000e+01 2.200000000000000000e+01 2.600000000000000000e+01 2.300000000000000000e+01 2.400000000000000000e+01 2.100000000000000000e+01 1.500000000000000000e+01 2.000000000000000000e+01 2.500000000000000000e+01 2.400000000000000000e+01 2.400000000000000000e+01 2.500000000000000000e+01 2.300000000000000000e+01 2.700000000000000000e+01…
1.060000000000000000e+02 8.700000000000000000e+01 1.000000000000000000e+02 9.600000000000000000e+01 1.060000000000000000e+02 1.150000000000000000e+02 8.400000000000000000e+01 9.700000000000000000e+01 9.700000000000000000e+01 8.900000000000000000e+01 1.010000000000000000e+02 8.300000000000000000e+01 8.300000000000000000e+01 8.600000000000000000e+01 8.700000000000000000e+01 1.060000000000000000e+02…
1.215189873417721600e+01 8.101265822784810666e+00 1.417721518987341689e+01 1.215189873417721600e+01 1.721518987341772089e+01 2.430379746835443200e+01 2.329113924050632889e+01 1.316455696202531733e+01 1.215189873417721600e+01 6.075949367088608000e+00 9.113924050632912000e+00 4.050632911392405333e+00 4.050632911392405333e+00 1.012658227848101333e+01 1.012658227848101333e+01 2.430379746835443200e+01…
1.012658227848101333e+00 2.025316455696202667e+00 1.012658227848101333e+00 5.063291139240506666e+00 3.037974683544304000e+00 3.037974683544304000e+00 3.037974683544304000e+00 4.050632911392405333e+00 2.025316455696202667e+00 7.088607594936708445e+00 0.000000000000000000e+00 0.000000000000000000e+00 3.037974683544304000e+00 2.025316455696202667e+00 4.050632911392405333e+00 3.037974683544304000e+00…
1.924050632911392356e+01 1.518987341772151822e+01 1.924050632911392356e+01 1.417721518987341689e+01 2.329113924050632889e+01 1.822784810126582400e+01 1.822784810126582400e+01 1.822784810126582400e+01 1.215189873417721600e+01 1.924050632911392356e+01 1.620253164556962133e+01 1.012658227848101333e+01 1.518987341772151822e+01 1.924050632911392356e+01 1.620253164556962133e+01 2.227848101265822933e+01…
1.012658227848101333e+01 8.101265822784810666e+00 7.088607594936708445e+00 1.316455696202531733e+01 1.113924050632911467e+01 1.215189873417721600e+01 1.113924050632911467e+01 7.088607594936708445e+00 8.101265822784810666e+00 8.101265822784810666e+00 6.075949367088608000e+00 7.088607594936708445e+00 1.316455696202531733e+01 8.101265822784810666e+00 8.101265822784810666e+00 9.113924050632912000e+00…
4.050632911392405333e+00 5.063291139240506666e+00 5.063291139240506666e+00 1.012658227848101333e+00 4.050632911392405333e+00 5.063291139240506666e+00 2.025316455696202667e+00 4.050632911392405333e+00 3.037974683544304000e+00 4.050632911392405333e+00 3.037974683544304000e+00 2.025316455696202667e+00 1.012658227848101333e+00 4.050632911392405333e+00 0.000000000000000000e+00 4.050632911392405333e+00…
2.025316455696202667e+00 2.025316455696202667e+00 0.000000000000000000e+00 0.000000000000000000e+00 1.012658227848101333e+00 1.012658227848101333e+00 1.012658227848101333e+00 0.000000000000000000e+00 2.025316455696202667e+00 4.050632911392405333e+00 2.025316455696202667e+00 1.012658227848101333e+00 0.000000000000000000e+00 2.025316455696202667e+00 1.012658227848101333e+00 0.000000000000000000e+00…
3.037974683544304000e+00 3.037974683544304000e+00 1.012658227848101333e+00 3.037974683544304000e+00 1.012658227848101333e+00 2.025316455696202667e+00 2.025316455696202667e+00 4.050632911392405333e+00 2.025316455696202667e+00 1.012658227848101333e+00 1.012658227848101333e+00 2.025316455696202667e+00 2.025316455696202667e+00 1.012658227848101333e+00 2.025316455696202667e+00 5.063291139240506666e+00…
2.719999999999999929e+01 1.760000000000000142e+01 2.239999999999999858e+01 1.919999999999999929e+01 1.919999999999999929e+01 1.760000000000000142e+01 1.600000000000000000e+01 2.239999999999999858e+01 2.560000000000000142e+01 2.719999999999999929e+01 3.039999999999999858e+01 2.560000000000000142e+01 2.080000000000000071e+01 2.400000000000000000e+01 2.080000000000000071e+01 2.400000000000000000e+01…
1.535999999999999943e+02 1.344000000000000057e+02 1.184000000000000057e+02 1.280000000000000000e+02 1.135999999999999943e+02 1.007999999999999972e+02 1.215999999999999943e+02 9.279999999999999716e+01 1.247999999999999972e+02 1.295999999999999943e+02 1.295999999999999943e+02 1.360000000000000000e+02 1.504000000000000057e+02 1.535999999999999943e+02 1.280000000000000000e+02 9.600000000000000000e+01…
1.135999999999999943e+02 1.120000000000000000e+02 9.120000000000000284e+01 1.504000000000000057e+02 1.152000000000000028e+02 8.640000000000000568e+01 1.120000000000000000e+02 7.840000000000000568e+01 1.264000000000000057e+02 1.295999999999999943e+02 1.200000000000000000e+02 9.759999999999999432e+01 1.311999999999999886e+02 1.280000000000000000e+02 1.024000000000000057e+02 1.040000000000000000e+02…
1.087999999999999972e+02 1.072000000000000028e+02 8.959999999999999432e+01 9.120000000000000284e+01 1.007999999999999972e+02 9.440000000000000568e+01 7.840000000000000568e+01 9.600000000000000000e+01 1.087999999999999972e+02 1.135999999999999943e+02 1.072000000000000028e+02 1.040000000000000000e+02 1.184000000000000057e+02 1.200000000000000000e+02 1.104000000000000057e+02 1.024000000000000057e+02…
2.080000000000000071e+01 1.280000000000000071e+01 2.400000000000000000e+01 2.400000000000000000e+01 1.919999999999999929e+01 1.760000000000000142e+01 2.080000000000000071e+01 1.440000000000000036e+01 2.400000000000000000e+01 3.360000000000000142e+01 1.440000000000000036e+01 2.080000000000000071e+01 2.080000000000000071e+01 1.280000000000000071e+01 1.919999999999999929e+01 1.760000000000000142e+01…
3.200000000000000000e+01 3.200000000000000000e+01 2.560000000000000142e+01 4.000000000000000000e+01 3.360000000000000142e+01 2.400000000000000000e+01 1.760000000000000142e+01 2.880000000000000071e+01 3.360000000000000142e+01 3.200000000000000000e+01 3.360000000000000142e+01 2.239999999999999858e+01 3.520000000000000284e+01 2.719999999999999929e+01 3.039999999999999858e+01 2.719999999999999929e+01…
2.239999999999999858e+01 1.919999999999999929e+01 1.919999999999999929e+01 1.760000000000000142e+01 2.239999999999999858e+01 2.080000000000000071e+01 1.600000000000000000e+01 1.280000000000000071e+01 1.280000000000000071e+01 2.239999999999999858e+01 1.600000000000000000e+01 2.719999999999999929e+01 3.200000000000000000e+01 2.080000000000000071e+01 1.280000000000000071e+01 1.280000000000000071e+01…
7.679999999999999716e+01 8.800000000000000000e+01 7.840000000000000568e+01 8.640000000000000568e+01 9.440000000000000568e+01 6.239999999999999858e+01 6.559999999999999432e+01 5.920000000000000284e+01 6.879999999999999716e+01 7.679999999999999716e+01 9.600000000000000000e+01 8.320000000000000284e+01 7.840000000000000568e+01 8.800000000000000000e+01 9.759999999999999432e+01 9.440000000000000568e+01…
1.055999999999999943e+02 1.007999999999999972e+02 8.320000000000000284e+01 9.600000000000000000e+01 7.200000000000000000e+01 7.840000000000000568e+01 7.840000000000000568e+01 7.840000000000000568e+01 8.000000000000000000e+01 1.120000000000000000e+02 1.104000000000000057e+02 1.024000000000000057e+02 1.007999999999999972e+02 9.920000000000000284e+01 7.200000000000000000e+01 7.520000000000000284e+01…
8.640000000000000568e+01 6.879999999999999716e+01 8.959999999999999432e+01 9.120000000000000284e+01 7.520000000000000284e+01 6.239999999999999858e+01 5.920000000000000284e+01 7.040000000000000568e+01 6.879999999999999716e+01 8.000000000000000000e+01 7.520000000000000284e+01 1.104000000000000057e+02 8.479999999999999716e+01 7.840000000000000568e+01 5.760000000000000142e+01 8.159999999999999432e+01…
9.599999999999999645e+00 8.000000000000000000e+00 8.000000000000000000e+00 8.000000000000000000e+00 9.599999999999999645e+00 6.400000000000000355e+00 4.799999999999999822e+00 1.119999999999999929e+01 1.119999999999999929e+01 1.280000000000000071e+01 6.400000000000000355e+00 9.599999999999999645e+00 1.440000000000000036e+01 1.440000000000000036e+01 6.400000000000000355e+00 1.119999999999999929e+01…
1.119999999999999929e+01 2.239999999999999858e+01 9.599999999999999645e+00 1.280000000000000071e+01 1.440000000000000036e+01 1.919999999999999929e+01 1.280000000000000071e+01 1.440000000000000036e+01 9.599999999999999645e+00 1.600000000000000000e+01 4.799999999999999822e+00 1.119999999999999929e+01 1.280000000000000071e+01 4.799999999999999822e+00 2.239999999999999858e+01 1.440000000000000036e+01…
1.440000000000000036e+01 9.599999999999999645e+00 1.280000000000000071e+01 1.119999999999999929e+01 2.560000000000000142e+01 1.280000000000000071e+01 9.599999999999999645e+00 1.440000000000000036e+01 9.599999999999999645e+00 1.119999999999999929e+01 8.000000000000000000e+00 6.400000000000000355e+00 1.600000000000000000e+01 9.599999999999999645e+00 1.280000000000000071e+01 1.440000000000000036e+01…
4.799999999999999822e+00 3.200000000000000178e+00 3.200000000000000178e+00 1.600000000000000089e+00 3.200000000000000178e+00 6.400000000000000355e+00 4.799999999999999822e+00 0.000000000000000000e+00 3.200000000000000178e+00 1.600000000000000089e+00 0.000000000000000000e+00 0.000000000000000000e+00 3.200000000000000178e+00 1.600000000000000089e+00 0.000000000000000000e+00 1.600000000000000089e+00…
4.050632911392405333e+00 1.012658227848101333e+00 3.037974683544304000e+00 3.037974683544304000e+00 1.012658227848101333e+00 3.037974683544304000e+00 2.025316455696202667e+00 2.025316455696202667e+00 2.025316455696202667e+00 1.012658227848101333e+00 2.025316455696202667e+00 3.037974683544304000e+00 5.063291139240506666e+00 1.012658227848101333e+00 2.025316455696202667e+00 5.063291139240506666e+00…
3.037974683544304000e+00 6.075949367088608000e+00 1.417721518987341689e+01 1.620253164556962133e+01 1.417721518987341689e+01 1.316455696202531733e+01 1.316455696202531733e+01 1.215189873417721600e+01 8.101265822784810666e+00 1.215189873417721600e+01 7.088607594936708445e+00 8.101265822784810666e+00 9.113924050632912000e+00 1.518987341772151822e+01 1.316455696202531733e+01 7.088607594936708445e+00…
2.025316455696202667e+00 2.025316455696202667e+00 2.025316455696202667e+00 1.012658227848101333e+00 0.000000000000000000e+00 0.000000000000000000e+00 2.025316455696202667e+00 4.050632911392405333e+00 1.012658227848101333e+00 2.025316455696202667e+00 1.012658227848101333e+00 0.000000000000000000e+00 3.037974683544304000e+00 1.012658227848101333e+00 0.000000000000000000e+00 1.012658227848101333e+00…
2.025316455696202667e+00 2.025316455696202667e+00 0.000000000000000000e+00 2.025316455696202667e+00 3.037974683544304000e+00 0.000000000000000000e+00 1.012658227848101333e+00 1.012658227848101333e+00 1.012658227848101333e+00 1.012658227848101333e+00 1.012658227848101333e+00 4.050632911392405333e+00 1.012658227848101333e+00 1.012658227848101333e+00 2.025316455696202667e+00 0.000000000000000000e+00…
2.430379746835443200e+01 3.949367088607594667e+01 3.746835443037974755e+01 2.835443037974683378e+01 2.025316455696202667e+01 3.544303797468354134e+01 3.139240506329113956e+01 3.949367088607594667e+01 2.835443037974683378e+01 2.734177215189873422e+01 2.430379746835443200e+01 2.936708860759493689e+01 3.240506329113924266e+01 2.835443037974683378e+01 2.936708860759493689e+01 3.746835443037974755e+01…
3.400000000000000000e+01 3.700000000000000000e+01 3.200000000000000000e+01 2.300000000000000000e+01 2.900000000000000000e+01 1.800000000000000000e+01 2.300000000000000000e+01 1.300000000000000000e+01 2.700000000000000000e+01 2.300000000000000000e+01 2.500000000000000000e+01 2.600000000000000000e+01 1.900000000000000000e+01 3.000000000000000000e+01 1.400000000000000000e+01 2.700000000000000000e+01…
1.000000000000000000e+00 1.000000000000000000e+00 1.000000000000000000e+00 1.000000000000000000e+00 1.000000000000000000e+00 0.000000000000000000e+00 0.000000000000000000e+00 1.000000000000000000e+00 1.000000000000000000e+00 2.000000000000000000e+00 1.000000000000000000e+00 0.000000000000000000e+00 2.000000000000000000e+00 1.000000000000000000e+00 0.000000000000000000e+00 0.000000000000000000e+00…
2.000000000000000000e+00 2.000000000000000000e+00 1.000000000000000000e+00 2.000000000000000000e+00 2.000000000000000000e+00 1.000000000000000000e+00 1.000000000000000000e+00 1.000000000000000000e+00 0.000000000000000000e+00 3.000000000000000000e+00 0.000000000000000000e+00 0.000000000000000000e+00 0.000000000000000000e+00 0.000000000000000000e+00 1.000000000000000000e+00 2.000000000000000000e+00…
9.000000000000000000e+00 5.000000000000000000e+00 8.000000000000000000e+00 1.000000000000000000e+00 1.000000000000000000e+00 5.000000000000000000e+00 5.000000000000000000e+00 1.000000000000000000e+00 1.000000000000000000e+00 7.000000000000000000e+00 5.000000000000000000e+00 4.000000000000000000e+00 3.000000000000000000e+00 5.000000000000000000e+00 5.000000000000000000e+00 4.000000000000000000e+00…
2.100000000000000000e+01 1.400000000000000000e+01 2.300000000000000000e+01 2.000000000000000000e+01 1.300000000000000000e+01 8.000000000000000000e+00 6.000000000000000000e+00 1.600000000000000000e+01 2.400000000000000000e+01 1.100000000000000000e+01 2.200000000000000000e+01 1.900000000000000000e+01 1.300000000000000000e+01 1.600000000000000000e+01 1.500000000000000000e+01 1.500000000000000000e+01…
1.050000000000000000e+02 9.400000000000000000e+01 1.060000000000000000e+02 1.100000000000000000e+02 1.050000000000000000e+02 1.180000000000000000e+02 1.220000000000000000e+02 1.360000000000000000e+02 1.390000000000000000e+02 1.180000000000000000e+02 1.120000000000000000e+02 9.900000000000000000e+01 1.020000000000000000e+02 1.040000000000000000e+02 1.200000000000000000e+02 1.070000000000000000e+02…
8.700000000000000000e+01 7.600000000000000000e+01 9.500000000000000000e+01 1.120000000000000000e+02 1.080000000000000000e+02 9.800000000000000000e+01 1.200000000000000000e+02 1.270000000000000000e+02 1.010000000000000000e+02 1.040000000000000000e+02 1.000000000000000000e+02 7.500000000000000000e+01 9.800000000000000000e+01 1.010000000000000000e+02 9.800000000000000000e+01 1.050000000000000000e+02…
1.200000000000000000e+01 1.800000000000000000e+01 1.900000000000000000e+01 1.800000000000000000e+01 1.600000000000000000e+01 1.700000000000000000e+01 1.900000000000000000e+01 1.800000000000000000e+01 1.400000000000000000e+01 1.100000000000000000e+01 2.100000000000000000e+01 1.600000000000000000e+01 1.800000000000000000e+01 1.900000000000000000e+01 2.600000000000000000e+01 1.700000000000000000e+01…
2.300000000000000000e+01 2.500000000000000000e+01 1.800000000000000000e+01 2.200000000000000000e+01 2.300000000000000000e+01 2.700000000000000000e+01 2.500000000000000000e+01 3.000000000000000000e+01 2.700000000000000000e+01 2.300000000000000000e+01 2.600000000000000000e+01 1.900000000000000000e+01 2.700000000000000000e+01 1.900000000000000000e+01 2.100000000000000000e+01 2.600000000000000000e+01…
9.500000000000000000e+01 9.000000000000000000e+01 9.100000000000000000e+01 1.060000000000000000e+02 9.900000000000000000e+01 8.900000000000000000e+01 1.010000000000000000e+02 1.180000000000000000e+02 1.050000000000000000e+02 1.090000000000000000e+02 9.200000000000000000e+01 9.100000000000000000e+01 8.200000000000000000e+01 8.400000000000000000e+01 9.900000000000000000e+01 8.500000000000000000e+01…
1.150000000000000000e+02 9.700000000000000000e+01 9.800000000000000000e+01 9.800000000000000000e+01 1.030000000000000000e+02 1.060000000000000000e+02 1.040000000000000000e+02 1.360000000000000000e+02 1.010000000000000000e+02 1.000000000000000000e+02 1.110000000000000000e+02 9.900000000000000000e+01 1.050000000000000000e+02 9.500000000000000000e+01 1.230000000000000000e+02 9.800000000000000000e+01…
3.400000000000000000e+01 3.500000000000000000e+01 3.400000000000000000e+01 4.100000000000000000e+01 3.500000000000000000e+01 3.100000000000000000e+01 3.000000000000000000e+01 1.900000000000000000e+01 2.800000000000000000e+01 1.800000000000000000e+01 2.300000000000000000e+01 2.800000000000000000e+01 2.400000000000000000e+01 3.400000000000000000e+01 3.500000000000000000e+01 3.300000000000000000e+01…
7.300000000000000000e+01 6.400000000000000000e+01 5.100000000000000000e+01 6.100000000000000000e+01 6.500000000000000000e+01 6.200000000000000000e+01 6.600000000000000000e+01 6.400000000000000000e+01 6.300000000000000000e+01 7.000000000000000000e+01 5.200000000000000000e+01 7.000000000000000000e+01 5.900000000000000000e+01 4.700000000000000000e+01 6.600000000000000000e+01 5.600000000000000000e+01…
4.300000000000000000e+01 4.600000000000000000e+01 5.200000000000000000e+01 5.100000000000000000e+01 4.600000000000000000e+01 5.000000000000000000e+01 5.200000000000000000e+01 6.000000000000000000e+01 6.000000000000000000e+01 5.300000000000000000e+01 5.500000000000000000e+01 4.200000000000000000e+01 4.600000000000000000e+01 4.600000000000000000e+01 5.200000000000000000e+01 5.300000000000000000e+01…
2.000000000000000000e+00 3.000000000000000000e+00 1.000000000000000000e+00 2.000000000000000000e+00 3.000000000000000000e+00 3.000000000000000000e+00 4.000000000000000000e+00 1.000000000000000000e+00 3.000000000000000000e+00 2.000000000000000000e+00 0.000000000000000000e+00 1.000000000000000000e+00 4.000000000000000000e+00 2.000000000000000000e+00 2.000000000000000000e+00 0.000000000000000000e+00…
3.000000000000000000e+00 1.000000000000000000e+00 4.000000000000000000e+00 2.000000000000000000e+00 6.000000000000000000e+00 2.000000000000000000e+00 0.000000000000000000e+00 5.000000000000000000e+00 3.000000000000000000e+00 5.000000000000000000e+00 2.000000000000000000e+00 3.000000000000000000e+00 2.000000000000000000e+00 3.000000000000000000e+00 2.000000000000000000e+00 4.000000000000000000e+00…
2.000000000000000000e+00 5.000000000000000000e+00 1.000000000000000000e+00 3.000000000000000000e+00 4.000000000000000000e+00 1.000000000000000000e+00 1.000000000000000000e+00 3.000000000000000000e+00 2.000000000000000000e+00 6.000000000000000000e+00 4.000000000000000000e+00 3.000000000000000000e+00 2.000000000000000000e+00 1.000000000000000000e+00 5.000000000000000000e+00 6.000000000000000000e+00…
0.000000000000000000e+00 3.000000000000000000e+00 3.000000000000000000e+00 1.000000000000000000e+00 3.000000000000000000e+00 2.000000000000000000e+00 4.000000000000000000e+00 2.000000000000000000e+00 3.000000000000000000e+00 2.000000000000000000e+00 1.000000000000000000e+00 2.000000000000000000e+00 1.000000000000000000e+00 2.000000000000000000e+00 3.000000000000000000e+00 3.000000000000000000e+00…
8.800000000000000000e+01 9.400000000000000000e+01 1.040000000000000000e+02 1.210000000000000000e+02 1.040000000000000000e+02 1.050000000000000000e+02 1.070000000000000000e+02 1.280000000000000000e+02 1.280000000000000000e+02 1.000000000000000000e+02 8.900000000000000000e+01 9.900000000000000000e+01 9.000000000000000000e+01 8.800000000000000000e+01 9.300000000000000000e+01 1.070000000000000000e+02…
9.500000000000000000e+01 7.700000000000000000e+01 8.900000000000000000e+01 1.020000000000000000e+02 9.100000000000000000e+01 8.200000000000000000e+01 9.200000000000000000e+01 1.070000000000000000e+02 9.200000000000000000e+01 8.700000000000000000e+01 8.100000000000000000e+01 7.200000000000000000e+01 8.600000000000000000e+01 9.200000000000000000e+01 9.300000000000000000e+01 9.400000000000000000e+01…
5.000000000000000000e+01 3.800000000000000000e+01 4.500000000000000000e+01 3.700000000000000000e+01 4.300000000000000000e+01 4.100000000000000000e+01 4.500000000000000000e+01 5.000000000000000000e+01 5.500000000000000000e+01 5.200000000000000000e+01 4.400000000000000000e+01 4.300000000000000000e+01 3.300000000000000000e+01 4.400000000000000000e+01 4.000000000000000000e+01 4.600000000000000000e+01…
3.300000000000000000e+01 3.100000000000000000e+01 3.500000000000000000e+01 3.900000000000000000e+01 3.400000000000000000e+01 3.300000000000000000e+01 3.700000000000000000e+01 3.500000000000000000e+01 4.300000000000000000e+01 3.000000000000000000e+01 3.500000000000000000e+01 3.400000000000000000e+01 2.600000000000000000e+01 3.800000000000000000e+01 3.200000000000000000e+01 4.000000000000000000e+01…
9.800000000000000000e+01 8.800000000000000000e+01 1.060000000000000000e+02 1.070000000000000000e+02 1.080000000000000000e+02 1.020000000000000000e+02 1.000000000000000000e+02 1.370000000000000000e+02 1.180000000000000000e+02 1.120000000000000000e+02 1.130000000000000000e+02 1.060000000000000000e+02 1.070000000000000000e+02 1.110000000000000000e+02 1.160000000000000000e+02 9.800000000000000000e+01…
2.000000000000000000e+00 0.000000000000000000e+00 3.000000000000000000e+00 1.000000000000000000e+00 1.000000000000000000e+00 0.000000000000000000e+00 6.000000000000000000e+00 3.000000000000000000e+00 2.000000000000000000e+00 2.000000000000000000e+00 3.000000000000000000e+00 1.000000000000000000e+00 0.000000000000000000e+00 2.000000000000000000e+00 2.000000000000000000e+00 0.000000000000000000e+00…
2.000000000000000000e+01 1.900000000000000000e+01 2.500000000000000000e+01 2.200000000000000000e+01 2.300000000000000000e+01 1.900000000000000000e+01 1.600000000000000000e+01 2.000000000000000000e+01 2.000000000000000000e+01 2.000000000000000000e+01 1.400000000000000000e+01 2.300000000000000000e+01 2.000000000000000000e+01 2.000000000000000000e+01 2.100000000000000000e+01 1.600000000000000000e+01…
6.000000000000000000e+00 9.000000000000000000e+00 5.000000000000000000e+00 9.000000000000000000e+00 3.000000000000000000e+00 2.000000000000000000e+00 1.000000000000000000e+00 4.000000000000000000e+00 4.000000000000000000e+00 5.000000000000000000e+00 3.000000000000000000e+00 2.000000000000000000e+00 5.000000000000000000e+00 5.000000000000000000e+00 4.000000000000000000e+00 2.000000000000000000e+00…
4.000000000000000000e+00 3.000000000000000000e+00 0.000000000000000000e+00 3.000000000000000000e+00 9.000000000000000000e+00 1.000000000000000000e+00 2.000000000000000000e+00 2.000000000000000000e+00 3.000000000000000000e+00 1.000000000000000000e+00 1.000000000000000000e+00 4.000000000000000000e+00 3.000000000000000000e+00 2.000000000000000000e+00 5.000000000000000000e+00 3.000000000000000000e+00…
8.500000000000000000e+01 6.800000000000000000e+01 9.000000000000000000e+01 8.400000000000000000e+01 8.900000000000000000e+01 7.700000000000000000e+01 8.300000000000000000e+01 9.600000000000000000e+01 9.300000000000000000e+01 8.700000000000000000e+01 8.600000000000000000e+01 7.800000000000000000e+01 8.200000000000000000e+01 8.000000000000000000e+01 7.100000000000000000e+01 5.900000000000000000e+01…
1.000000000000000000e+00 1.000000000000000000e+00 3.000000000000000000e+00 4.000000000000000000e+00 1.000000000000000000e+00 0.000000000000000000e+00 1.000000000000000000e+00 2.000000000000000000e+00 1.000000000000000000e+00 1.000000000000000000e+00 1.000000000000000000e+00 1.000000000000000000e+00 1.000000000000000000e+00 0.000000000000000000e+00 2.000000000000000000e+00 1.000000000000000000e+00…
3.000000000000000000e+01 3.100000000000000000e+01 2.900000000000000000e+01 3.200000000000000000e+01 3.200000000000000000e+01 2.900000000000000000e+01 1.600000000000000000e+01 3.500000000000000000e+01 1.600000000000000000e+01 1.800000000000000000e+01 2.300000000000000000e+01 1.800000000000000000e+01 1.800000000000000000e+01 2.500000000000000000e+01 2.800000000000000000e+01 2.600000000000000000e+01…
2.800000000000000000e+01 2.900000000000000000e+01 2.600000000000000000e+01 2.300000000000000000e+01 3.000000000000000000e+01 3.300000000000000000e+01 3.000000000000000000e+01 3.400000000000000000e+01 3.300000000000000000e+01 2.900000000000000000e+01 3.200000000000000000e+01 2.300000000000000000e+01 3.000000000000000000e+01 3.000000000000000000e+01 2.200000000000000000e+01 3.200000000000000000e+01…
8.000000000000000000e+01 5.700000000000000000e+01 8.300000000000000000e+01 7.600000000000000000e+01 8.900000000000000000e+01 7.800000000000000000e+01 8.600000000000000000e+01 1.000000000000000000e+02 7.700000000000000000e+01 7.500000000000000000e+01 7.400000000000000000e+01 6.700000000000000000e+01 7.800000000000000000e+01 8.700000000000000000e+01 7.500000000000000000e+01 6.300000000000000000e+01…
3.000000000000000000e+00 2.000000000000000000e+00 2.000000000000000000e+00 2.000000000000000000e+00 2.000000000000000000e+00 4.000000000000000000e+00 4.000000000000000000e+00 4.000000000000000000e+00 4.000000000000000000e+00 5.000000000000000000e+00 9.000000000000000000e+00 2.000000000000000000e+00 3.000000000000000000e+00 6.000000000000000000e+00 0.000000000000000000e+00 8.000000000000000000e+00…
0.000000000000000000e+00 0.000000000000000000e+00 2.000000000000000000e+00 0.000000000000000000e+00 0.000000000000000000e+00 1.000000000000000000e+00 0.000000000000000000e+00 0.000000000000000000e+00 1.000000000000000000e+00 0.000000000000000000e+00 0.000000000000000000e+00 1.000000000000000000e+00 0.000000000000000000e+00 1.000000000000000000e+00 0.000000000000000000e+00 1.000000000000000000e+00…
1.400000000000000000e+01 1.800000000000000000e+01 1.500000000000000000e+01 2.400000000000000000e+01 1.100000000000000000e+01 1.200000000000000000e+01 9.000000000000000000e+00 1.300000000000000000e+01 1.800000000000000000e+01 1.100000000000000000e+01 1.100000000000000000e+01 1.600000000000000000e+01 1.100000000000000000e+01 1.500000000000000000e+01 1.700000000000000000e+01 1.500000000000000000e+01…
3.000000000000000000e+00 0.000000000000000000e+00 1.000000000000000000e+00 2.000000000000000000e+00 2.000000000000000000e+00 0.000000000000000000e+00 1.000000000000000000e+00 3.000000000000000000e+00 0.000000000000000000e+00 2.000000000000000000e+00 5.000000000000000000e+00 0.000000000000000000e+00 2.000000000000000000e+00 3.000000000000000000e+00 0.000000000000000000e+00 2.000000000000000000e+00…
9.000000000000000000e+01 8.000000000000000000e+01 8.300000000000000000e+01 7.600000000000000000e+01 8.700000000000000000e+01 7.100000000000000000e+01 8.400000000000000000e+01 8.600000000000000000e+01 8.000000000000000000e+01 8.200000000000000000e+01 6.800000000000000000e+01 6.800000000000000000e+01 7.000000000000000000e+01 7.300000000000000000e+01 7.800000000000000000e+01 6.500000000000000000e+01…
0.000000000000000000e+00 1.000000000000000000e+00 0.000000000000000000e+00 0.000000000000000000e+00 1.000000000000000000e+00 0.000000000000000000e+00 3.000000000000000000e+00 0.000000000000000000e+00 3.000000000000000000e+00 2.000000000000000000e+00 2.000000000000000000e+00 7.000000000000000000e+00 1.000000000000000000e+00 2.000000000000000000e+00 1.000000000000000000e+00 3.000000000000000000e+00…
6.900000000000000000e+01 7.200000000000000000e+01 1.020000000000000000e+02 7.800000000000000000e+01 8.900000000000000000e+01 7.700000000000000000e+01 7.000000000000000000e+01 5.900000000000000000e+01 7.800000000000000000e+01 6.400000000000000000e+01 7.800000000000000000e+01 7.000000000000000000e+01 8.100000000000000000e+01 9.100000000000000000e+01 5.800000000000000000e+01 7.200000000000000000e+01…
7.600000000000000000e+01 8.400000000000000000e+01 9.100000000000000000e+01 7.900000000000000000e+01 8.300000000000000000e+01 7.400000000000000000e+01 7.400000000000000000e+01 7.900000000000000000e+01 7.800000000000000000e+01 8.800000000000000000e+01 7.400000000000000000e+01 7.200000000000000000e+01 9.500000000000000000e+01 9.100000000000000000e+01 7.500000000000000000e+01 7.600000000000000000e+01…
6.900000000000000000e+01 7.200000000000000000e+01 7.900000000000000000e+01 6.800000000000000000e+01 6.800000000000000000e+01 7.900000000000000000e+01 5.800000000000000000e+01 7.000000000000000000e+01 8.700000000000000000e+01 8.000000000000000000e+01 8.500000000000000000e+01 6.500000000000000000e+01 6.100000000000000000e+01 8.800000000000000000e+01 6.600000000000000000e+01 6.500000000000000000e+01…
7.000000000000000000e+00 6.000000000000000000e+00 5.000000000000000000e+00 9.000000000000000000e+00 5.000000000000000000e+00 4.000000000000000000e+00 1.000000000000000000e+01 4.000000000000000000e+00 2.000000000000000000e+00 7.000000000000000000e+00 7.000000000000000000e+00 3.000000000000000000e+00 3.000000000000000000e+00 7.000000000000000000e+00 7.000000000000000000e+00 1.000000000000000000e+00…
8.000000000000000000e+00 1.200000000000000000e+01 8.000000000000000000e+00 9.000000000000000000e+00 3.000000000000000000e+00 5.000000000000000000e+00 6.000000000000000000e+00 8.000000000000000000e+00 9.000000000000000000e+00 8.000000000000000000e+00 9.000000000000000000e+00 1.000000000000000000e+01 7.000000000000000000e+00 1.200000000000000000e+01 1.000000000000000000e+00 1.000000000000000000e+01…
1.600000000000000000e+01 1.900000000000000000e+01 3.300000000000000000e+01 1.700000000000000000e+01 2.100000000000000000e+01 1.900000000000000000e+01 1.800000000000000000e+01 1.800000000000000000e+01 1.700000000000000000e+01 2.200000000000000000e+01 1.100000000000000000e+01 2.000000000000000000e+01 1.800000000000000000e+01 2.400000000000000000e+01 9.000000000000000000e+00 2.600000000000000000e+01…
8.000000000000000000e+00 7.000000000000000000e+00 6.000000000000000000e+00 3.000000000000000000e+00 3.000000000000000000e+00 4.000000000000000000e+00 2.000000000000000000e+00 2.000000000000000000e+00 2.000000000000000000e+00 2.000000000000000000e+00 2.000000000000000000e+00 8.000000000000000000e+00 4.000000000000000000e+00 1.000000000000000000e+01 2.000000000000000000e+00 1.000000000000000000e+00…
4.000000000000000000e+00 3.000000000000000000e+00 5.000000000000000000e+00 6.000000000000000000e+00 3.000000000000000000e+00 2.000000000000000000e+00 7.000000000000000000e+00 6.000000000000000000e+00 2.000000000000000000e+00 4.000000000000000000e+00 1.000000000000000000e+01 8.000000000000000000e+00 8.000000000000000000e+00 4.000000000000000000e+00 7.000000000000000000e+00 5.000000000000000000e+00…
2.000000000000000000e+00 0.000000000000000000e+00 1.000000000000000000e+00 0.000000000000000000e+00 0.000000000000000000e+00 1.000000000000000000e+00 0.000000000000000000e+00 2.000000000000000000e+00 4.000000000000000000e+00 3.000000000000000000e+00 6.000000000000000000e+00 3.000000000000000000e+00 1.000000000000000000e+00 2.000000000000000000e+00 1.000000000000000000e+00 1.000000000000000000e+00…
0.000000000000000000e+00 0.000000000000000000e+00 0.000000000000000000e+00 0.000000000000000000e+00 0.000000000000000000e+00 0.000000000000000000e+00 0.000000000000000000e+00 0.000000000000000000e+00 0.000000000000000000e+00 0.000000000000000000e+00 0.000000000000000000e+00 0.000000000000000000e+00 0.000000000000000000e+00 0.000000000000000000e+00 0.000000000000000000e+00 0.000000000000000000e+00…
1.400000000000000000e+01 1.400000000000000000e+01 1.100000000000000000e+01 8.000000000000000000e+00 1.000000000000000000e+01 5.000000000000000000e+00 8.000000000000000000e+00 1.200000000000000000e+01 9.000000000000000000e+00 9.000000000000000000e+00 8.000000000000000000e+00 7.000000000000000000e+00 7.000000000000000000e+00 1.300000000000000000e+01 9.000000000000000000e+00 1.200000000000000000e+01…
1.700000000000000000e+01 2.300000000000000000e+01 2.000000000000000000e+01 2.500000000000000000e+01 2.000000000000000000e+01 2.000000000000000000e+01 1.600000000000000000e+01 1.800000000000000000e+01 1.800000000000000000e+01 1.600000000000000000e+01 1.300000000000000000e+01 1.800000000000000000e+01 2.600000000000000000e+01 2.100000000000000000e+01 1.800000000000000000e+01 1.300000000000000000e+01…
2.000000000000000000e+00 2.000000000000000000e+00 1.000000000000000000e+00 1.000000000000000000e+00 2.000000000000000000e+00 2.000000000000000000e+00 0.000000000000000000e+00 2.000000000000000000e+00 1.000000000000000000e+00 0.000000000000000000e+00 2.000000000000000000e+00 1.000000000000000000e+00 1.000000000000000000e+00 2.000000000000000000e+00 2.000000000000000000e+00 1.000000000000000000e+00…
0.000000000000000000e+00 0.000000000000000000e+00 0.000000000000000000e+00 0.000000000000000000e+00 0.000000000000000000e+00 0.000000000000000000e+00 0.000000000000000000e+00 0.000000000000000000e+00 0.000000000000000000e+00 0.000000000000000000e+00 0.000000000000000000e+00 0.000000000000000000e+00 0.000000000000000000e+00 0.000000000000000000e+00 0.000000000000000000e+00 0.000000000000000000e+00…
3.000000000000000000e+00 3.000000000000000000e+00 4.000000000000000000e+00 3.000000000000000000e+00 2.000000000000000000e+00 5.000000000000000000e+00 6.000000000000000000e+00 2.000000000000000000e+00 1.000000000000000000e+00 5.000000000000000000e+00 6.000000000000000000e+00 4.000000000000000000e+00 4.000000000000000000e+00 7.000000000000000000e+00 3.000000000000000000e+00 3.000000000000000000e+00…
0.000000000000000000e+00 1.000000000000000000e+00 1.000000000000000000e+00 0.000000000000000000e+00 1.000000000000000000e+00 1.000000000000000000e+00 0.000000000000000000e+00 0.000000000000000000e+00 0.000000000000000000e+00 0.000000000000000000e+00 0.000000000000000000e+00 0.000000000000000000e+00 0.000000000000000000e+00 1.000000000000000000e+00 1.000000000000000000e+00 0.000000000000000000e+00…
2.400000000000000000e+01 2.300000000000000000e+01 2.200000000000000000e+01 2.000000000000000000e+01 2.400000000000000000e+01 2.700000000000000000e+01 2.100000000000000000e+01 1.600000000000000000e+01 1.800000000000000000e+01 1.800000000000000000e+01 2.200000000000000000e+01 1.900000000000000000e+01 2.200000000000000000e+01 2.800000000000000000e+01 2.200000000000000000e+01 1.900000000000000000e+01…
1.000000000000000000e+00 0.000000000000000000e+00 1.000000000000000000e+00 0.000000000000000000e+00 1.000000000000000000e+00 0.000000000000000000e+00 0.000000000000000000e+00 1.000000000000000000e+00 3.000000000000000000e+00 2.000000000000000000e+00 0.000000000000000000e+00 0.000000000000000000e+00 2.000000000000000000e+00 3.000000000000000000e+00 4.000000000000000000e+00 1.000000000000000000e+00…
7.500000000000000000e+01 5.500000000000000000e+01 8.200000000000000000e+01 6.600000000000000000e+01 6.600000000000000000e+01 7.100000000000000000e+01 6.500000000000000000e+01 5.700000000000000000e+01 6.500000000000000000e+01 5.500000000000000000e+01 8.600000000000000000e+01 5.800000000000000000e+01 6.500000000000000000e+01 8.800000000000000000e+01 6.000000000000000000e+01 7.100000000000000000e+01…
9.000000000000000000e+00 1.100000000000000000e+01 7.000000000000000000e+00 8.000000000000000000e+00 6.000000000000000000e+00 2.000000000000000000e+00 1.100000000000000000e+01 5.000000000000000000e+00 7.000000000000000000e+00 5.000000000000000000e+00 6.000000000000000000e+00 1.200000000000000000e+01 8.000000000000000000e+00 4.000000000000000000e+00 6.000000000000000000e+00 4.000000000000000000e+00…
6.000000000000000000e+01 7.500000000000000000e+01 6.800000000000000000e+01 6.500000000000000000e+01 5.200000000000000000e+01 6.300000000000000000e+01 4.900000000000000000e+01 5.800000000000000000e+01 7.600000000000000000e+01 6.300000000000000000e+01 7.200000000000000000e+01 5.300000000000000000e+01 5.800000000000000000e+01 7.500000000000000000e+01 5.200000000000000000e+01 6.100000000000000000e+01…
5.000000000000000000e+00 1.000000000000000000e+01 6.000000000000000000e+00 5.000000000000000000e+00 0.000000000000000000e+00 5.000000000000000000e+00 2.000000000000000000e+00 2.000000000000000000e+00 4.000000000000000000e+00 2.000000000000000000e+00 1.000000000000000000e+00 3.000000000000000000e+00 5.000000000000000000e+00 3.000000000000000000e+00 5.000000000000000000e+00 4.000000000000000000e+00…
8.000000000000000000e+00 1.200000000000000000e+01 9.000000000000000000e+00 9.000000000000000000e+00 8.000000000000000000e+00 1.600000000000000000e+01 1.300000000000000000e+01 1.100000000000000000e+01 1.400000000000000000e+01 8.000000000000000000e+00 8.000000000000000000e+00 1.000000000000000000e+01 1.100000000000000000e+01 8.000000000000000000e+00 1.100000000000000000e+01 9.000000000000000000e+00…
2.800000000000000000e+01 2.300000000000000000e+01 2.100000000000000000e+01 2.600000000000000000e+01 3.400000000000000000e+01 3.600000000000000000e+01 3.200000000000000000e+01 2.800000000000000000e+01 2.600000000000000000e+01 1.900000000000000000e+01 3.400000000000000000e+01 3.000000000000000000e+01 2.700000000000000000e+01 2.900000000000000000e+01 3.600000000000000000e+01 4.000000000000000000e+01…
3.800000000000000000e+01 2.300000000000000000e+01 2.500000000000000000e+01 2.300000000000000000e+01 3.200000000000000000e+01 3.400000000000000000e+01 3.300000000000000000e+01 3.700000000000000000e+01 3.200000000000000000e+01 2.400000000000000000e+01 2.700000000000000000e+01 3.000000000000000000e+01 2.700000000000000000e+01 3.200000000000000000e+01 3.300000000000000000e+01 3.100000000000000000e+01…
1.000000000000000000e+01 2.000000000000000000e+00 4.000000000000000000e+00 4.000000000000000000e+00 4.000000000000000000e+00 3.000000000000000000e+00 7.000000000000000000e+00 5.000000000000000000e+00 5.000000000000000000e+00 8.000000000000000000e+00 3.000000000000000000e+00 5.000000000000000000e+00 5.000000000000000000e+00 3.000000000000000000e+00 4.000000000000000000e+00 9.000000000000000000e+00…
3.000000000000000000e+00 5.000000000000000000e+00 5.000000000000000000e+00 8.000000000000000000e+00 6.000000000000000000e+00 6.000000000000000000e+00 6.000000000000000000e+00 4.000000000000000000e+00 8.000000000000000000e+00 6.000000000000000000e+00 6.000000000000000000e+00 3.000000000000000000e+00 2.000000000000000000e+00 5.000000000000000000e+00 6.000000000000000000e+00 4.000000000000000000e+00…
0.000000000000000000e+00 0.000000000000000000e+00 1.000000000000000000e+00 4.000000000000000000e+00 4.000000000000000000e+00 1.000000000000000000e+00 2.000000000000000000e+00 3.000000000000000000e+00 2.000000000000000000e+00 0.000000000000000000e+00 4.000000000000000000e+00 2.000000000000000000e+00 1.000000000000000000e+00 6.000000000000000000e+00 1.000000000000000000e+00 0.000000000000000000e+00…
4.000000000000000000e+00 2.000000000000000000e+00 4.000000000000000000e+00 3.000000000000000000e+00 2.000000000000000000e+00 4.000000000000000000e+00 0.000000000000000000e+00 0.000000000000000000e+00 5.000000000000000000e+00 4.000000000000000000e+00 4.000000000000000000e+00 4.000000000000000000e+00 5.000000000000000000e+00 3.000000000000000000e+00 1.000000000000000000e+00 2.000000000000000000e+00…
1.000000000000000000e+00 1.000000000000000000e+00 2.000000000000000000e+00 0.000000000000000000e+00 1.000000000000000000e+00 0.000000000000000000e+00 1.000000000000000000e+00 1.000000000000000000e+00 0.000000000000000000e+00 2.000000000000000000e+00 3.000000000000000000e+00 4.000000000000000000e+00 1.000000000000000000e+00 2.000000000000000000e+00 3.000000000000000000e+00 2.000000000000000000e+00…
3.000000000000000000e+00 5.000000000000000000e+00 1.000000000000000000e+00 1.000000000000000000e+00 4.000000000000000000e+00 0.000000000000000000e+00 2.000000000000000000e+00 1.000000000000000000e+00 2.000000000000000000e+00 1.000000000000000000e+00 1.000000000000000000e+00 4.000000000000000000e+00 3.000000000000000000e+00 1.000000000000000000e+00 1.000000000000000000e+00 3.000000000000000000e+00…
3.000000000000000000e+00 1.000000000000000000e+00 1.000000000000000000e+00 0.000000000000000000e+00 1.000000000000000000e+00 1.000000000000000000e+00 1.000000000000000000e+00 0.000000000000000000e+00 1.000000000000000000e+00 0.000000000000000000e+00 1.000000000000000000e+00 2.000000000000000000e+00 1.000000000000000000e+00 2.000000000000000000e+00 0.000000000000000000e+00 0.000000000000000000e+00…
4.000000000000000000e+00 0.000000000000000000e+00 2.000000000000000000e+00 1.000000000000000000e+00 1.000000000000000000e+00 0.000000000000000000e+00 1.000000000000000000e+00 1.000000000000000000e+00 0.000000000000000000e+00 1.000000000000000000e+00 1.000000000000000000e+00 1.000000000000000000e+00 2.000000000000000000e+00 2.000000000000000000e+00 5.000000000000000000e+00 1.000000000000000000e+00…
3.000000000000000000e+00 3.000000000000000000e+00 6.000000000000000000e+00 6.000000000000000000e+00 5.000000000000000000e+00 5.000000000000000000e+00 6.000000000000000000e+00 4.000000000000000000e+00 8.000000000000000000e+00 6.000000000000000000e+00 2.000000000000000000e+00 7.000000000000000000e+00 5.000000000000000000e+00 6.000000000000000000e+00 6.000000000000000000e+00 4.000000000000000000e+00…
2.600000000000000000e+01 1.700000000000000000e+01 1.200000000000000000e+01 2.200000000000000000e+01 1.900000000000000000e+01 2.400000000000000000e+01 1.800000000000000000e+01 2.400000000000000000e+01 2.500000000000000000e+01 2.500000000000000000e+01 2.900000000000000000e+01 1.500000000000000000e+01 2.000000000000000000e+01 1.600000000000000000e+01 2.700000000000000000e+01 2.300000000000000000e+01…
2.000000000000000000e+00 6.000000000000000000e+00 9.000000000000000000e+00 1.200000000000000000e+01 5.000000000000000000e+00 2.000000000000000000e+00 7.000000000000000000e+00 6.000000000000000000e+00 5.000000000000000000e+00 5.000000000000000000e+00 9.000000000000000000e+00 1.400000000000000000e+01 3.000000000000000000e+00 6.000000000000000000e+00 9.000000000000000000e+00 8.000000000000000000e+00…
1.040000000000000000e+02 8.800000000000000000e+01 7.600000000000000000e+01 1.090000000000000000e+02 9.500000000000000000e+01 9.700000000000000000e+01 1.090000000000000000e+02 1.030000000000000000e+02 9.500000000000000000e+01 1.130000000000000000e+02 9.700000000000000000e+01 9.400000000000000000e+01 9.300000000000000000e+01 1.010000000000000000e+02 1.090000000000000000e+02 1.100000000000000000e+02…
1.000000000000000000e+00 4.000000000000000000e+00 8.000000000000000000e+00 6.000000000000000000e+00 7.000000000000000000e+00 8.000000000000000000e+00 1.000000000000000000e+01 2.000000000000000000e+00 4.000000000000000000e+00 2.000000000000000000e+00 8.000000000000000000e+00 4.000000000000000000e+00 6.000000000000000000e+00 7.000000000000000000e+00 1.000000000000000000e+01 7.000000000000000000e+00…
2.400000000000000000e+01 2.300000000000000000e+01 2.400000000000000000e+01 2.300000000000000000e+01 2.000000000000000000e+01 2.300000000000000000e+01 2.400000000000000000e+01 1.700000000000000000e+01 2.200000000000000000e+01 1.800000000000000000e+01 3.000000000000000000e+01 2.700000000000000000e+01 2.100000000000000000e+01 1.400000000000000000e+01 1.500000000000000000e+01 1.700000000000000000e+01…
1.700000000000000000e+01 2.200000000000000000e+01 2.000000000000000000e+01 2.200000000000000000e+01 1.800000000000000000e+01 1.900000000000000000e+01 2.900000000000000000e+01 1.700000000000000000e+01 2.300000000000000000e+01 3.000000000000000000e+01 2.200000000000000000e+01 2.800000000000000000e+01 4.000000000000000000e+01 3.200000000000000000e+01 2.800000000000000000e+01 2.800000000000000000e+01…
0.000000000000000000e+00 0.000000000000000000e+00 0.000000000000000000e+00 0.000000000000000000e+00 1.000000000000000000e+00 4.000000000000000000e+00 1.000000000000000000e+00 0.000000000000000000e+00 2.000000000000000000e+00 1.000000000000000000e+00 3.000000000000000000e+00 1.000000000000000000e+00 1.000000000000000000e+00 0.000000000000000000e+00 1.000000000000000000e+00 3.000000000000000000e+00…
2.200000000000000000e+01 2.500000000000000000e+01 2.100000000000000000e+01 2.300000000000000000e+01 1.900000000000000000e+01 2.400000000000000000e+01 2.200000000000000000e+01 1.900000000000000000e+01 2.300000000000000000e+01 2.700000000000000000e+01 3.600000000000000000e+01 1.900000000000000000e+01 2.300000000000000000e+01 2.400000000000000000e+01 2.300000000000000000e+01 2.900000000000000000e+01…
5.000000000000000000e+00 5.000000000000000000e+00 3.000000000000000000e+00 5.000000000000000000e+00 2.000000000000000000e+00 4.000000000000000000e+00 4.000000000000000000e+00 3.000000000000000000e+00 2.000000000000000000e+00 8.000000000000000000e+00 5.000000000000000000e+00 1.000000000000000000e+00 6.000000000000000000e+00 7.000000000000000000e+00 9.000000000000000000e+00 8.000000000000000000e+00…
8.000000000000000000e+00 8.000000000000000000e+00 6.000000000000000000e+00 9.000000000000000000e+00 6.000000000000000000e+00 1.200000000000000000e+01 4.000000000000000000e+00 7.000000000000000000e+00 9.000000000000000000e+00 7.000000000000000000e+00 1.600000000000000000e+01 7.000000000000000000e+00 8.000000000000000000e+00 7.000000000000000000e+00 6.000000000000000000e+00 3.000000000000000000e+00…
1.000000000000000000e+01 9.000000000000000000e+00 1.500000000000000000e+01 1.000000000000000000e+01 1.800000000000000000e+01 1.500000000000000000e+01 8.000000000000000000e+00 1.100000000000000000e+01 1.000000000000000000e+01 1.100000000000000000e+01 1.600000000000000000e+01 1.200000000000000000e+01 1.300000000000000000e+01 8.000000000000000000e+00 1.300000000000000000e+01 9.000000000000000000e+00…
8.800000000000000000e+01 1.070000000000000000e+02 1.010000000000000000e+02 1.070000000000000000e+02 7.700000000000000000e+01 8.600000000000000000e+01 1.030000000000000000e+02 1.110000000000000000e+02 1.380000000000000000e+02 1.460000000000000000e+02 1.310000000000000000e+02 1.060000000000000000e+02 1.120000000000000000e+02 9.900000000000000000e+01 1.240000000000000000e+02 1.100000000000000000e+02…
1.100000000000000000e+02 1.200000000000000000e+02 1.110000000000000000e+02 1.000000000000000000e+02 1.160000000000000000e+02 1.130000000000000000e+02 1.090000000000000000e+02 1.280000000000000000e+02 1.340000000000000000e+02 1.290000000000000000e+02 1.320000000000000000e+02 1.220000000000000000e+02 1.230000000000000000e+02 1.110000000000000000e+02 1.250000000000000000e+02 1.140000000000000000e+02…
1.050000000000000000e+02 1.060000000000000000e+02 1.170000000000000000e+02 1.200000000000000000e+02 1.000000000000000000e+02 1.200000000000000000e+02 1.000000000000000000e+02 1.290000000000000000e+02 1.430000000000000000e+02 1.550000000000000000e+02 1.340000000000000000e+02 1.170000000000000000e+02 1.110000000000000000e+02 1.080000000000000000e+02 1.160000000000000000e+02 1.370000000000000000e+02…
3.000000000000000000e+00 7.000000000000000000e+00 2.000000000000000000e+00 3.000000000000000000e+00 3.000000000000000000e+00 3.000000000000000000e+00 7.000000000000000000e+00 5.000000000000000000e+00 4.000000000000000000e+00 5.000000000000000000e+00 9.000000000000000000e+00 3.000000000000000000e+00 6.000000000000000000e+00 4.000000000000000000e+00 5.000000000000000000e+00 4.000000000000000000e+00…
1.000000000000000000e+00 0.000000000000000000e+00 1.000000000000000000e+00 3.000000000000000000e+00 0.000000000000000000e+00 1.000000000000000000e+00 0.000000000000000000e+00 4.000000000000000000e+00 2.000000000000000000e+00 0.000000000000000000e+00 0.000000000000000000e+00 1.000000000000000000e+00 0.000000000000000000e+00 3.000000000000000000e+00 0.000000000000000000e+00 3.000000000000000000e+00…
1.010000000000000000e+02 1.120000000000000000e+02 9.400000000000000000e+01 1.100000000000000000e+02 1.130000000000000000e+02 9.900000000000000000e+01 1.250000000000000000e+02 1.240000000000000000e+02 1.470000000000000000e+02 1.240000000000000000e+02 1.370000000000000000e+02 9.800000000000000000e+01 1.240000000000000000e+02 9.100000000000000000e+01 1.130000000000000000e+02 1.090000000000000000e+02…
4.000000000000000000e+00 2.000000000000000000e+00 3.000000000000000000e+00 2.000000000000000000e+00 2.000000000000000000e+00 2.000000000000000000e+00 0.000000000000000000e+00 4.000000000000000000e+00 3.000000000000000000e+00 5.000000000000000000e+00 5.000000000000000000e+00 6.000000000000000000e+00 3.000000000000000000e+00 4.000000000000000000e+00 5.000000000000000000e+00 1.000000000000000000e+00…
4.000000000000000000e+00 3.000000000000000000e+00 2.000000000000000000e+00 1.000000000000000000e+00 0.000000000000000000e+00 2.000000000000000000e+00 1.000000000000000000e+00 1.000000000000000000e+00 5.000000000000000000e+00 1.000000000000000000e+00 1.000000000000000000e+00 0.000000000000000000e+00 2.000000000000000000e+00 1.000000000000000000e+00 3.000000000000000000e+00 0.000000000000000000e+00…
4.000000000000000000e+00 5.000000000000000000e+00 4.000000000000000000e+00 3.000000000000000000e+00 3.000000000000000000e+00 6.000000000000000000e+00 4.000000000000000000e+00 8.000000000000000000e+00 5.000000000000000000e+00 4.000000000000000000e+00 6.000000000000000000e+00 7.000000000000000000e+00 5.000000000000000000e+00 4.000000000000000000e+00 4.000000000000000000e+00 5.000000000000000000e+00…
2.000000000000000000e+00 4.000000000000000000e+00 1.000000000000000000e+00 0.000000000000000000e+00 4.000000000000000000e+00 1.000000000000000000e+00 1.000000000000000000e+00 1.000000000000000000e+00 1.000000000000000000e+00 1.000000000000000000e+00 3.000000000000000000e+00 2.000000000000000000e+00 1.000000000000000000e+00 3.000000000000000000e+00 2.000000000000000000e+00 2.000000000000000000e+00…
0.000000000000000000e+00 1.000000000000000000e+00 1.000000000000000000e+00 2.000000000000000000e+00 0.000000000000000000e+00 0.000000000000000000e+00 0.000000000000000000e+00 1.000000000000000000e+00 1.000000000000000000e+00 1.000000000000000000e+00 1.000000000000000000e+00 1.000000000000000000e+00 0.000000000000000000e+00 1.000000000000000000e+00 1.000000000000000000e+00 1.000000000000000000e+00…
2.000000000000000000e+00 4.000000000000000000e+00 2.000000000000000000e+00 3.000000000000000000e+00 5.000000000000000000e+00 8.000000000000000000e+00 0.000000000000000000e+00 1.000000000000000000e+00 5.000000000000000000e+00 4.000000000000000000e+00 2.000000000000000000e+00 2.000000000000000000e+00 2.000000000000000000e+00 2.000000000000000000e+00 5.000000000000000000e+00 4.000000000000000000e+00…
1.000000000000000000e+00 2.000000000000000000e+00 0.000000000000000000e+00 0.000000000000000000e+00 0.000000000000000000e+00 0.000000000000000000e+00 0.000000000000000000e+00 1.000000000000000000e+00 3.000000000000000000e+00 3.000000000000000000e+00 0.000000000000000000e+00 4.000000000000000000e+00 0.000000000000000000e+00 0.000000000000000000e+00 0.000000000000000000e+00 0.000000000000000000e+00…
0.000000000000000000e+00 1.142857142857142794e+00 3.428571428571428381e+00 2.285714285714285587e+00 5.714285714285714413e+00 1.142857142857142794e+00 2.285714285714285587e+00 3.428571428571428381e+00 2.285714285714285587e+00 4.571428571428571175e+00 2.285714285714285587e+00 0.000000000000000000e+00 4.571428571428571175e+00 2.285714285714285587e+00 3.428571428571428381e+00 3.428571428571428381e+00…
1.142857142857142794e+00 0.000000000000000000e+00 3.428571428571428381e+00 0.000000000000000000e+00 0.000000000000000000e+00 2.285714285714285587e+00 0.000000000000000000e+00 3.428571428571428381e+00 1.142857142857142794e+00 0.000000000000000000e+00 1.142857142857142794e+00 1.142857142857142794e+00 0.000000000000000000e+00 0.000000000000000000e+00 1.142857142857142794e+00 1.142857142857142794e+00…
0.000000000000000000e+00 5.714285714285714413e+00 5.714285714285714413e+00 4.571428571428571175e+00 4.571428571428571175e+00 6.857142857142856762e+00 1.142857142857142794e+00 2.285714285714285587e+00 3.428571428571428381e+00 5.714285714285714413e+00 6.857142857142856762e+00 3.428571428571428381e+00 0.000000000000000000e+00 2.285714285714285587e+00 1.142857142857142794e+00 0.000000000000000000e+00…
1.028571428571428648e+01 4.571428571428571175e+00 6.857142857142856762e+00 5.714285714285714413e+00 8.000000000000000000e+00 1.142857142857142794e+00 5.714285714285714413e+00 6.857142857142856762e+00 1.142857142857142794e+00 4.571428571428571175e+00 1.485714285714285765e+01 1.485714285714285765e+01 5.714285714285714413e+00 8.000000000000000000e+00 6.857142857142856762e+00 6.857142857142856762e+00…
5.000000000000000000e+00 1.000000000000000000e+00 3.000000000000000000e+00 6.000000000000000000e+00 1.000000000000000000e+00 5.000000000000000000e+00 4.000000000000000000e+00 7.000000000000000000e+00 4.000000000000000000e+00 7.000000000000000000e+00 7.000000000000000000e+00 5.000000000000000000e+00 5.000000000000000000e+00 7.000000000000000000e+00 2.000000000000000000e+00 4.000000000000000000e+00…
9.000000000000000000e+00 1.000000000000000000e+01 4.000000000000000000e+00 6.000000000000000000e+00 6.000000000000000000e+00 5.000000000000000000e+00 8.000000000000000000e+00 5.000000000000000000e+00 8.000000000000000000e+00 3.000000000000000000e+00 5.000000000000000000e+00 4.000000000000000000e+00 8.000000000000000000e+00 4.000000000000000000e+00 5.000000000000000000e+00 1.000000000000000000e+00…
4.000000000000000000e+00 1.000000000000000000e+00 7.000000000000000000e+00 4.000000000000000000e+00 4.000000000000000000e+00 6.000000000000000000e+00 5.000000000000000000e+00 9.000000000000000000e+00 3.000000000000000000e+00 1.000000000000000000e+00 3.000000000000000000e+00 1.000000000000000000e+00 4.000000000000000000e+00 3.000000000000000000e+00 6.000000000000000000e+00 5.000000000000000000e+00…
1.700000000000000000e+01 1.100000000000000000e+01 2.300000000000000000e+01 2.200000000000000000e+01 1.800000000000000000e+01 1.400000000000000000e+01 2.300000000000000000e+01 2.800000000000000000e+01 1.200000000000000000e+01 1.700000000000000000e+01 1.900000000000000000e+01 2.200000000000000000e+01 2.600000000000000000e+01 1.700000000000000000e+01 2.500000000000000000e+01 2.000000000000000000e+01…
1.000000000000000000e+00 0.000000000000000000e+00 0.000000000000000000e+00 1.000000000000000000e+00 2.000000000000000000e+00 0.000000000000000000e+00 0.000000000000000000e+00 1.000000000000000000e+00 1.000000000000000000e+00 1.000000000000000000e+00 1.000000000000000000e+00 0.000000000000000000e+00 2.000000000000000000e+00 0.000000000000000000e+00 0.000000000000000000e+00 0.000000000000000000e+00…
5.100000000000000000e+01 5.300000000000000000e+01 6.000000000000000000e+01 5.100000000000000000e+01 6.300000000000000000e+01 6.000000000000000000e+01 5.700000000000000000e+01 6.400000000000000000e+01 4.600000000000000000e+01 4.300000000000000000e+01 4.100000000000000000e+01 4.400000000000000000e+01 5.000000000000000000e+01 5.600000000000000000e+01 4.500000000000000000e+01 4.500000000000000000e+01…

## Sheet: Fig1e
,unit_id_all,cell_types,subtype,tp_dur_filt_300,asym_filt_300,burst_ind_corrected,fmean_all,DS_amp
0,190204/s3.0/u10,,,0.576666666666667,-0.125548533029681,5.56760665220535,1.87586932464,576.2383932741587
1,190204/s3.0/u12,,,0.7966666666666671,-0.18269116536704302,9.17578168158214,3.24489700089,834.8660452208145
2,190204/s3.0/u14,,,0.7733333333333331,-0.12947952916448702,13.4567677134386,3.65417758082,834.8660452208145
3,190204/s3.0/u21,,,0.44,0.32202300792870703,1.66666666666667,0.21971069891199999,834.8660452208145
4,190204/s3.0/u22,,,0.72,-0.10100328127598501,5.13184344330141,1.06444677956,834.8660452208145
5,190204/s3.0/u24,,,0.866666666666667,-0.23139687224252603,6.12225128354161,1.86952388929,1158.111357961398
6,190204/s3.0/u26,,,0.8833333333333331,-0.039418926563806,6.34802091112771,1.21118497198,1056.8448167543627
7,190204/s3.0/u28,,,0.996666666666667,-0.24207551683455303,2.03035679085354,0.310133152615,1052.8054027450412
8,190204/s3.0/u29,,,0.85,-0.38170405760873105,2.0367610531545,0.177672189734,834.8660452208145
9,190204/s3.0/u31,,,0.493333333333333,0.265745979212344,0.56710775047259,0.754313626949,1052.8054027450412
10,190204/s3.0/u33,,,0.7533333333333331,-0.47323418218017904,8.33333333333333,0.148324551251,1052.8054027450412
11,190204/s3.0/u35,,,0.626666666666667,-0.0383778459284575,20.0711382113821,0.705136503005,1158.111357961398
12,190204/s3.0/u36,,,0.703333333333333,-0.0835750033623781,19.5606694560669,1.28019158138,879.5051899500783
13,190204/s3.0/u43,,,0.6966666666666671,-0.35203322878796,13.7003058103976,0.775729471248,1144.714539429783
14,190204/s3.0/u44,,,0.5133333333333331,-0.4900730408428,4.64547677261614,1.08348308561,1144.714539429783
15,190204/s3.0/u45,SOM-inh,post,0.26333333333333303,0.5694351035487281,0.72368868557298,32.1205937297,1158.111357961398
16,190204/s3.0/u49,,,0.693333333333333,-0.139301038050813,2.80673616680032,0.555225592917,1158.111357961398
17,190204/s3.0/u50,,,0.736666666666667,-0.0759778375678529,15.4166666666667,0.7923862390349999,1147.6529956644197
18,190204/s3.0/u51,,,0.77,-0.292423059214581,15.3198653198653,2.11302997076,1144.714539429783
19,190204/s2.0/u2,,,0.756666666666667,-0.0763807137990678,4.102096627165,0.35455120004873303,600.8018724494167
20,190204/s2.0/u6,,,0.68,-0.25682192238406,6.13207547169811,0.306167255523067,600.8018724494167
21,190204/s2.0/u7,,,0.72,-0.503919416515905,0.14154281670205202,0.847115618908382,600.8018724494167
22,190204/s2.0/u10,,,0.807,-0.435,0.528052805280528,0.760659062296946,977.5486315235526
23,190204/s2.0/u11,,,0.636666666666667,-0.382965709848262,9.65434325217914,2.51834465358999,977.5486315235526
24,190204/s2.0/u18,,,0.66,0.0838428577678992,0.0566219353377498,2.62859659275504,993.4035329215153
25,190204/s2.0/u20,,,0.996666666666667,-0.279188290878825,0.28612303290414903,1.3555436261370999,977.5486315235526
26,190204/s2.0/u22,,,0.8266666666666671,-0.17597515322306,3.71125842823956,2.38667687012671,993.4035329215153
27,190204/s2.0/u26,SOM-inh,,0.7766666666666671,0.103172319052982,0.08098879961714389,7.20444865781352,993.4035329215153
28,190204/s2.0/u29,,,0.703333333333333,-0.0527441367471267,0.18659501418122101,1.52449084226771,993.4035329215153
29,190204/s2.0/u30,SOMI,No-ident,0.77,-0.46666825675344,6.1294372788494496,2.04560972019168,1011.0545988732424
30,190204/s2.0/u33,,,0.8166666666666671,-0.456122398363196,41.6368929469366,2.70077591983431,1011.0545988732424
31,190204/s2.0/u37,,,0.24,0.6895289846679431,0.5331888004969061,20.4338881782001,977.5486315235526
32,190204/s2.0/u39,SOMI,No-ident,0.856666666666667,-0.335718812919067,5.0125313283208,0.29426956424626405,1011.0545988732424
33,190204/s2.0/u43,,,0.736666666666667,-0.530181223017953,2.08333333333333,0.382312479694607,1045.1971958155273
34,190204/s2.0/u47,,,0.73,-0.522596049362212,0.0351246926589392,0.8447360806530221,1016.3572278578835
35,190204/s2.0/u48,,ext,0.79,-0.197338121137545,28.8617886178862,0.8487019777452891,1016.3572278578835
36,190204/s2.0/u49,,,0.996666666666667,-0.263354367779212,3.77614778592774,0.8653587455328131,1016.3572278578835
37,190204/s2.0/u51,,,0.8733333333333331,-0.39249202331868305,23.2304900181488,0.35455120004873303,1016.3572278578835
38,190204/s2.0/u52,,,0.9466666666666671,-0.081968245597812,46.9367588932806,2.12254812378168,1016.3572278578835
39,190204/s2.0/u53,,post,0.71,-0.14173696719331802,55.252822778596,1.24370532813515,1016.3572278578835
40,190204/s2.0/u55,,,0.76,-0.49979812225141906,0.17490161783996502,2.05116197612086,1016.3572278578835
41,190204/s2.0/u56,SOMI,No-ident,0.56,-0.423568160445899,1.47677513522796,11.9476615801657,1055.6812498816098
42,190204/s2.0/u57,,,0.663333333333333,0.0643789914129064,2.21777555444389,2.42871537930474,1055.6812498816098
43,190204/s2.0/u58,,,0.693333333333333,-0.525499782161393,2.29059829059829,0.0920088125406108,1055.6812498816098
44,190204/s2.0/u63,SOMI,No-ident,0.756666666666667,-0.5276899141649,0.6451920100945171,5.40075866025016,1002.6544535872326
45,190204/s2.0/u67,,,0.593333333333333,0.12346161683909401,36.9565217391304,0.29268320540935705,1056.1600040746587
46,190204/s2.0/u71,,,0.75,-0.15520326459927802,138.562091503268,0.272060540529565,1006.5806214200596
47,190204/s2.0/u81,,,0.8733333333333331,-0.13627865100925401,7.74458874458875,2.10113227948343,987.0937752408836
48,190204/s1.0/u8,,,0.67,-0.013673307087773002,3.86902067300438,1.47293418007,873.090873164997
49,190204/s1.0/u13,,,0.663333333333333,0.0423504519800217,9.31186868686869,1.76561738548,873.090873164997
50,190204/s1.0/u14,,,0.29,0.748772455908652,0.109407228051296,3.83978156473,873.090873164997
51,190204/s1.0/u17,,,0.586666666666667,0.0116599161765298,18.4818481848185,0.329962638077,952.4676671325191
52,190204/s1.0/u21,SOM-inh,,0.8966666666666671,-0.140560738223472,2.28148066440541,8.31569302307,984.7635556938775
53,190204/s1.0/u27,SOMI,No-ident,0.553333333333334,0.36797599487209,5.33796974133724,0.8209406980989999,980.7487354596124
54,190204/s1.0/u30,,,0.44,-0.6961169016351361,1.10062893081761,2.14079125041,984.7635556938775
55,190204/s1.0/u31,,,0.73,-0.18947725056800402,12.5708061002179,1.14931697734,1018.4076770712865
56,190204/s1.0/u33,,,0.663333333333333,0.0613730055663233,0.0216123563057776,12.0809157225,980.7487354596124
57,190204/s1.0/u34,,,0.59,0.26200333280201404,0.0311526479750779,1.29843470801,980.7487354596124
58,190204/s1.0/u35,,,0.43,0.237705882639226,0.0,2.33512020793,980.7487354596124
59,190204/s1.0/u36,,,0.9066666666666671,-0.21238206002714202,1.13636363636364,0.277612796459,1018.4076770712865
60,190204/s1.0/u37,,,0.59,-0.0300747388204345,6.46258503401361,0.393416991553,984.7635556938775
61,190204/s1.0/u38,SOMI,No-ident,0.426666666666667,0.264083174766078,0.0136668033347,6.86734740497,980.7487354596124
62,190204/s1.0/u40,,,0.5700000000000001,-0.7493264148482081,0.0,0.0523498416179,980.7487354596124
63,190204/s1.0/u43,,,0.75,-0.18257572175063902,9.29675593294143,1.7235788763,1018.4076770712865
64,190204/s1.0/u44,,,0.876666666666667,-0.18755199625121,0.688468158347677,0.982749299464,1018.4076770712865
65,190204/s1.0/u55,,,0.7933333333333331,0.0646001517072548,0.17725742544761203,3.2536219745,980.4946157570638
66,190204/s1.0/u57,SOM-inh,ext,0.716666666666667,-0.11902045030415201,10.3896713615023,3.2195152595,1010.1120561312957
67,190204/s1.0/u61,,,0.92,-0.74847657635203,0.040730645110756004,4.17846917641,962.173335522872
68,190204/s1.0/u62,,,0.766666666666667,-0.0025712633379022503,5.51181102362205,0.821733877518,962.173335522872
69,190204/s1.0/u63,,,0.9066666666666671,-0.0668701389993291,2.47486465583913,0.193535778103,962.173335522872
70,190204/s1.0/u74,SOM-inh,,0.83,-0.0788055243019662,4.89667565139263,0.407694221085,962.173335522872
71,190204/s1.0/u75,,,0.853333333333333,-0.354317252252063,5.01922020867655,2.62225115741,961.3428241781005
72,190204/s1.0/u82,,ext,0.7933333333333331,0.117010494707664,4.27548209366391,1.9861212638099999,961.3428241781005
73,190204/s1.0/u88,,,0.7833333333333331,-0.44680098631181,0.0180212650928095,0.146738192414,961.3428241781005
74,190205/s2.0/u3,SOM-inh,,0.21,0.42204717905354305,0.5581737121378051,22.954956711,
75,190228/s2.0/u6,,,0.716666666666667,-0.519574748928552,0.0706987775953293,10.3461527814553,531.5008895567166
76,190228/s2.0/u7,,,0.703333333333333,-0.35463489319338504,0.0131022103428848,2.35276166453244,531.5008895567166
77,190228/s2.0/u13,,,0.6333333333333331,-0.367259602102642,28.2051282051282,0.187954331274263,531.5008895567166
78,190228/s2.0/u16,,,1.1,-0.893,0.0,3.64844684182737,854.8189852256611
79,190228/s2.0/u21,,,0.583333333333333,-0.0353772313761731,2.47524752475248,0.36991012006105,706.9167691046641
80,190228/s2.0/u25,SOM-inh,,0.55,-0.0588613856555876,0.0034466289506984303,8.06337411261006,907.5382404998743
81,190228/s2.0/u27,,,0.636666666666667,0.036261460495621296,20.9090909090909,0.28459751579471804,937.0345661549889
82,190228/s2.0/u32,,,0.59,-0.19110021243486802,0.008565127085073121,3.2672061415121902,917.4722926010671
83,190228/s2.0/u33,,,0.7966666666666671,-0.190518548417617,4.68458262529633,4.21697536869597,917.4722926010671
84,190228/s2.0/u37,SOMI,No-ident,0.6433333333333331,0.0298692115091838,0.0235664689382444,2.01017823802545,917.4722926010671
85,190228/s2.0/u38,,,0.67,-0.0014742572528994402,0.0134054247285402,6.21449001702564,917.4722926010671
86,190228/s2.0/u44,,,0.64,0.006,0.0051183621241202805,2.338765065395,908.1241329308632
87,190228/s2.0/u47,SOM-inh,,0.67,-0.35051867218458205,4.47814324362808,0.8664561370799371,908.1241329308632
88,190228/s2.0/u48,,,0.626666666666667,-0.039,0.0015581420713940701,6.03186772351802,908.1241329308632
89,190228/s2.0/u51,SOMI,No-ident,0.6000000000000001,0.36029437201339504,1.73160173160173,0.23994169949905902,923.808853023835
90,190228/s2.0/u54,SOMI,No-ident,0.6866666666666671,0.103498476907039,31.0912967629385,0.20461694929503102,923.808853023835
91,190228/s2.0/u55,,,0.23666666666666702,-0.23915649254804303,0.0,0.154629095232727,923.808853023835
92,190228/s1.0/u10,,,0.32333333333333303,-0.465609305941995,9.83998898666752,8.94915888659409,714.5034843652129
93,190228/s1.0/u17,SOM-inh,,0.74,0.0236202416819198,0.012746160219234,6.10118421448442,863.8094526512182
94,190228/s1.0/u25,,,0.69,-0.027720233175749398,0.0132855055134848,1.54295842872312,879.2333431331434
95,190228/s1.0/u26,SOM-inh,,0.636666666666667,-0.0481706734813246,0.04423800044238,0.751817325097053,879.2333431331434
96,190228/s1.0/u27,SOM-inh,,0.33,0.280728208575069,0.43989290495314604,14.5144733055306,879.2333431331434
97,190228/s1.0/u28,SOM-inh,inh,0.30000000000000004,0.11993165888312801,0.94431686321728,23.3043375638462,879.2333431331434
98,190228/s1.0/u29,,,0.6766666666666671,-0.16981383872049202,6.38629283489097,0.0439893115748276,879.2333431331434
99,190228/s1.0/u36,,,0.703333333333333,0.0889462827392807,0.13534416086620302,3.09458141881704,856.616088204839
100,190228/s1.0/u39,,,0.7,-0.25332422797277404,25.0152905198777,1.33500895582393,856.616088204839
101,190228/s1.0/u42,SOMI,No-ident,0.67,-0.38577943971062906,3.86846351781587,2.87863388926788,856.616088204839
102,190228/s1.0/u51,,,0.683333333333333,-0.153294602404995,15.4266958424508,1.39965991374451,856.616088204839
103,190309/s3.0/u2,SOM-inh,NS_ext/post,0.27333333333333304,0.38268569484699405,0.22627145863594703,10.8744180308295,759.9495774693921
104,190309/s3.0/u3,,,0.68,-0.229554864582093,39.2156862745098,0.1249263004231,759.9495774693921
105,190309/s3.0/u10,SOM-inh,ext,0.626666666666667,0.137,6.37965097135331,0.7737102206204021,1047.4041041101739
106,190309/s3.0/u20,,,0.47,-0.48213847208381105,0.0689179875947622,2.48103632640277,1104.8575458408018
107,190309/s3.0/u22,,ext,0.866666666666667,-0.224392962620338,3.2321849570309498,5.33685155407485,1104.8575458408018
108,190309/s3.0/u26,,post,0.32,0.46531101190051705,0.158738094642902,13.8360041928598,1115.2615189851167
109,190309/s3.0/u35,,,0.71,-0.07819051439958839,4.73197136371573,1.34254130854692,1091.5736957452814
110,190309/s3.0/u45,,,1.127,-0.8310000000000001,17.5559380378658,0.000832842002820669,1080.0312914058127
111,190309/s3.0/u50,SOM-inh,,0.7633333333333331,-0.28857914156804204,5.45079552150855,1.9663399686596001,1056.6381420341197
112,190309/s3.0/u51,,ext,0.996666666666667,-0.311521729408303,20.2272727272727,0.0258181020874407,1056.6381420341197
113,190309/s3.0/u55,SOM-inh,,0.673333333333333,-0.08975583545037101,5.01618122977346,0.78370432465425,1056.6381420341197
114,190309/s3.0/u60,,,0.6566666666666671,0.0166959852948082,6.16600790513834,1.6840065297033902,1088.4615783709673
115,190309/s3.0/u61,,ext,0.996666666666667,-0.611862739959636,21.7299578059072,0.0241524180817994,1064.4952002509194
116,190309/s3.0/u63,,,0.6566666666666671,-0.37941531932398703,26.0355029585799,0.433910683469569,1033.337645031702
117,190309/s3.0/u67,,,0.673333333333333,-0.0983721438283148,4.43823711980137,0.34146522115647404,1033.337645031702
118,190309/s3.0/u70,,post,0.69,-0.0236844947502355,0.18197388139584703,1.06020786959071,1030.7591213142487
119,190309/s3.0/u72,,,0.6666666666666671,-0.11241628994527,6.66666666666667,0.7070828603947481,1030.7591213142487
120,190309/s4.0/u6,SOM-inh,,0.693333333333333,-0.12216042582704,0.0966417008939357,1.02522850547224,1127.6481062937814
121,190309/s4.0/u7,SOM-inh,,0.68,-0.0818287462824944,10.2636054421769,0.5929835060083171,978.8795928046543
122,190309/s4.0/u10,,,0.636666666666667,-0.0316272984158062,12.4023742580444,0.804525374724767,839.4399573449272
123,190309/s4.0/u11,,,0.6433333333333331,-0.137806864497518,10.05655708731,0.728736752468086,1127.6481062937814
124,190309/s4.0/u22,,,0.67,-0.0880248895805719,6.46153846153846,1.02522850547224,1155.7104718830374
125,190309/s4.0/u24,,,0.703333333333333,-0.12593868225215202,10.7919930374238,0.566332561918055,1155.7104718830374
126,190309/s4.0/u29,,,0.726666666666667,-0.604092405088639,6.41543292956483,0.528021829788304,1178.4328013787683
127,190309/s4.0/u30,,,0.72,-0.520736655620893,2.94326241134752,1.0918558656979,1178.4328013787683
128,190309/s4.0/u34,SOM-inh,,0.736666666666667,-0.177701521029537,12.728777258567,1.3841834086879499,1172.447804305347
129,190309/s4.0/u36,,,0.6233333333333331,-0.137687749974087,14.8459383753501,0.36478479723545304,1172.447804305347
130,190309/s4.0/u52,SOM-inh,,0.726666666666667,-0.166648817090519,12.5353848203284,3.37717432143781,1172.447804305347
131,190309/s4.0/u58,,,0.9266666666666671,-0.26899732307087604,2.22070534698521,1.4516436109164301,1172.1146879062585
132,190309/s2.0/u9,,,0.716666666666667,-0.23924074705797302,99.2337164750958,0.19904923867414,1138.459114388568
133,190309/s2.0/u13,,,0.7533333333333331,0.0324951683404142,40.2777777777778,0.018322524062054698,972.2947909060382
134,190309/s2.0/u16,SOM-inh,,0.8366666666666671,0.00492689033606232,0.00288176133252644,0.14741303449925802,748.4052010226259
135,190309/s2.0/u18,,,0.833333333333333,-0.5221578660125971,35.9823399558499,0.0832842002820669,748.4052010226259
136,190309/s2.0/u23,SOMI,proj,0.363333333333333,0.771361634292393,0.536603473535543,6.52864846011123,787.5162035152456
137,190309/s2.0/u24,SOM-inh,,0.713333333333333,-0.13788216238560502,0.0,1.07686470964713,819.2765196146481
138,190309/s2.0/u25,,,0.6666666666666671,0.21557790679791,30.8045977011494,0.31981132908313703,787.5162035152456
139,190309/s2.0/u27,,,0.71,0.0507340801228721,34.3333333333333,0.42641510544418304,819.2765196146481
140,190309/s2.0/u28,,,1.173,-0.553,10.1449275362319,0.000832842002820669,819.2765196146481
141,190309/s2.0/u31,,,0.83,-0.155,0.0,4.08509002383538,819.2765196146481
142,190309/s2.0/u32,,,0.7533333333333331,-0.0818565378862389,0.0,0.32230985509159904,819.2765196146481
143,190309/s2.0/u37,SOM-inh,ext,0.8933333333333331,-0.21411711323958302,2.9741314993421,3.6661704964165898,796.9731290116874
144,190309/s2.0/u39,SOMI,proj,0.38,0.396367280438627,1.3719935566294499,1.4683004509728401,767.2596235808164
145,190309/s2.0/u42,,,0.79,-0.0132377254219501,0.0,1.86806461232676,819.0714697070819
146,190309/s2.0/u44,,,1.027,-0.0565342197717406,42.6190476190476,0.0366450481241095,819.0714697070819
147,190309/s2.0/u47,,,0.6533333333333331,0.12050571976277401,12.7737226277372,0.11992924840617601,819.0714697070819
148,190309/s2.0/u49,,,0.766666666666667,0.0243860134353385,0.0,1.5141067611279801,819.0714697070819
149,190309/s2.0/u52,,,1.06,-0.315531065082228,1.39435962542183,7.5913548557104,767.2596235808164
150,190309/s2.0/u56,,,0.856666666666667,-0.107802546323414,1.21292314477892,1.1618145939348299,767.2596235808164
151,190309/s2.0/u57,,,0.693333333333333,0.41254880384243,139.417989417989,0.0049970520169240204,767.2596235808164
152,190309/s2.0/u62,,ext,0.7066666666666671,-0.054932592636174005,5.35782625334864,2.16039215531682,798.9672836456061
153,190309/s2.0/u67,SOMI,local ,0.876666666666667,-0.06702152674526089,25.1363282264347,2.62844936090203,740.493380545734
154,190309/s2.0/u69,SOM-inh,,0.7966666666666671,0.205140607516332,53.3081761006289,0.82118221478118,740.493380545734
155,190309/s2.0/u77,SOM-inh,,0.6433333333333331,-0.42690720874244303,0.018766127140511398,1.84224651023932,727.196268713476
156,190309/s2.0/u83,,,0.7066666666666671,-0.433618523906078,3.42084327764519,0.0324808381100061,727.196268713476
157,190309/s1.0/u19,,,0.56,0.281255368548051,0.0,3.71447533258,
158,190308/s1.0/u5,,,0.6833333333333335,-0.11544159072649357,5.8252427184466,0.282127928798908,674.2426248686024
159,190308/s1.0/u10,,,0.64,-0.32615334924334105,26.4705882352941,0.0877484502957234,674.2426248686024
160,190308/s1.0/u11,,,0.8066666666666671,-0.5972834783044,0.0568082503058906,4.39075473441765,588.3693919217536
161,190308/s1.0/u16,,,0.67,-0.238877963674018,5.12820512820513,0.0988558490673339,628.7937688261844
162,190308/s1.0/u18,,,0.62,-0.0016356711669397,9.48275862068966,0.162168022065514,628.7937688261844
163,190308/s1.0/u20,SOM-inh,,0.766666666666667,-0.40411214259531103,0.207781413952522,3.36332034804368,628.7937688261844
164,190308/s1.0/u26,,,0.6566666666666671,-0.49826634842524503,13.4408602150538,0.26435609076433103,549.059477928807
165,190308/s2.0/u6,,,0.313333333333333,-0.31194297595193804,0.993091537132988,1.90491888933121,790.2226740928027
166,190308/s2.0/u12,,,0.663,-0.897,0.015175777366113,8.40385791060055,717.8453959191504
167,190308/s2.0/u15,,,1.163,-0.7538298226376441,0.0534073915829951,13.358868502616,601.4871466206565
168,190308/s3.0/u2,,,0.5566666666666671,-0.40073216590619104,0.0,0.17993986010009103,
169,190308/s3.0/u8,,,0.89,-0.393,93.3333333333333,0.107741768084622,
170,190308/s3.0/u10,SOM-inh,,0.21333333333333301,-0.0157352183440135,1.45446987838506,108.65035330414,
171,190304/s3.0/u1,SOMI,No-ident,0.23666666666666702,0.5409431353096961,1.0945876986459,21.592432104597002,
172,190304/s3.0/u4,,,0.30000000000000004,-0.422729812325768,1.47058823529412,0.35254705213339704,
173,190304/s3.0/u34,SOMI,No-ident,0.493333333333333,-0.49367559989430704,0.651927437641723,1.7154423634295801,
174,190304/s4.0/u6,,,0.6566666666666671,0.46343549502103304,0.135157965872614,0.18917158894962802,
175,190304/s4.0/u18,,,0.6466666666666671,0.518563066538537,0.6904885206283451,0.940483751880251,
176,190304/s4.0/u22,,,0.8966666666666671,-0.167041879705976,2.69000530423581,4.42296073027112,
177,190304/s4.0/u24,,,0.7433333333333331,0.229652210868164,83.3333333333333,0.0128980628829292,
178,190304/s4.0/u27,NAN,,0.856666666666667,-0.0413504330942372,1.24568764568765,0.0257961257658583,
179,190304/s4.0/u37,SOMI,No-ident,0.56,0.351119978723815,1.09637979088711,5.59023542117621,
180,190304/s2.0/u56,,,0.426666666666667,0.612868043418468,5.31192093885114,0.409513511205,
181,190730/s1.0/u12,,,0.33333333333333304,0.131142101574452,0.664196748482707,7.68210181655708,669.0443938456654
182,190730/s1.0/u22,,,0.35,0.243685048624069,0.6531936127744511,6.11450211350898,669.0443938456654
183,190730/s1.0/u23,,,0.516666666666667,-0.30216511348367403,0.432841261162748,1.53763909971806,669.0443938456654
184,190730/s1.0/u24,,,0.35333333333333306,1.4050468298894199,0.7843137254901961,0.642375647669534,669.0443938456654
185,190730/s1.0/u34,,,0.29,-0.5858972185033521,0.0,0.433667038031448,1322.549808776065
186,190730/s1.0/u35,,,0.51,0.17519982183911,0.0398724082934609,3.57394451248868,1322.549808776065
187,190730/s1.0/u38,,,0.493333333333333,0.24983051115520102,0.0532930244275845,4.18382052264766,1322.549808776065
188,190730/s1.0/u42,,,0.43666666666666704,0.16551843692225,0.11037527593819,0.0756632185792574,1322.549808776065
189,190730/s1.0/u43,,,0.383333333333333,-0.43556480045800505,0.44958253050738606,2.17544448586267,1322.549808776065
190,190730/s1.0/u46,,,0.746666666666667,0.0714478498567145,6.75719366311025,1.88904143030092,1322.549808776065
191,190730/s1.0/u50,,inh,0.37,0.406557646233484,0.6608263999238541,13.6193793442663,1322.549808776065
192,190730/s1.0/u53,,,0.25,0.16149974528229702,0.517446742038154,2.64211896824078,1239.2373744066506
193,190730/s1.0/u63,,,0.40333333333333304,-0.390763569612251,0.294084379595068,1.22686131602339,1239.2373744066506
194,190730/s1.0/u64,,,0.26333333333333303,0.027418366308991398,0.406955234924158,2.87520230601178,1239.2373744066506
195,190730/s1.0/u65,,,0.276666666666667,0.30810725589236704,0.7751937984496121,0.327535409286047,1239.2373744066506
196,190730/s1.0/u69,,,0.596666666666667,-0.182412145612755,0.0897205844655217,1.3964687992816,1239.2373744066506
197,190730/s1.0/u70,,,0.433333333333333,-0.48239996629818604,0.287480235733793,1.19436167851284,1239.2373744066506
198,190730/s1.0/u72,,,0.406666666666667,0.257890549864215,0.630952344017432,11.405849345696,1342.4931757776124
199,190730/s1.0/u73,,,0.4,0.25955204103684304,0.731392034868331,8.87494007456162,1342.4931757776124
200,190730/s1.0/u75,,,0.5266666666666671,0.19716014726455502,0.0649149323722048,4.74799391755743,1342.4931757776124
201,190730/s1.0/u77,,,0.6666666666666671,0.215690851187074,5.79710144927536,0.45144027729503206,1342.4931757776124
202,190730/s1.0/u80,,,0.59,-0.0414536386270579,7.45967741935484,1.98552472916038,1342.4931757776124
203,190730/s1.0/u82,,,0.736666666666667,0.0808793799627754,7.78917071415722,1.57978706711456,1342.4931757776124
204,190730/s1.0/u83,,,0.433333333333333,0.493150254954249,0.748178044090095,6.31203897275281,1327.0552133642989
205,190730/s1.0/u85,,,0.75,-0.0921718918049995,3.34821428571429,0.703312468001822,1327.0552133642989
206,190730/s1.0/u87,,,0.5700000000000001,-0.11775740540686201,0.0413188992645236,3.39621211985284,1327.0552133642989
207,190730/s1.0/u89,,,0.296666666666667,-0.0610036162395923,0.796661608497724,2.85031977104276,1327.0552133642989
208,190730/s1.0/u92,,,0.7866666666666671,-0.137906241729989,4.6392276422764205,1.7143558786817001,1302.034421045462
209,190730/s1.0/u97,,,0.41,0.22965082733507702,0.7948684229752041,7.70190628316508,1302.034421045462
210,190730/s1.0/u108,,,0.81,-0.07880846629353119,51.8072289156627,0.0802334801041789,1291.9143710470182
211,190730/s1.0/u123,SOM-inh,ext,0.823333333333333,-0.618958943482206,2.10992907801418,0.6367897724724081,1273.7069242464088
212,190730/s1.0/u140,SOM-inh,,0.7633333333333331,-0.43602079404959604,0.531208499335989,0.0045702615249215905,1164.0726632265898
213,190730/s2.0/u15,,ext,0.953333333333333,-0.8323414672791131,0.0,0.507299029266296,657.1307280596427
214,190730/s2.0/u17,,,0.346666666666667,-0.40262532853026606,0.9951453511836811,7.68362523706539,1427.1741502657585
215,190730/s2.0/u18,SOM-inh,,0.27333333333333304,0.6800581494073731,1.32217594424069,15.3657270536225,987.8708597971311
216,190730/s2.0/u31,,,0.296666666666667,0.592827724728844,1.20974737628319,11.9029922382402,987.8708597971311
217,190730/s2.0/u48,,,0.38666666666666705,0.344463213186178,1.11574935712976,15.3398289049813,1207.0903900246333
218,190730/s2.0/u72,,NS_ext,0.13,-0.19750701880087101,0.0,0.28894208974226504,1210.3820261755561
219,190730/s2.0/u74,SOM-inh,,0.39666666666666706,0.110085525312255,0.0166002656042497,1.25123604415631,1210.3820261755561
220,190730/s2.0/u77,,,0.22333333333333302,0.794035368590511,0.864408830800615,11.3251080587557,1210.3820261755561
221,190730/s2.0/u89,,,0.356666666666667,0.415715056475402,1.19564888040481,8.49205372014041,1366.7945700000028
222,190730/s2.0/u103,,ext,0.73,-0.0655605666687404,8.30129745314753,3.31343960556815,1366.7945700000028
223,190730/s2.0/u108,,,0.23,0.824519892840855,0.778957754524446,5.62903877819509,1432.3502075216277
224,190730/s2.0/u112,,ext,0.713333333333333,-0.0687372321828895,7.43114262339787,3.67601368654526,1432.3502075216277
225,190730/s2.0/u115,,,0.69,0.24953462520642702,0.23953605648008103,1.66865326343248,1472.3466225459467
226,190730/s2.0/u118,,,0.246666666666667,0.8336205567536,0.8485183140069941,2.80309373528524,1472.3466225459467
227,190730/s2.0/u121,,,0.703333333333333,0.12405068813682,4.27193385392742,2.08657828954475,1472.3466225459467
228,190730/s3.0/u22,,post,0.286666666666667,-0.43340204121720804,1.8544339396590899,99.564670740925,995.5302746117139
229,190730/s3.0/u24,,post,0.40333333333333304,0.28402210789681104,0.77211702045653,15.0219418255811,1412.265838235983
230,190730/s3.0/u25,,,0.406666666666667,0.254246616301441,0.9006870541071591,0.0299606033300415,1412.265838235983
231,190730/s3.0/u26,,,0.65,-0.280335758115043,11.6654069035021,0.007617102541535981,1412.265838235983
232,190730/s3.0/u30,,,0.4,0.23680575114794702,0.7030881220342351,9.49192538042603,1567.2818047498426
233,190730/s3.0/u31,,,0.416666666666667,0.276802669454535,0.681559954423685,18.6568231584021,1567.2818047498426
234,190730/s3.0/u32,,,0.9333333333333331,-0.24402083667631203,5.12863628720363,1.5132643715851501,1567.2818047498426
235,190730/s3.0/u33,,,0.7433333333333331,-0.105343471479693,5.84878744650499,1.8900570439731301,1567.2818047498426
236,190731/s1.0/u17,,,0.31,0.357,1.26982516654831,8.95075470672182,628.8941918756263
237,190731/s1.0/u19,,,0.5466666666666671,-0.045,52.1818848551522,0.81551267093104,628.8941918756263
238,190731/s1.0/u22,,,0.65,-0.052278401370417296,0.0,0.5915895727128421,1018.4599222606483
239,190731/s1.0/u25,,,0.693333333333333,-0.021155370993772002,14.6795084689472,1.41799346047601,1052.4611578100148
240,190731/s1.0/u28,,,0.506666666666667,0.19254150976637402,1.21362799263352,2.76745870409658,1313.2522268542511
241,190731/s1.0/u33,,,0.56,0.15809751465896102,1.58749906690886,5.0229218974175,1313.2522268542511
242,190731/s1.0/u34,,,0.8166666666666671,-0.175343288814851,2.30234578627281,1.06515940693034,1313.2522268542511
243,190731/s1.0/u37,,,0.67,0.15431531165318102,0.16935504255542,10.8064589597515,1313.2522268542511
244,190731/s1.0/u38,,,0.62,0.247367089425709,9.01203470472992,3.31364434249735,1467.1621681017318
245,190731/s1.0/u41,,,0.74,0.07270982584230401,8.29720616570328,0.8563069023016581,1309.8042271051247
246,190731/s1.0/u44,,,0.716666666666667,-0.0626874539153402,20.7714840535826,5.76683960158378,1309.8042271051247
247,190731/s1.0/u46,,,0.766666666666667,0.0160732374807395,5.02065459167461,1.4376118490338499,1309.8042271051247
248,190731/s1.0/u53,,,0.6866666666666671,-0.0146317367105581,8.1619639725809,1.9205421124729098,1467.1621681017318
249,190731/s1.0/u54,,ext,0.5366666666666671,0.12664660527392302,12.3890234059726,0.510943653011896,1467.1621681017318
250,190731/s1.0/u56,,,0.736666666666667,0.0989647030218242,7.99422070726199,4.13414994814837,1467.1621681017318
251,190731/s1.0/u58,,,0.6533333333333331,0.0160009714860479,4.23572744014733,2.52822936063372,1467.1621681017318
252,190731/s1.0/u62,,,0.82,0.0824567304629853,1.98255352894528,0.7847616780884641,1458.4167139543558
253,190731/s1.0/u64,,post,0.65,-0.037499477143379,0.0236882229495508,13.4309943967622,1458.4167139543558
254,190731/s1.0/u68,,,0.66,-0.0266564658543883,0.294985250737463,1.03020886389044,1458.4167139543558
255,190731/s1.0/u73,,,0.6766666666666671,-0.0106490500776494,0.017795403701444,2.64136024642083,1506.6654860939232
256,190731/s1.0/u77,,,0.59,0.0705976851797201,4.23076923076923,1.05082048063128,1506.6654860939232
257,190731/s1.0/u78,,,0.8933333333333331,-0.5822293243473731,1.5074525745257499,1.14114632620043,975.4838036725705
258,190731/s1.0/u79,,,0.6766666666666671,-0.0697216675255676,5.66411781365053,1.72422678996848,1506.6654860939232
259,190731/s1.0/u80,,,0.88,-0.18017014199559,4.24874468906914,0.24548955058152,975.4838036725705
260,190731/s1.0/u83,,,0.6966666666666671,-0.0658564533837253,0.0256403212365961,4.67056166816753,1460.236623284836
261,190731/s1.0/u84,,,0.573333333333333,-0.43000987781625905,12.2888309682402,1.01023712501049,1460.236623284836
262,190731/s1.0/u85,,,0.336666666666667,0.49888990217319,0.30663681773879103,22.5081497176967,1460.236623284836
263,190731/s1.0/u91,,,0.726666666666667,-0.6601089068167371,3.59926859782504,1.9961117555480898,1460.236623284836
264,190731/s1.0/u96,,,0.6966666666666671,-0.0604742715891561,0.040325290678137005,2.6511977147501398,1460.236623284836
265,190731/s1.0/u108,,,0.34333333333333305,0.6011257809248051,0.32599063172553505,13.1026134993437,975.4838036725705
266,190731/s1.0/u109,,,0.746666666666667,-0.0234571163864519,13.0576024086839,1.4729157423958599,975.4838036725705
267,190731/s1.0/u111,,,0.723333333333333,-0.280145908054594,6.92185318658485,1.81501290675845,975.4838036725705
268,190731/s2.0/u15,SOM-inh,,0.7333333333333331,-0.10766237046336101,7.99765206544868,3.80628056820263,1086.9769415846029
269,190731/s2.0/u23,,,0.7066666666666671,-0.128555449013338,10.9170072388279,2.81217446922983,1086.9769415846029
270,190731/s2.0/u26,,,0.573333333333333,-0.26750555163834,0.0134063661087065,8.91904572146825,1086.9769415846029
271,190731/s2.0/u27,,,0.766666666666667,-0.34759950884469404,15.9866583928017,2.39318774993132,1086.9769415846029
272,190731/s2.0/u29,,,0.746666666666667,-0.0918085035234907,8.54632259126641,3.8046162566293003,1086.9769415846029
273,190731/s2.0/u34,,,0.62,-0.41635419007067503,0.047095110161075,9.9675620126653,1023.4748557581635
274,190731/s2.0/u35,,,0.61,-0.7796293602665141,8.17610062893082,0.37874253067859204,1023.4748557581635
275,190731/s2.0/u36,,,0.6133333333333331,0.0155745000434825,14.3086816720257,0.5875019853850141,1220.63792996697
276,190731/s2.0/u39,,,0.576666666666667,-0.321436262210816,0.00215463839781089,5.43877851315669,1220.63792996697
277,190731/s2.0/u41,,,0.6133333333333331,-0.34127916352887605,0.10999555337124702,2.47725338838182,1220.63792996697
278,190731/s2.0/u43,,,0.766666666666667,-0.249247109822006,27.1317829457364,0.49858078123569105,1220.63792996697
279,190731/s2.0/u46,,,0.593333333333333,-0.33615537599070605,0.016748014164034798,2.56400197274032,1220.63792996697
280,190731/s2.0/u50,,,0.81,-0.21684976034667602,4.8,0.659110378064043,1220.63792996697
281,190731/s2.0/u53,,,0.726666666666667,-0.407069490213302,12.3985718922428,0.5575443770650991,1220.63792996697
282,190731/s2.0/u58,,,0.89,-0.9106473253314241,8.72374798061389,0.705614773802619,1234.536401869292
283,190731/s2.0/u59,,,1.03,-0.7729855481211481,6.05936819172113,1.01689437130381,1234.536401869292
284,190731/s2.0/u60,,,0.903,-0.872631534442989,9.14547227849051,1.91395830932795,1234.536401869292
285,190731/s2.0/u61,,,0.616666666666667,-0.341850347324251,0.10275867520354101,2.70783492980572,1023.4748557581635
286,190731/s2.0/u62,,,0.673333333333333,-0.5552061013399681,0.037744253378814006,16.4974343882597,1234.536401869292
287,190731/s2.0/u64,,,0.6000000000000001,-0.297280071987784,0.0988630746416214,2.11034707498073,1023.4748557581635
288,190731/s2.0/u69,,,0.7066666666666671,-0.0948578591653769,7.38692911644366,1.8024924925211399,1175.6212958478152
289,190731/s2.0/u71,,,0.853333333333333,-0.41165888073897605,5.52884615384615,0.42032819225251106,1283.352325640754
290,190731/s2.0/u72,,,0.6433333333333331,-0.39486278354811605,0.00628456510809452,0.8191928172410631,1283.352325640754
291,190731/s2.0/u74,,,0.683333333333333,-0.6292256161714741,9.29319371727749,0.897892563875576,1283.352325640754
292,190731/s2.0/u75,,,0.636666666666667,0.163388871984183,0.019202809096645002,2.5210748382124,1175.6212958478152
293,190731/s2.0/u78,,,0.6766666666666671,-0.0465364818545686,12.3213405618531,0.908714119037444,1283.352325640754
294,190731/s2.0/u86,,,0.71,-0.138551175535045,11.2796373779637,0.82947744322171,1283.352325640754
295,190731/s2.0/u90,,,0.6333333333333331,-0.0916616700179492,5.78131916777335,1.12504865075246,1283.8925301995687
296,190731/s2.0/u92,,,0.713333333333333,-0.0557344083246622,6.68052256532067,1.28691972053481,1175.6212958478152
297,190731/s4.0/u16,,,0.716666666666667,0.057688675498454196,3.94399315946986,2.54164409017,
298,190801/s1.0/u2,SOM-inh,,0.71,-0.0393237145697297,6.74675209111942,4.79304962671832,1560.9950025011306
299,190801/s1.0/u17,,ext,0.7633333333333331,-0.17214285525686,6.5138459871023695,1.95874156120127,1414.2419660517494
300,190801/s1.0/u23,,,0.673333333333333,-0.8940956778071941,12.7781449658515,0.6718260738883121,1511.7163786692727
301,190801/s1.0/u30,,NS_ext,0.25666666666666704,-0.859217041510931,16.0025300442758,0.83441656940601,1340.234043960633
302,190801/s1.0/u32,SOMI,local,0.5566666666666671,0.5900777414407621,0.0950724800714958,16.9915116850426,1414.2419660517494
303,190801/s1.0/u34,SOM-inh,,0.7766666666666671,-0.135955775973606,5.84022838341317,4.26349737668541,1414.2419660517494
304,190801/s1.0/u41,,,0.996666666666667,-0.42382558232452605,4.34116966624707,6.00457968595065,1480.4448300710287
305,190801/s1.0/u48,SOM-inh,,0.6766666666666671,-0.1366006391574,8.60659264996988,0.173322541426457,1480.4448300710287
306,190801/s1.0/u58,,,0.493333333333333,0.47917160225425903,19.2307692307692,0.10678385679215201,1186.6462279393702
307,190801/s1.0/u59,,,0.78,-0.29383213569481403,4.6596097965961,1.24277091623429,1186.6462279393702
308,190801/s1.0/u60,,,0.713333333333333,-0.0772711937281863,5.85179230677623,5.62649265659966,1404.000192396765
309,190801/s1.0/u68,SOM-inh,,0.813333333333333,-0.25952730900048204,7.51633986928105,4.44360360852165,1404.000192396765
310,190801/s1.0/u76,,,0.78,-0.20686595118696202,4.64243382062426,1.73537182344633,1404.000192396765
311,190801/s1.0/u77,,,0.713333333333333,-0.324278095685165,12.3214593013251,1.52095830904338,1404.000192396765
312,190801/s1.0/u97,,,0.49666666666666703,-0.830943363893972,0.00258137793954413,1.19233030046312,1216.7944391118112
313,190801/s1.0/u98,,,0.47333333333333305,-0.61231235354192,0.0295462435644588,13.6239351599376,1216.7944391118112
314,190801/s1.0/u99,SOM-inh,,0.553333333333334,0.24337388766022,13.2299270072993,1.39609229554131,1216.7944391118112
315,190801/s1.0/u103,,,0.593333333333333,-0.5978224655258061,13.7992831541219,0.8590179965022471,1216.7944391118112
316,190801/s1.0/u105,,,0.6133333333333331,0.0668434695317679,10.1426718547341,0.6649491321435961,1210.3001603578023
317,190801/s1.0/u121,SOM-inh,post,0.31,0.11425070000781201,1.61062322889063,105.435056509393,961.3703377319575
318,190801/s1.0/u125,SOM-inh,,0.507,0.687614998740217,1.60592818652271,85.8671982247964,341.80371511681784
319,190801/s2.0/u6,,,0.7,-0.208611879704823,0.269733106189665,1.82605761137534,1431.8374234744126
320,190801/s2.0/u12,,,0.71,-0.0182719752708923,7.69978476706242,0.6799932301558951,1465.7415872561503
321,190801/s2.0/u19,SOM-inh,,0.8166666666666671,-0.20170432205172,3.73641254351298,6.61523309815903,1661.9869563208986
322,190801/s2.0/u28,,,0.6466666666666671,0.0381866665454517,0.7568940877573711,8.4600717898747,1309.895000856962
323,190801/s2.0/u33,,,0.6566666666666671,-0.287572136400752,0.0825245923285139,4.5809278447449095,1309.895000856962
324,190801/s2.0/u36,,,0.7433333333333331,-0.126734528886532,4.09790562705022,2.31221929104212,1309.895000856962
325,190801/s2.0/u44,SOM-inh,,0.69,-0.37981044181515305,0.024471131369799,8.65787840607782,1309.895000856962
326,190801/s2.0/u48,NAN,,0.6333333333333331,-0.11285227179684701,0.0207986688851914,1.65219846765344,1716.9957092222487
327,190801/s2.0/u50,,,0.81,-0.205181163084754,0.0881134901753459,4.45648206361216,1716.9957092222487
328,190801/s2.0/u56,,,0.7933333333333331,-0.21462606216377902,4.43089686380491,2.13475750794516,1716.9957092222487
329,190801/s2.0/u59,,,0.97,-0.10378431814604,0.0,0.540895113801452,1716.9957092222487
330,190801/s2.0/u60,,,0.683333333333333,-0.332486459791196,0.365940247965481,1.54165839479323,1661.9869563208986
331,190801/s2.0/u64,,,0.31,0.0667186542707815,0.0382116927779901,0.5194310219839341,1474.0004553179326
332,190801/s2.0/u65,,,0.7,-0.19311399346231803,0.0,0.19103041717591,1474.0004553179326
333,190801/s2.0/u66,,,0.92,-0.27465406809237,16.059379217274,0.13897999451842902,1474.0004553179326
334,190801/s2.0/u76,SOMI,local,0.6766666666666671,0.0162699909926604,0.0165936545864861,6.28241532993587,1661.7914837379622
335,190801/s2.0/u80,,,0.553333333333334,-0.81711221848279,5.1851851851851904,1.8895387103447,1542.9146221480225
336,190801/s2.0/u81,SOM-inh,,0.756666666666667,-0.537238423747842,10.9803188839063,2.37768477108555,1542.9146221480225
337,190801/s2.0/u92,,,0.693333333333333,-0.05022722915818301,0.43491889350364404,5.22328674379299,1690.9692424122622
338,190801/s2.0/u96,,,0.736666666666667,-0.256936044679556,6.56531146794215,0.869548865110856,1690.9692424122622
339,190801/s2.0/u98,SOM-inh,,0.6466666666666671,-0.8622922875565191,18.8070175438596,0.34751866408409704,1690.9692424122622
340,190801/s2.0/u99,,,0.7,-0.51726871575453,10.4090354090354,0.5875795135045541,1690.9692424122622
341,190801/s2.0/u111,,,0.636666666666667,0.34693392497713404,4.14716588663547,0.0821001512020061,1627.6676322634655
342,190801/s2.0/u112,,,0.6433333333333331,0.31540742844233605,3.5044377344679303,1.27423510164169,1627.6676322634655
343,190801/s3.0/u29,,,0.69,-0.110136107570533,7.75800711743772,0.7029490070237131,1623.7304833404185
344,190801/s3.0/u31,SOM-inh,,0.6966666666666671,-0.0402892607099373,7.74863570553514,0.0616808018504241,1623.7304833404185
345,190801/s3.0/u33,SOM-inh,,0.32333333333333303,0.366974567881833,2.18470322781737,18.5839742745924,1623.7304833404185
346,190801/s3.0/u41,,,0.78,-0.11623651824309901,6.42177561884201,4.9329597382327,1628.9797304632
347,190801/s3.0/u43,SOM-inh,,0.7066666666666671,-0.43442102328124,5.3530658838878,1.89706075935085,1628.9797304632
348,190801/s3.0/u56,,,0.26333333333333303,-0.820762782825018,11.8721461187215,0.824416571073961,1633.017916890827
349,190801/s3.0/u58,,,0.77,-0.0597213639617519,4.48094079480941,0.48669828196221904,1633.017916890827
350,190801/s3.0/u59,SOM-inh,,0.636666666666667,0.0389868555722757,14.1302115424112,0.854504767098558,1666.3748966796163
351,190801/s3.0/u63,,,0.6533333333333331,-0.0596980540494214,17.6753121998079,0.109466868269342,1915.2022417865937
352,190801/s3.0/u64,,,0.77,-0.147691460968938,3.57691463682247,1.193403505054,1666.3748966796163
353,190801/s3.0/u65,,,0.76,-0.10670254618737901,3.85064797110686,2.28860879004285,1666.3748966796163
354,190801/s3.0/u71,,,0.6466666666666671,-0.0316161077955009,4.6802385358832,1.31786298587735,1915.2022417865937
355,190801/s3.0/u74,,,0.716666666666667,-0.20764780976157401,2.99540904643637,0.565578819391598,1915.2022417865937
356,190801/s4.0/u29,SOM-inh,,0.64,-0.0803120662566553,18.3644595359366,0.478402316791094,
357,190801/s4.0/u30,,,0.6233333333333331,0.2802782959669,27.6041666666667,0.312839138240324,
358,190801/s4.0/u47,,,0.66,-0.33491535069398704,8.13238770685579,0.818318500542872,
359,190801/s4.0/u61,,,0.75,0.0654779467793042,25.4125412541254,0.41521710513944,
360,190801/s4.0/u76,,,0.5700000000000001,0.12131943753368502,2.5114887250187,4.28798894284465,
361,190801/s4.0/u81,,,0.7533333333333331,-0.056984188070692096,36.6666666666667,0.010530868608609,
362,190801/s4.0/u82,,,0.723333333333333,0.0648698430357933,14.367816091954,0.10517404990583801,
363,190801/s4.0/u85,,,0.32666666666666705,-0.604376069021418,4.85436893203883,0.0782293096639525,
364,190927/s1.0/u2,,,0.5266666666666671,-0.0230084666773542,0.50389759718629,4.01234985391191,1816.8481210004754
365,190927/s1.0/u4,,,0.516666666666667,0.28778945600356304,0.8327275130526731,9.57751968131155,1816.8481210004754
366,190927/s2.0/u28,,,0.33,-0.65666173868365,1.27368031633011,7.44706843145,1797.1744152772908
367,190928/s1.0/u2,,ext,0.663333333333333,0.15845879595852802,0.8161009233970611,2.73203833736085,867.0032053709095
368,190928/s1.0/u19,,,0.24,-0.005953663728605851,86.986986986987,0.42709860159252105,1097.505101647866
369,190928/s1.0/u22,,,0.173333333333333,-0.06975078474858609,6.06060606060606,0.0760736548778062,1097.505101647866
370,190928/s1.0/u24,,,0.7,-0.09913519211085049,0.0036172906493036703,3.5864163855593,1379.4164031792468
371,190928/s1.0/u25,,ext,0.6566666666666671,2.6590557851928704e-05,0.5560433128475271,1.39503401933209,867.0032053709095
372,190928/s1.0/u26,,,0.77,-0.0873990539810384,0.0479386385426654,4.20291728468904,1470.679090291863
373,190928/s1.0/u28,,ext,0.703333333333333,0.0897728955510164,0.221975582685905,4.46156771127358,1379.4164031792468
374,190928/s1.0/u32,,,0.543333333333333,-0.169363683696777,1.5707441993951,2.40271031566063,1470.679090291863
375,190928/s1.0/u43,SOM-inh,,0.833333333333333,-0.23481706280844702,0.0170699440959331,3.08433026336578,990.5163645605331
376,190928/s2.0/u1,,ext,0.606666666666667,-0.335119731564247,14.2857142857143,0.35419893711106604,1059.2804168900468
377,190928/s2.0/u3,,ext,0.61,-0.33368136861463304,77.5238095238095,0.11380618769719801,1059.2804168900468
378,190928/s2.0/u21,,,0.286666666666667,0.5547122332713891,0.28817500081867903,0.9920004596065931,1417.0856745199483
379,190928/s2.0/u23,SOM-inh,,0.406666666666667,-0.317511541097926,0.16194987651321902,2.9142515994533102,1135.0348388515722
380,190928/s2.0/u25,,,0.39,0.0805694245718003,0.43050430504305,0.118066312370355,1135.0348388515722
381,190928/s2.0/u30,SOM-inh,,0.28333333333333305,0.566049420794409,0.32976849416852405,8.39341599651388,1537.673606932624
382,190928/s2.0/u34,,,0.7066666666666671,0.141413749592595,5.89689265536723,2.0278193444228,1537.673606932624
383,190928/s2.0/u40,SOM-inh,,0.7333333333333331,0.016593680311502098,0.5179777367304851,1.7210903679554899,1636.4288098106945
384,190928/s2.0/u45,,,0.253333333333333,-0.43828102052782303,0.341494952174129,11.142051788023,1636.4288098106945
385,190928/s2.0/u48,SOMI,proj,0.626666666666667,0.11976342056301101,0.7864830285241211,4.98010896585192,1480.6205527530296
386,190928/s2.0/u64,,,0.846666666666667,-0.44964175573189,8.4307992202729,1.02851581394794,1356.1226750845558
387,190928/s2.0/u65,,,0.66,0.745957628518855,31.8565400843882,0.168286133779662,959.7473728476418
388,190928/s3.0/u13,,ext,0.81,-0.18189907401347302,5.12569570074241,4.24313175929961,1360.0336760319763
389,190928/s3.0/u16,,,0.833333333333333,-0.150235394485514,3.68956743002544,0.656667788905224,1360.0336760319763
390,190928/s3.0/u20,,,0.583333333333333,0.22752520468848403,15.008254539997,1.11765204710217,1360.0336760319763
391,190928/s3.0/u23,SOM-inh,,0.73,-0.0170417671960711,5.59926460648336,3.13362599172659,1360.0336760319763
392,190928/s3.0/u36,,,0.56,0.460315108642152,15.3235653235653,2.60669418254566,1360.0336760319763
393,190928/s3.0/u37,,,0.6866666666666671,-0.0867184633764324,8.17444020729442,1.7501757913084801,1613.1987968657602
394,190928/s3.0/u38,,ext,0.723333333333333,-0.104682351474013,5.9673844728920695,2.14013538406687,1516.1903423705714
395,190928/s3.0/u42,,,0.91,-0.862470242187197,10.5037513397642,1.39184358964434,1516.1903423705714
396,190928/s3.0/u46,,,0.7533333333333331,-0.17608392958149902,5.93416782568382,1.89989242067108,1542.9295259767146
397,190928/s3.0/u51,,,0.6466666666666671,-0.034034926564182,14.1498881431767,0.562888102642317,1434.5630720511037
398,190928/s4.0/u1,SOM-inh,,0.216666666666667,0.621929949444418,0.335763436757872,17.3114204928099,1351.378683097094
399,190928/s4.0/u48,,,0.72,-0.0262897211666891,5.64625850340136,0.589114383373732,1355.6692775463073
400,190928/s4.0/u56,SOM-inh,,0.216666666666667,0.6355670762143141,0.42121929542857606,11.4933626401379,1411.8352856317902
401,190928/s4.0/u60,,,0.5,0.40746613509793106,6.60660660660661,0.21848353680906,1411.8352856317902
402,190928/s4.0/u72,,,0.25,0.6965805833473031,0.324354181920947,7.00181919495329,1411.8352856317902
403,190918/s1.0/u16,,,0.44,0.261912578832716,2.05675605311117,0.142828394455,622.699958989806
404,190918/s2.0/u6,,,0.406666666666667,0.42511286106373,0.185269552012149,1.25028139325475,463.08272356516244
405,190918/s2.0/u9,,,0.6433333333333331,0.0987032129054333,0.200675139617006,8.44392940951757,463.08272356516244
406,190918/s2.0/u22,,,0.5233333333333331,0.0801556079368498,0.64806987883911,1.67556892599869,581.1279408776134
407,190918/s2.0/u23,,,0.40333333333333304,-0.304413190237174,0.11634368271167601,0.37625688987120703,576.7188744018797
408,190918/s2.0/u31,,,0.56,0.196295550918508,0.0578124652569319,0.0580906529687841,643.1456730578753
409,190918/s3.0/u11,,,0.203333333333333,0.8161242968362461,1.35327635327635,0.7519808379720591,528.7697358786913
410,190918/s3.0/u17,,,0.246666666666667,0.562007309387461,0.36829792615073403,0.74292082787601,654.5575099399712
411,190918/s3.0/u22,,,0.253333333333333,0.31311135545739105,0.6844261252321711,2.26713429109365,654.5575099399712
412,190918/s3.0/u24,,,0.23666666666666702,0.35945836248355,0.788291926469163,0.934779865204104,675.6293899639873
413,190918/s3.0/u28,,,0.266666666666667,0.432019603619455,0.0,0.00106588354071164,668.3412197890773
414,190918/s3.0/u30,,,0.23333333333333303,0.34808219781374805,0.49457783321207105,1.3147673474678,668.3412197890773
415,190918/s3.0/u32,,,0.27,0.41843663765456,0.7771616897142991,0.00373059239249072,690.2468683105327
416,190918/s3.0/u36,,,0.22333333333333302,0.364752689236076,0.356736769926483,0.27393206996289,670.2571176992222
417,190918/s3.0/u43,,,0.37,0.281830836461319,1.17672251522279,0.00213176708142327,705.649597987729
418,190918/s3.0/u47,,,0.75,0.201954396774453,26.7006802721088,0.0015988253110674501,463.2857979675916
419,190918/s4.0/u14,,,0.45333333333333303,0.22756207652554203,0.47864854343885305,0.155618996944,544.4732436062162
420,190927/s1.0/u1,,,0.856666666666667,-0.6860249294218651,0.7928118393234671,2.31095792024035,1339.6596365284638
421,190927/s1.0/u2,,,0.6766666666666671,-0.0340604655026865,2.89520881373303,0.8403483346328561,1339.6596365284638
422,190927/s1.0/u7,,,0.36666666666666703,-0.22080887295415902,0.8140589569161,7.11503108118587,1339.6596365284638
423,190927/s1.0/u8,,,0.356666666666667,-0.119392404855858,0.28169014084507,0.935949171599163,1339.6596365284638
424,190927/s1.0/u11,,,0.85,-0.292045469605896,2.00638394892841,1.57657457546073,1460.3619197698176
425,190927/s1.0/u16,,,0.7766666666666671,-0.168687181171143,2.49363867684478,0.592162016335393,1460.3619197698176
426,190927/s1.0/u17,,,0.703333333333333,-0.0755150338146374,5.33333333333333,0.8632540903099071,1460.3619197698176
427,190927/s1.0/u18,,,0.81,-0.22025215333894102,5.37634408602151,0.377105734188012,1460.3619197698176
428,190927/s1.0/u24,,,0.81,-0.681404438854561,3.57354159271092,1.51448086019282,1376.8900175516892
429,190927/s1.0/u27,,,0.8733333333333331,-0.216167366018735,2.40141000220313,1.69394684212567,1639.6664907809752
430,190927/s1.0/u58,,,0.8066666666666671,-0.17884554108421,23.7848507278559,0.098638447815137,1182.386314258616
431,190927/s1.0/u59,SOM-inh,,0.21,-0.10124368640103701,1.88798210102328,105.573883613464,738.2464395574126
432,190927/s2.0/u5,,,0.27,-0.11770103958330501,4.29042904290429,0.307444512670557,-48.75373974449634
433,190927/s2.0/u9,,,0.243333333333333,-0.0860056296422199,1.07375971841654,17.5770648633979,454.27868160815643
434,190927/s2.0/u11,,,0.72,-0.27983298199934104,25.0950570342205,3.10165680167489,492.6643305031587
435,190927/s2.0/u12,,,0.6333333333333331,0.22166129827431602,12.5168158156402,3.62415269844142,492.6643305031587
436,190927/s2.0/u13,,,0.7766666666666671,-0.49499095830132206,1.02583549682526,11.9341091783194,492.6643305031587
437,190927/s2.0/u20,SOMI,proj,0.65,0.0449795395647955,0.21252021252021303,7.48883592113365,1313.3819707432913
438,190927/s2.0/u25,,,0.6566666666666671,0.0385273121539159,0.06265536146014229,14.4729504339665,1313.3819707432913
439,190927/s2.0/u32,,,0.77,-0.42733996323365603,66.6666666666667,0.109042621933883,1318.1178077218926
440,190927/s2.0/u33,,,0.75,-0.0848561834548256,11.5992292870906,0.809490019773062,1251.959127022597
441,190927/s2.0/u36,,,0.38,-0.129209008738907,0.0134087201376629,20.2157577268919,1318.1178077218926
442,190927/s2.0/u46,SOMI,proj,0.35,-0.252450355022581,0.0599153994559682,2.47466172555507,1366.5302680563243
443,190927/s2.0/u47,,,0.7333333333333331,0.0684612846236088,2.76669326948657,2.14829110018351,1366.5302680563243
444,190927/s2.0/u54,,,0.7733333333333331,-0.269301909600908,62.2710622710623,0.11812950709504,1251.959127022597
445,190916/s1.0/u12,SOM-inh,,0.34333333333333305,0.40256554995805505,0.6341710506898111,19.0294957183635,1588.412678864153
446,190916/s1.0/u23,,,0.246666666666667,0.49468262452215206,0.8951185816256051,0.0,1384.6263356893526
447,190916/s1.0/u33,SOM-inh,,0.296666666666667,0.49103223048688105,0.9713218080316951,6.24853983207579,1458.8000227506382
448,190916/s1.0/u45,,,0.7933333333333331,0.116638346635237,70.5450733752621,0.26647384836528604,1458.8000227506382
449,190916/s1.0/u54,,,0.66,0.0910739955185014,0.5269985406194261,2.8420251664428298,1556.65558326765
450,190916/s1.0/u55,,,0.7833333333333331,-0.10484255480090501,18.5005393743258,0.38829046476084605,1493.6973562962044
451,190916/s2.0/u1,SOM-inh,,0.7,-0.81266636634585,0.12651650362605302,6.36056761322528,1864.5944141838706
452,190916/s2.0/u11,SOM-inh,,0.28333333333333305,0.6447962807946931,1.14593448405699,15.9383990773261,1852.9187181876914
453,190916/s2.0/u14,,,0.553333333333334,0.0748016179381142,0.111669458403127,0.268649145086636,1918.8687183682825
454,190916/s2.0/u26,,,0.8266666666666671,-0.33139564651554104,2.66884828651941,6.02992251158019,1801.1323826098562
455,190916/s2.0/u35,,,0.67,0.005295398868584831,99.3589743589743,0.0772230336078993,1801.0482437572325
456,190916/s2.0/u38,,,0.79,-0.209961746996864,52.6455026455026,0.06960949508317679,1772.4015877611957
457,190916/s2.0/u45,,,0.78,0.0526266396491502,14.5502645502646,0.26973679344731,1729.6008063749148
458,190916/s2.0/u54,,,0.7866666666666671,0.0483513271109692,29.2553191489362,0.7167602696845861,1714.1859832645662
459,190916/s2.0/u58,,,0.7966666666666671,-0.194631640699468,3.7037037037037,0.184900221314688,1714.1859832645662
460,190916/s3.0/u7,,,0.543333333333333,-0.240355945430472,5.62770562770563,0.553613015583391,1511.3587189053926
461,190916/s3.0/u23,SOMI,local,0.55,-0.0479424666122409,2.70004909180167,1.15073196559377,1999.3580572244468
462,190916/s3.0/u25,,,0.42,-0.138374134569192,5.87431693989071,0.005438241803373191,1999.3580572244468
463,190916/s3.0/u50,SOMI,proj,0.533333333333333,-0.0524379537441104,8.40300783509491,0.143569583609052,1837.5938802348549
464,190916/s3.0/u59,,,0.5233333333333331,-0.026634205559894004,0.006168515018131031,10.4490378010012,1761.3647534055913
465,190916/s3.0/u76,SOM-inh,,0.5366666666666671,0.12014103594122501,0.83196065792929,8.75013106162746,1595.0375067748732
466,190916/s4.0/u40,SOMI,proj,0.5566666666666671,-0.36442118392538103,0.40151684140084803,2.9486147057889402,1992.9406949745796
467,190916/s4.0/u41,,,0.356666666666667,0.49405882297812104,1.92771084337349,0.346959827055209,1992.9406949745796
468,190916/s4.0/u50,,,0.6333333333333331,0.292890280289531,3.1301515422352,2.82353514431136,1992.9406949745796
469,190916/s4.0/u51,SOMI,proj,0.52,-0.253640061198227,0.146186578768494,6.85435996897157,1879.7526932412954
470,190211/s1.0/u3,,,0.996666666666667,-0.46831702783250806,0.0,0.6346731030289321,366.6590035963039
471,190211/s1.0/u6,SOM-inh,,0.8,-0.124766235755577,1.22936424306287,1.48974182669193,366.6590035963039
472,190211/s1.0/u9,SOM-inh,ext,0.866666666666667,-0.31076102960572305,0.624938198358549,2.8535432987358202,366.6590035963039
473,190211/s1.0/u10,SOM-inh,ext,0.9233333333333331,-0.650872216341568,0.41128580526844805,6.05093690785939,366.6590035963039
474,190211/s1.0/u11,SOM-inh,,1.06,-0.557514912573649,0.0,0.0455705230634351,359.72898102147445
475,190211/s1.0/u19,SOM-inh,,0.87,-0.179664393762859,56.5275016567263,0.531103732430216,359.72898102147445
476,190211/s1.0/u25,SOM-inh,,0.907,-0.5431244703057351,0.83370419819018,0.319822216408835,359.72898102147445
477,190211/s1.0/u28,SOM-inh,,0.823333333333333,-0.0772930369641863,1.97247794954934,4.64322202268164,368.5580455824276
478,190211/s1.0/u29,SOMI,No-ident,0.37666666666666704,-0.547176459641001,0.7920169268599531,1.25940354648039,366.6590035963039
479,190211/s1.0/u32,,,0.8966666666666671,-0.32546775413607704,4.23823626192827,1.45659962810034,368.5580455824276
480,190211/s1.0/u36,,,0.82,-0.26589043353199604,4.19753086419753,0.28502290788766604,373.83526022937826
481,190211/s1.0/u41,SOM-inh,,0.7066666666666671,0.0484987151905666,0.0,0.28336579795808703,354.66451776414965
482,190211/s1.0/u43,,,0.7733333333333331,0.173885496246919,17.8030303030303,0.0555131826409118,357.8816115026723
483,190211/s1.0/u46,SOM-inh,,0.7933333333333331,-0.0115721396232343,5.48277535177099,0.744042358381176,381.24677184610533
484,190211/s1.0/u56,SOM-inh,,0.813333333333333,-0.012705128094668,10.7601283594063,0.31567944158488603,357.8816115026723
485,190211/s1.0/u57,,,0.726666666666667,0.130639683996379,1.04652807240843,0.91472468112786,354.66451776414965
486,190211/s1.0/u61,SOMI,No-ident,0.41333333333333305,0.19394946293188703,0.45366169799092704,4.10466129556831,354.66451776414965
487,190211/s1.0/u62,SOMI,No-ident,0.41,0.0962549375251617,0.567915529457172,0.125111799683249,354.66451776414965
488,190211/s1.0/u63,,,0.7966666666666671,0.0174589847280721,16.9240669240669,0.531103732430216,354.66451776414965
489,190211/s1.0/u70,SOM-inh,,0.846666666666667,0.0409534081841581,2.15352706250965,4.58439462018157,386.8538565356346
490,190211/s1.0/u74,SOMI,No-ident,0.19666666666666702,0.18798236928830703,0.6194507536650841,5.47011987754179,376.2178721842228
491,190211/s2.0/u12,SOMI,No-ident,0.71,-0.20394571259982,18.0327868852459,0.76061345767697,553.4374316230162
492,190211/s2.0/u15,SOMI,No-ident,0.77,-0.10049145388137501,8.97820617744233,2.70026063024972,474.34346930227804
493,190211/s2.0/u21,SOM-inh,,0.303333333333333,-0.23616372955417603,1.7809728537457699,21.715597072174,385.0389513328453
494,190211/s2.0/u23,,,0.98,-0.65357498649092,12.5417262756319,0.18311064721853,322.19768962779995
495,190211/s2.0/u25,,,0.79,-0.323305751274484,17.2619047619048,0.00911410461268701,322.19768962779995
496,190211/s3.0/u6,SOM-inh,,0.45,-0.6891329251493921,1.28205128205128,0.34053609052857803,114.74043490531791
497,190211/s3.0/u12,,ext,0.746666666666667,-0.11284029703782202,28.9516973231643,1.82862080729093,179.68868053602932
498,190211/s3.0/u17,SOM-inh,,0.576666666666667,0.23780175686096502,0.17541430088168802,4.16514580799796,251.25347147077167
499,190211/s3.0/u20,SOM-inh,ext,0.756666666666667,-0.02519092631632,11.4035087719298,0.605673679261291,219.89855068720107
500,190211/s3.0/u22,,,0.79,-0.139621837019647,12.6865671641791,0.906439131479963,219.89855068720107
501,190211/s3.0/u25,,,0.6333333333333331,0.19744651146334202,12.4031007751938,0.12676890961282802,219.89855068720107
502,190211/s3.0/u26,SOM-inh,,0.79,-0.0891141090692588,6.79012345679012,0.594073909754235,219.89855068720107
503,190211/s3.0/u28,,,0.417,-0.0725881606690274,22.6897689768977,1.01249416697305,219.89855068720107
504,190211/s3.0/u29,SOM-inh,,0.52,0.277733036915469,1.32549690634726,9.70817852244124,262.7908813463692
505,190211/s3.0/u31,,,0.79,-0.05707557944420501,9.11510312707918,0.721671374331853,262.7908813463692
506,190211/s3.0/u33,,,0.81,-0.10627022065314301,14.9386845039019,0.628044663310614,201.78363904621594
507,190211/s4.0/u1,SOM-inh,,0.26,-0.061451923191354896,0.553876665944901,20.2092841461863,866.3119614126143
508,190211/s4.0/u4,,,0.616666666666667,0.520128787988642,155.714285714286,0.41842025721881304,706.7817814936915
509,190211/s4.0/u10,SOM-inh,,0.173333333333333,-0.10847654773444501,173.333333333333,0.159082553239628,866.3119614126143
510,190211/s4.0/u15,,,0.596666666666667,0.0833432042584116,0.6094055421409681,4.73353451384372,889.2686494264493
511,190211/s4.0/u19,SOM-inh,,0.6233333333333331,-0.406782895695635,0.9138637979816321,9.0022496924404,905.7588843572713
512,190211/s4.0/u20,SOM-inh,,0.5466666666666671,0.282802504370862,5.69021237303786,2.44340859116491,905.7588843572713
513,190211/s4.0/u23,SOMI,No-ident,0.48333333333333306,0.456864527221423,0.166567855227125,5.8446267216267405,905.7588843572713
514,190211/s4.0/u28,SOM-inh,,0.6866666666666671,-0.38107379342332504,6.29729383096063,2.41275205746769,862.5452510291441
515,190211/s4.0/u29,,,0.52,-0.41206953652931705,8.02620802620802,1.17406238510704,881.573444862068
516,190211/s4.0/u31,,,0.626666666666667,0.00501138281347643,4.98332882761107,1.27017476102265,832.245734819623
517,190211/s4.0/u33,SOM-inh,,0.7333333333333331,-0.18081203283507602,2.09854378615599,4.5413097620125,832.245734819623
518,190211/s4.0/u39,SOMI,No-ident,0.603333333333334,0.0565344187368297,0.06265296133137539,5.25303847676688,829.3678910473974
519,190211/s4.0/u48,SOM-inh,,0.6233333333333331,0.0979052912988854,8.64197530864197,0.32976487598631204,829.3678910473974
520,190211/s4.0/u50,SOM-inh,,0.64,0.0313102607331811,8.02721088435374,1.04563636556464,829.3678910473974
521,190211/s4.0/u51,SOM-inh,,0.6966666666666671,-0.41134783742263203,4.4849537037037,1.82862080729093,829.3678910473974
522,190211/s4.0/u53,SOM-inh,,0.77,-0.08388780265420201,6.07799383699926,2.9844549831726,792.5010778081074
523,190211/s4.0/u56,SOM-inh,,0.736666666666667,-0.16650462945972502,0.32131123867287603,6.19261980683843,787.9097706626061
524,190211/s4.0/u58,SOM-inh,,0.606666666666667,0.21360963347070602,13.7001078748652,0.79292710130377,732.4210652104755
525,190211/s4.0/u62,SOM-inh,,0.21,-0.1866144730516,1.13815513766289,19.954089217031,739.4182939090199
526,190211/s4.0/u63,SOM-inh,,0.69,-0.123991913374035,14.664804469273701,1.32568794366357,739.4182939090199
527,190211/s4.0/u68,,,0.86,-0.35275731593623105,8.74913374913375,1.9727893711643398,732.4210652104755
528,190211/s4.0/u69,SOMI,No-ident,0.37666666666666704,-0.38945065931753403,0.46059022543797906,5.57286069317571,686.5347032484367
529,190211/s4.0/u74,SOM-inh,,0.6433333333333331,-0.10805335638169,0.9528503367833091,3.11868088746854,686.5347032484367
530,190211/s4.0/u77,SOM-inh,,0.69,0.0136948945014794,20.6349206349206,0.673615186374049,686.5347032484367
531,190212/s1.0/u5,SOM-inh,ext,0.803333333333334,0.0360855170757874,4.94219850878993,4.05093388084464,169.24995373834344
532,190212/s1.0/u6,SOM-inh,,0.833333333333333,-0.12229742108293601,32.336621454993804,2.48158751620894,169.24995373834344
533,190212/s1.0/u10,SOM-inh,,1.06,-0.190971478968454,29.3570219966159,0.722711597250947,126.54212567995748
534,190212/s1.0/u12,,,0.9166666666666671,-0.0756666118488467,93.6666666666667,0.5435957547046031,126.54212567995748
535,190212/s1.0/u13,,,1.073,-0.22543881797714302,14.510833880499,2.37849176962704,126.54212567995748
536,190212/s1.0/u17,SOM-inh,,0.9133333333333331,-0.28059194963259504,8.32789263692419,2.24415488771728,126.54212567995748
537,190212/s1.0/u19,SOM-inh,,0.716666666666667,0.37540730344120504,0.050371489736809,1.7776206001547101,148.81299623942942
538,190212/s1.0/u20,,,0.97,-0.40160410914133804,33.3333333333333,0.188488183144699,148.81299623942942
539,190212/s1.0/u21,SOM-inh,ext,0.8266666666666671,-0.0698475253975784,0.673744385463455,4.35605563587999,93.92035970445593
540,190212/s1.0/u26,SOMI,No-ident,0.28,0.681358119947388,0.747856751991245,6.20136536257837,93.92035970445593
541,190212/s1.0/u29,SOMI,No-ident,0.27333333333333304,0.673642497746473,0.7209396516808431,3.14077547162659,93.92035970445593
542,190212/s1.0/u30,,,0.8066666666666671,-0.51900404713083,35.6462585034014,0.569630034144478,-15.998066580718255
543,190212/s2.0/u1,SOMI,No-ident,0.91,-0.41427378614227406,2.90629304841582,8.14664672232587,-13.195115941325344
544,190212/s2.0/u5,SOM-inh,,0.69,-0.35565717303417,1.19581464872945,2.22124472181019,-13.195115941325344
545,190212/s2.0/u6,SOM-inh,,0.586666666666667,-0.5773032427779721,1.3116236996834,1.39543737797733,-14.146388604350342
546,190212/s2.0/u13,,,0.73,-0.616494803461167,0.47619047619047605,0.34052837507357303,-8.64154270579137
547,190212/s2.0/u14,SOM-inh,,0.603333333333334,-0.48474051267531804,1.40350877192982,0.38218322217737405,-8.64154270579137
548,190212/s2.0/u18,,,0.63,0.15984498677147602,0.046554934823091296,0.7091737719422111,-9.108999942007813
549,190212/s2.0/u19,SOM-inh,,0.533333333333333,0.43906474200676404,0.47397083980727306,7.5124516751705,-9.108999942007813
550,190212/s2.0/u22,SOM-inh,,0.586666666666667,0.24716937580021703,0.746908289457573,6.94178026984843,-9.108999942007813
551,190212/s3.0/u8,SOM-inh,,0.746666666666667,-0.42528801030670504,8.46715328467153,1.39231326444455,
552,190212/s3.0/u10,SOMI,No-ident,0.216666666666667,0.295388039403403,0.6943565734531191,14.5896101981063,
553,190212/s4.0/u2,SOM-inh,,0.47,-0.151024568112219,0.163872804294481,13.8439884349,
554,190301/s1.0/u5,,,0.64,-0.131531778264722,5.95531798245614,3.31499705555482,
555,190301/s1.0/u7,SOM-inh,,0.38666666666666705,-0.16887092477439902,0.55255206427923,18.2768612761748,
556,190301/s2.0/u14,,,0.476666666666667,-0.7464202761098081,9.29,0.266264823739,
557,190301/s3.0/u4,SOM-inh,,0.20666666666666703,0.5019883930754341,1.121,26.129454703,
558,191212/s1.0/u2,,,0.35333333333333306,0.506,0.868360379533564,10.0586188350886,1208.894016181725
559,191212/s1.0/u6,,,0.33333333333333304,0.44419012350275106,0.912696003101485,20.1255250908265,1446.5632132720445
560,191212/s1.0/u9,,,0.726666666666667,-0.186600241045928,0.6078713132294721,0.7073647536330611,1446.5632132720445
561,191212/s1.0/u13,,,0.346666666666667,-0.35911538805019305,0.6301032296780541,17.7361610583098,1486.8650860676994
562,191212/s1.0/u14,,,0.66,0.20452676826846303,2.34471874647729,0.653215707680452,1486.8650860676994
563,191212/s1.0/u18,SOM-inh,ext,0.703333333333333,-0.5239410367040981,6.26784063040244,2.03038707295145,1486.8650860676994
564,191212/s1.0/u22,,,0.586666666666667,0.44994691198533304,12.972972972973,0.633080367279746,1561.88125447723
565,191212/s1.0/u23,,,0.40333333333333304,0.316579657301354,0.744601970716194,28.8302923516568,1579.4578880962647
566,191212/s1.0/u25,,,0.97,-0.7215118382058641,5.99417233245456,2.3870970331364,1561.88125447723
567,191212/s1.0/u27,,,0.703333333333333,-0.110770659451007,17.6124422026061,1.25950840145322,1623.8466361558844
568,191212/s1.0/u31,SOMI,proj,0.683333333333333,0.261021393915916,0.44809164343088603,9.29703554456717,1623.8466361558844
569,191212/s1.0/u33,SOMI,proj,0.68,0.0473072815862622,7.97580603823876,1.87536122527614,1611.1167706401302
570,191212/s1.0/u35,SOM-inh,ext,0.9,-0.48621498939613506,6.02400960384154,7.68566218210718,1611.1167706401302
571,191212/s1.0/u43,,,0.85,-0.8897435602234681,9.02285263987392,0.686328024659646,1611.1167706401302
572,191212/s1.0/u44,SOMI,proj,0.74,-0.483680724455377,0.542323195309637,5.2166950295402,1561.88125447723
573,191212/s1.0/u47,,,0.636666666666667,0.149499889894656,13.6054421768708,1.21183334752498,1644.7904652057757
574,191212/s1.0/u48,SOMI,local,0.5700000000000001,0.237792916300257,0.49190800681431,8.578183540531331,1644.7904652057757
575,191212/s1.0/u52,SOM-inh,,0.85,-0.46578574017391705,8.29691234918884,7.12243131244323,1644.7904652057757
576,191212/s1.0/u53,SOM-inh,,0.67,0.20609817585854,8.60979462875197,1.89037132436421,1644.7904652057757
577,191212/s1.0/u56,SOMI,local,0.6666666666666671,0.23947292265778203,0.30830938697318,1.41178878756743,1612.1566941201331
578,191212/s1.0/u57,,,0.596666666666667,-0.949378768507892,0.26320051830255903,8.69649852298998,1612.1566941201331
579,191212/s1.0/u61,,,0.7733333333333331,0.5904844533222771,5.27908604286066,5.85485968404829,1635.8545850833716
580,191212/s1.0/u65,SOM-inh,,0.64,0.17397913507415402,13.7331032499281,1.73071532981381,1613.8844463901928
581,191212/s1.0/u68,,ext,0.77,-0.178018456425726,12.0738400133045,3.52796686360134,1559.2735716206626
582,191212/s2.0/u6,,,0.673333333333333,0.0382790304746442,9.95521873923527,0.832323240431544,1008.1121134927788
583,191212/s2.0/u13,,,0.72,-0.20238271789348902,16.010246557797,1.13785961983047,1061.9172571064723
584,191212/s2.0/u16,SOM-inh,,0.8633333333333331,-0.556320323807015,17.2105074136781,3.81843920299728,1346.724936143699
585,191212/s2.0/u20,SOM-inh,,0.77,-0.500893013046906,10.4444685544827,1.06561456460313,1187.5971274032322
586,191212/s2.0/u22,,,0.953333333333333,-0.8653440087087171,8.95410686125144,1.0641094592859,1293.4758253347302
587,191212/s2.0/u31,SOM-inh,,0.71,0.0845508380425257,9.16412343167175,3.02348539679836,1378.3230664714354
588,191212/s2.0/u40,SOMI,,0.6666666666666671,0.0589739117557691,0.054877630505865096,16.2762089005908,1346.724936143699
589,191212/s2.0/u42,,,0.943333333333333,-0.8167230029712451,1.26274697259401,0.400358014384793,1346.724936143699
590,191212/s2.0/u45,SOM-inh,,0.27,0.24840332409415403,0.8572751236749251,51.7285422343324,1393.4551786653915
591,191212/s2.0/u46,,,0.7633333333333331,-0.007611895617319441,18.0661577608143,0.24984748266118703,1346.724936143699
592,191212/s2.0/u54,SOM-inh,,0.94,-0.288637876873413,5.40821632865315,5.04579466110354,1393.4551786653915
593,191212/s2.0/u56,SOM-inh,,0.22333333333333302,0.22968525830438402,0.723548989535405,15.5673042961726,1270.064108330955
594,191212/s2.0/u61,,,0.766666666666667,0.0567821101903394,107.777777777778,0.17074321639418702,1094.7848886474194
595,191212/s2.0/u65,,,0.766666666666667,-0.10037435961419601,30.9530835054588,2.28064153326521,829.9609454873929
596,191212/s2.0/u68,SOM-inh,,0.243333333333333,-0.347102561265877,1.48294318630106,27.5313864628821,829.9609454873929
597,191212/s2.0/u69,,,0.746666666666667,0.0146669269558526,35.4501718213058,0.832323240431544,829.9609454873929
598,191212/s2.0/u73,,,0.66,-0.0586456211146389,13.0771231629601,2.88046023501362,609.1987154279973
599,191212/s3.0/u4,,,0.77,-0.167062216844983,9.26882730546422,1.42914289566303,928.6269213521871
600,191212/s3.0/u8,,,0.6233333333333331,0.34277659794188503,4.42333943248817,2.50148503724634,983.8486765605167
601,191212/s3.0/u11,,,0.7966666666666671,-0.355826508365284,5.03598589108406,2.1327342345235,983.8486765605167
602,191212/s3.0/u17,SOMI,proj,0.5133333333333331,-0.24729306369838,1.28571555177426,13.3758709542769,1104.0655951282506
603,191212/s3.0/u22,,,0.79,-0.8782754510836771,12.962962962963,0.35146493244777505,1153.1656167627884
604,191212/s3.0/u28,SOM-inh,,0.43666666666666704,-0.0562388361648624,0.48958214733006905,2.69308618585377,1207.5813136673628
605,191212/s3.0/u33,SOM-inh,,0.6133333333333331,-0.378691019041406,10.5912377711612,6.884056042802,1262.3298148583897
606,191212/s3.0/u37,,,0.8166666666666671,-0.291315076810227,8.96186695537111,1.8196723285384,1292.7617848884597
607,191212/s3.0/u39,,,0.69,0.164146568724807,3.37696831720736,0.5900012843565371,1292.7617848884597
608,191212/s3.0/u40,,,0.8366666666666671,-0.396549907190051,10.1420083862223,5.53474114441417,1207.5813136673628
609,191212/s3.0/u43,,,0.703333333333333,0.12106479451269801,3.19544758152769,0.32209253788851805,1292.7617848884597
610,191212/s3.0/u47,SOM-inh,,0.22,0.239299747498137,1.02419933477717,25.3805909645518,1216.1696286747876
611,191212/s3.0/u58,,,0.6966666666666671,0.11884015652088,15.0829562594268,0.350356210263397,430.659124118239
612,191212/s3.0/u61,,,0.7,-0.0144404207027893,39.8433675966716,0.49116392767938205,430.659124118239
613,191213/s1.0/u5,,,0.7633333333333331,0.0761321900407656,13.9359698681733,0.272552718853777,1173.8135291646333
614,191213/s1.0/u8,,,0.6533333333333331,0.14003666916413302,12.2793798662009,1.12655123792894,1173.8135291646333
615,191213/s1.0/u10,,,0.79,-0.030407529792853,5.71095571095571,1.09740475364997,1362.4827657191827
616,191213/s1.0/u13,,ext,0.7866666666666671,-0.0484923228119298,5.06257496548759,5.74508094650567,1300.6874267498404
617,191213/s1.0/u14,,,0.7833333333333331,0.0197458706931219,5.74777840801664,1.11727201455455,1300.6874267498404
618,191213/s1.0/u19,SOM-inh,,0.7633333333333331,0.0275773184263316,6.69243156199678,1.37188664772631,1362.4827657191827
619,191213/s1.0/u24,,,0.85,-0.19869433136809503,0.608395509378704,12.1657622688368,1326.1041876965485
620,191213/s1.0/u32,,,0.7766666666666671,0.014731626912095001,2.39706917048791,6.19963104753758,1391.053191389531
621,191213/s1.0/u48,SOMI,proj,0.74,-0.25654585000678304,0.8319620664270561,9.04953734203306,1330.7535125373818
622,191213/s1.0/u56,,,0.7433333333333331,-0.246069823844273,0.00124420555697751,19.3637826874388,1381.342849467241
623,191213/s1.0/u59,SOMI,No-ident,0.6766666666666671,0.0881477206118278,2.33171127331711,1.48847609987683,1308.725489944884
624,191213/s1.0/u70,SOMI,proj,0.77,0.055118841708375006,0.6062268154328031,6.53300607919204,1312.7109670536927
625,191213/s1.0/u76,SOMI,proj,0.573333333333333,0.22110724484743602,0.5470487486898951,4.4500425732853,1312.7109670536927
626,191213/s1.0/u83,SOMI,local,0.73,0.101259654027604,2.06305955624757,3.20803981343318,1278.9506416104773
627,191213/s1.0/u85,,,0.8,-0.130253889986126,2.44618395303327,0.9877971265124751,1278.9506416104773
628,191213/s1.0/u94,,,0.996666666666667,-0.208406777999137,0.338421488581233,5.32338027711483,1204.6960516276758
629,191213/s1.0/u95,SOMI,No-ident,0.88,-0.15578172287358802,5.46719523650316,6.8359062191393,1204.6960516276758
630,191213/s1.0/u103,SOMI,local,0.6866666666666671,-0.0221315521620144,0.634567666879093,10.466024403985,1204.6960516276758
631,191213/s1.0/u105,SOMI,proj,0.713333333333333,-0.172308540420394,0.231458842705786,1.14916419653294,1204.6960516276758
632,191213/s2.0/u4,,,0.34,0.35783592029418304,0.34576123724021,12.02865999208,734.5590696851568
633,191213/s2.0/u11,,,0.243333333333333,0.7631449703826141,0.6620226273405471,24.1993777648959,806.2640998794866
634,191213/s2.0/u19,SOM-inh,,0.46666666666666706,-0.8259648100187371,0.508221918421886,0.24942703361769902,1123.7962809498945
635,191213/s2.0/u26,,,0.27,-0.130995458391643,0.50520059435364,5.15867964230512,1123.1282915425845
636,191213/s2.0/u31,SOM-inh,,0.276666666666667,0.5877081847097451,0.989572641474674,15.7934267738249,1123.1282915425845
637,191213/s2.0/u37,SOM-inh,,0.516666666666667,0.184577003447627,0.9288839968858231,9.0165995147439,1339.2069383804132
638,191213/s2.0/u40,,,0.82,-0.16803218669904202,7.17109458023379,6.58586478830307,1339.2069383804132
639,191213/s2.0/u60,,ext,0.77,-0.128619508380167,3.54597896165592,3.66916939548142,1338.4067860436583
640,191213/s2.0/u63,,,0.71,-0.33077875393525,4.84127648881816,4.74670688822683,1413.6870135239167
641,191213/s2.0/u72,,,0.77,-0.179502136597049,0.812266010503896,13.3236983653004,1439.5129830627257
642,191213/s2.0/u87,,,0.363333333333333,-0.0387613012676137,0.0418951858622791,0.0941545756040319,1123.1282915425845
643,191213/s2.0/u97,,,0.56,0.15434996335953402,0.12236318131942601,15.485484229804,1447.0171610194247
644,191213/s2.0/u104,,,0.27,0.0690524327276104,6.58275058275058,0.81270265258217,1447.0171610194247
645,191213/s2.0/u110,SOMI,local,0.596666666666667,0.20016735279751702,0.7135649705930831,3.72667988757361,1444.3378865016539
646,191213/s2.0/u116,,,0.39,0.778,19.3952137779113,2.65780196748925,1409.160067574985
647,191213/s2.0/u117,,,0.8066666666666671,-0.134350700878085,7.88570674409397,5.8953979005401695,1424.9582204328813
648,191213/s2.0/u123,,,0.31,-0.9813504277498231,7.06214689265537,0.85220092827511,1424.9582204328813
649,191213/s2.0/u124,,,0.7766666666666671,-0.196208219937431,6.15563298490128,1.52299155626171,1424.9582204328813
650,191213/s2.0/u135,,,0.8933333333333331,-0.266882934405599,3.06309032900793,7.42930993299958,1409.160067574985
651,191213/s2.0/u140,,,0.996666666666667,-0.26627074528423,1.65381055229867,9.1938363949189,1376.905147677236
652,191213/s2.0/u142,,ext,0.73,-0.364986407528189,17.3009023146332,0.7669808354475991,1376.905147677236
653,191213/s3.0/u2,SOM-inh,,0.37,0.6095289169286451,1.85607561961266,111.406336790146,189.45910097077535
654,191213/s3.0/u3,SOM-inh,,0.25666666666666704,-0.31396991290889903,1.7586980747574699,90.8409952766339,477.9862857021281
655,191213/s3.0/u4,,,0.23666666666666702,-0.273880693336625,13.0081300813008,0.34506295255311203,477.9862857021281
656,191213/s3.0/u9,,,0.996666666666667,-0.538866877728104,0.24888766359577602,8.11420761155197,992.8817050861269
657,191213/s3.0/u18,,,0.5133333333333331,0.440563457079825,1.19911250716725,6.13986943017871,992.8817050861269
658,191213/s3.0/u21,,,0.6533333333333331,0.167534611582024,3.43494290081827,3.08893081367613,1345.7569811500716
659,191213/s3.0/u22,SOM-inh,,0.23666666666666702,-0.5000602338844721,0.500797255832027,3.9724065356038603,1345.7569811500716
660,191213/s3.0/u32,,,0.41333333333333305,-0.856374299204526,0.240740207096613,26.2927513392364,1462.3540164993885
661,191213/s3.0/u34,,,0.616666666666667,-0.27448729549884,8.51414627712194,6.50327305531708,1500.784822604161
662,191213/s3.0/u36,,,0.8633333333333331,-0.14695939890075402,5.44649730561971,1.20981162455743,1508.9470069934712
663,191213/s3.0/u43,SOM-inh,,0.7933333333333331,-0.005966449845986,5.03404215631412,2.97381526382137,1508.9470069934712
664,191213/s3.0/u54,,,0.4,-0.057743861876344296,15.5873665076119,0.715244407658698,1508.1455471097722
665,191213/s3.0/u59,SOMI,proj,0.516666666666667,0.298710787014459,0.569838426140173,20.3241736531931,1500.302062393875
666,191213/s3.0/u61,,,0.636666666666667,0.100471658589978,6.20432513049963,2.17546624685105,1500.302062393875
667,191213/s3.0/u67,SOM-inh,,0.77,-0.10850965388422801,0.73729728520203,1.58833522705508,1460.5180469218915
668,191213/s3.0/u73,SOMI,local,0.45,0.41474110481123,0.13466517188325902,13.634169207091,1500.302062393875
669,191213/s3.0/u78,,,0.93,-0.376646655555651,6.0153776571687,4.19722027741876,1336.069030736428
670,191216/s1.0/u2,,,0.59,0.163707610464177,4.18734708144006,3.16611494762629,1468.8555522335291
671,191216/s1.0/u3,SOM-inh,,0.6000000000000001,0.183411030655274,9.07346012912232,0.8942336120966381,1533.136716377407
672,191216/s1.0/u13,,,0.36,0.18183421354402501,6.83760683760684,0.00833291853916605,1533.136716377407
673,191216/s1.0/u15,,,0.7766666666666671,-0.131423815531064,4.13833528722157,3.6909273849479503,1550.0909277209078
674,191216/s1.0/u16,,,0.586666666666667,0.294658879083935,0.0318509883361681,8.18070389385062,1550.0909277209078
675,191216/s1.0/u17,,,0.58,0.389549877718436,0.253073029645698,0.9993946967973151,1550.0909277209078
676,191216/s1.0/u20,SOM-inh,inh,0.5,0.21895884945794403,0.0163705092716612,4.32927859435716,1550.0909277209078
677,191216/s1.0/u22,SOM-inh,,0.823333333333333,-0.16584273446296102,3.18223866790009,1.7876887906024201,1550.0909277209078
678,191216/s1.0/u26,,ext,0.6866666666666671,-0.167109568504363,7.38909490454608,0.5966369674042891,1555.269088865437
679,191216/s1.0/u32,,,0.6766666666666671,0.0021493825008069402,7.36579275905119,0.341094132203197,1559.478463853615
680,191216/s1.0/u38,,,0.86,-0.21370657910241303,2.60335582079225,2.99929514619717,1555.269088865437
681,191216/s1.0/u48,SOM-inh,,0.8733333333333331,0.151802935734157,1.18012764084507,7.6059353353607,1555.269088865437
682,191216/s1.0/u53,,,0.693333333333333,-0.0704345187067813,1.99930155404226,0.533306786506627,1539.2792971693982
683,191216/s1.0/u66,,ext,0.7633333333333331,-0.24617274039657,8.50800816940772,3.1915078005006,1531.1735063670337
684,191216/s1.0/u68,SOM-inh,inh,0.62,0.18081546564237203,0.0182287951558958,2.49791455482345,1531.1735063670337
685,191216/s1.0/u72,SOM-inh,,0.53,-0.455947808157848,4.95756172839506,0.9701279776989361,1531.1735063670337
686,191216/s1.0/u74,SOM-inh,,0.42,-0.137033755008958,1.5274250653419101,11.5616467091416,1514.425287528989
687,191216/s1.0/u76,,,0.77,-0.109879824519404,13.1531531531532,0.133326696626657,1531.1735063670337
688,191216/s1.0/u80,SOMI,No-ident,0.71,-0.46705964985472104,3.5099087423727,3.18373040986404,1516.9325682581082
689,191216/s1.0/u89,SOM-inh,,0.713333333333333,0.0357643428968208,0.39665970772442605,3.12873314750555,1516.9325682581082
690,191216/s1.0/u100,,,0.726666666666667,-0.23950955118650602,10.0551699590675,1.0588361823767,1514.425287528989
691,191216/s1.0/u119,SOM-inh,,0.886666666666667,-0.6860579069141111,0.35756758584207404,10.3117344568339,1467.0519645411482
692,191216/s1.0/u125,,inh,0.67,0.34535801151821105,0.010850694444444399,5.56416747255248,1467.0519645411482
693,191216/s1.0/u129,,ext,0.67,0.15353821763750602,1.4816271675353199,2.04989796063485,1454.1900563091526
694,191216/s1.0/u139,,,0.8933333333333331,-0.00886559359658492,15.2094717668488,0.17323713887481,1431.9284721429997
695,191216/s1.0/u144,,,0.81,-0.0807214704060058,2.24561403508772,0.23498830280448302,1406.4023274548103
696,191216/s1.0/u145,,,0.95,-0.559663263606347,13.6507936507937,0.013888197565276799,1406.4023274548103
697,191216/s1.0/u149,,,0.9466666666666671,-0.193399263765996,3.09781455548483,0.5210851726491841,1362.9446504561035
698,191216/s2.0/u16,,,0.323,0.17200000000000001,0.26530225506916805,8.14379540462916,806.2016138754316
699,191216/s2.0/u18,SOM-inh,,0.22666666666666702,0.757,0.45273237866889604,23.8605285943572,806.2016138754316
700,191216/s2.0/u32,SOM-inh,,0.327,-0.764,0.0337723741979061,0.13999303145799,857.015333650952
701,191216/s2.0/u58,,,0.22666666666666702,0.783,0.43426455818818205,18.6207397676205,1072.3021182720645
702,191216/s2.0/u69,SOM-inh,,0.383333333333333,-0.308575922308978,0.10443316505456501,17.1339779734753,1072.3021182720645
703,191216/s2.0/u74,,,0.55,0.287226017380317,0.122609122118686,2.16544776437795,1072.3021182720645
704,191216/s2.0/u76,,,0.23333333333333303,0.728,0.520972578489107,9.40064316798453,806.2016138754316
705,191216/s2.0/u86,,,0.2,0.366280931946983,1.05950224549249,6.44245708658058,1111.2201449907288
706,191216/s2.0/u101,SOM-inh,ext,0.71,0.165030936292361,7.88094346686634,0.300277707383004,1111.2201449907288
707,191216/s2.0/u103,,,0.9766666666666671,-0.0861588198085925,0.0280938334035679,1.25104883668013,1111.2201449907288
708,191216/s2.0/u104,,,0.203333333333333,-0.26869579129327903,0.15448603683897802,4.13534970703681,1111.2201449907288
709,191216/s2.0/u106,SOM-inh,,0.2,0.312925469158419,1.18886635113816,5.05974813698163,1111.2201449907288
710,191216/s2.0/u138,SOM-inh,,0.39,0.582693535295113,0.111100473831702,5.62305343022925,1219.987936136541
711,191216/s2.0/u156,,,0.186666666666667,-0.243182707714854,0.31026544085136204,12.5988173033165,1219.987936136541
712,191216/s2.0/u171,,,0.20666666666666703,0.36817856897105,1.13806507513705,13.449330522214,1242.681972250492
713,191216/s2.0/u196,,,0.17666666666666703,-0.16948629712173802,0.113960113960114,0.44331126628363404,1242.681972250492
714,191216/s2.0/u220,,,0.406666666666667,0.5181057883894971,0.16187304057405202,24.2415710862393,1239.1864570225111
715,191216/s2.0/u238,,,0.543333333333333,0.27830666586408803,0.039277297721916696,2.3104405469594402,1186.0177017913124
716,191216/s2.0/u245,,,0.963333333333333,-0.595863031301831,9.56521739130435,0.32502587007940503,1142.7761161197218
717,191216/s2.0/u247,SOM-inh,,0.307,-0.493,5.21047983514866,2.09369456411556,1111.227508930206
718,191216/s2.0/u251,,,0.37,0.573226481859317,1.59975941066258,30.780114884271,1135.2049526108196
719,191216/s2.0/u255,,,0.813333333333333,-0.303293624867435,6.84931506849315,0.38109214119119406,1112.6102132296755
720,191216/s3.0/u6,SOM-inh,,0.34333333333333305,0.377153926106964,1.32538731722572,135.367500316777,854.6968560122444
721,191216/s3.0/u8,SOM-inh,,0.32666666666666705,-0.20625927287364,1.33992379160652,90.9148504815003,793.207921256735
722,191216/s3.0/u10,SOM-inh,,0.5466666666666671,0.284372097275561,0.00681059728938228,3.31130416877851,727.1775681595966
723,191216/s3.0/u14,,,0.5700000000000001,0.39206882036344304,0.0,0.67496640167245,609.4820403354447
724,191216/s3.0/u15,,,0.603333333333334,-0.37546869313221504,0.283181808548965,10.6235613068086,513.3366531439713
725,191218/s1.0/u6,SOM-inh,,0.313333333333333,0.45145520080226903,1.596170008293,33.7671504252894,665.6055311436634
726,191218/s1.0/u12,,,0.586666666666667,0.0606384092093987,8.91089108910891,0.345964830149377,665.6055311436634
727,191218/s1.0/u17,,,0.243333333333333,-0.499358219310622,3.34894860568205,6.76658525264638,665.6055311436634
728,191218/s1.0/u18,,,0.8266666666666671,0.08348401604061009,1.03559870550162,1.0091179188147401,889.7248266774866
729,191218/s1.0/u19,,ext,0.85,-0.46480254503899104,6.81511470985155,0.355972077302458,716.659887072243
730,191218/s1.0/u34,SOM-inh,,0.43,0.422038132804647,1.49092713556285,51.3592729555177,803.2571905831298
731,191218/s1.0/u35,,,0.5233333333333331,-0.412430977996579,0.0529258046376236,1.53110881442142,803.2571905831298
732,191218/s1.0/u37,,ext,0.73,-0.514632666664356,6.48062015503876,0.18298966222777,716.659887072243
733,191218/s1.0/u44,SOM-inh,ext,0.8066666666666671,-0.457432617282495,0.08014279989800009,3.2729723917993,889.7248266774866
734,191218/s1.0/u47,,ext,0.9430000000000001,-0.462394770237033,0.17721341467301602,12.8845707868467,889.7248266774866
735,191218/s1.0/u55,SOM-inh,inh,0.22,-0.265933261858512,1.3024484342826201,114.853771708663,980.702284698487
736,191218/s1.0/u57,,,0.573333333333333,0.009647293389111621,8.5362660382299,0.9292443785003921,1033.283451202343
737,191218/s1.0/u63,,,0.6000000000000001,-0.273468319960854,1.11882716049383,0.277257646010981,889.7248266774866
738,191218/s1.0/u71,,,0.203333333333333,0.0384466584433147,1.65420071874512,11.2568269491546,1033.283451202343
739,191218/s1.0/u81,SOM-inh,,0.24,0.0748813949378295,1.39710839763278,3.14475113808852,995.5285887252214
740,191218/s2.0/u4,SOM-inh,,0.493333333333333,-0.569530850879277,0.00449077426561807,5.98143822505372,568.0385079591601
741,191218/s2.0/u7,,,0.74,-0.5817566843130061,9.89729225023343,0.139045125777279,629.0370535976202
742,191218/s2.0/u12,SOM-inh,,0.243333333333333,0.5516754889380551,0.5287387343838961,26.3833923157304,691.9006230846913
743,191218/s2.0/u14,,,0.77,-0.212183960446952,21.8055555555556,0.35883129077476705,691.9006230846913
744,191218/s2.0/u15,SOM-inh,,0.48333333333333306,0.36977806062928703,0.176820898992702,21.5861313227649,777.785298714497
745,191218/s2.0/u18,,NS_ext,0.293333333333333,0.26943719806333905,11.2204263293511,0.261618032716264,839.3180430080042
746,191218/s2.0/u23,,,0.703333333333333,0.0136829402695697,10.5947026486757,0.711944154604916,839.3180430080042
747,191218/s2.0/u27,,,0.7933333333333331,-0.22035322039807903,12.1802679658952,0.9335331987088561,905.4119002614843
748,191218/s2.0/u38,SOM-inh,,0.31,0.284915462666948,0.0360100828231905,3.53607574356948,839.3180430080042
749,191218/s2.0/u41,SOM-inh,,0.7,-0.11261143084909,17.0438670019559,0.701936907451835,839.3180430080042
750,191218/s2.0/u44,SOM-inh,,0.73,0.019972349973471498,1.69179047825615,2.82204369716888,921.3564610552637
751,191218/s2.0/u47,SOMI,proj,0.186666666666667,-0.31748180844775403,1.6237929677454601,118.680426786941,951.3257526735753
752,191218/s2.0/u49,SOM-inh,,0.7633333333333331,-0.14273746699064602,56.1904761904762,0.0274759829380252,951.3257526735753
753,191218/s2.0/u51,SOM-inh,,0.6433333333333331,-0.23667620242632603,1.05924753491144,45.8116222186673,927.1576240699769
754,191218/s2.0/u52,SOM-inh,,0.5666666666666671,-0.145,1.07440976335436,0.801799138464189,927.1576240699769
755,191218/s2.0/u54,SOM-inh,,0.62,0.19889085505814702,0.868392219695809,29.0695899484306,927.1576240699769
756,191218/s2.0/u56,SOM-inh,,0.32,0.129,1.32860938883968,0.0407976716352495,921.3564610552637
757,191218/s2.0/u57,NAN,,0.51,-0.192,0.9612511293078141,24.6517849342136,892.3071336737836
758,191218/s2.0/u62,SOM-inh,,0.756666666666667,-0.198812501235298,1.23827540001576,5.09554592668831,865.2331382901174
759,191218/s2.0/u63,NAN,,0.68,0.039,1.16180634614823,5.8440583103636,892.3071336737836
760,191218/s3.0/u12,,,0.86,-0.20207677817462,0.468608120378778,4.26022807374026,707.5928977976104
761,191218/s3.0/u20,,,0.33,0.216089332793259,2.84697508896797,0.18900145839187,785.2411629872848
762,191218/s3.0/u26,SOM-inh,,0.996666666666667,-0.171498235426457,0.5352399995960451,4.56184577325576,875.9178160576976
763,191218/s3.0/u34,,ext,0.8166666666666671,-0.16728158374374302,0.885246980616711,2.5819097906307897,867.5395222967103
764,191218/s3.0/u37,,,0.58,0.31089460115382,0.33372853818117904,9.40681232389628,874.0058880082295
765,191218/s3.0/u40,,,0.21,0.00262111769900285,1.4402944778812299,76.483960384263,911.2794153576788
766,191218/s3.0/u41,,,0.9233333333333331,0.060198897856017695,1.07013506917527,4.90987489047074,911.2794153576788
767,nan/snan/u47,,,0.746666666666667,0.181703384723249,1.36986301369863,1.21726930470887,911.2794153576788
768,191218/s3.0/u50,,,0.7733333333333331,-0.17209713604929203,11.7119685737819,1.3321688697224299,865.9029073374336
769,191218/s3.0/u56,,,0.47,0.0645072631528492,5.49429771770359,6.39749014429116,865.9029073374336
770,191218/s3.0/u62,SOMI,local,0.5266666666666671,-0.405893442157617,0.996613449443638,0.882561876191112,865.9029073374336
771,191218/s3.0/u66,SOMI,No-ident,0.5700000000000001,-0.46806432112475305,1.96078431372549,1.9899272491478799,865.9029073374336
772,191218/s3.0/u69,SOMI,local,0.6533333333333331,-0.259115380309945,1.65525114155251,0.741018933783103,865.9029073374336
773,200214/s1.0/u5,,,0.6666666666666671,0.046174598627489696,0.29867169692682505,3.6892525281368798,1984.7556743804769
774,200214/s1.0/u10,SOM-inh,,0.45,-0.33242561136069104,0.740637987684139,13.8873054551925,1997.4550568352254
775,200214/s1.0/u11,,,0.42,-0.29679080002249203,0.567454095375938,5.80746470099668,1997.4550568352254
776,200214/s1.0/u13,,,0.7533333333333331,-0.250812902096823,0.42606388406980306,5.21423236377468,1997.4550568352254
777,200214/s1.0/u15,,ext,0.82,-0.21152760681075103,6.37066652638224,2.96227249747219,1997.4550568352254
778,200214/s1.0/u22,SOM-inh,,0.46333333333333304,-0.286232219299459,0.502096667402339,3.66334365520728,2034.436348407414
779,200214/s1.0/u23,,,0.39,-0.862420605828291,6.11620795107034,0.29904846164957405,2034.436348407414
780,200214/s1.0/u24,,,0.39666666666666706,-0.8803486424629611,5.12820512820513,0.23039897202561502,2034.436348407414
781,200214/s1.0/u26,,,0.84,-0.119651554206224,0.0071592210767468505,1.0866367843902,2034.436348407414
782,200214/s1.0/u32,,,0.69,-0.149255502906636,4.47199468673899,2.25226750204632,2034.5870069546058
783,200214/s1.0/u33,SOMI,No-ident,0.5366666666666671,0.0830411246167474,0.10027394428076701,6.90303099398319,2034.5870069546058
784,200214/s1.0/u34,,ext,0.65,-0.8163065157404591,13.1001371742112,0.8647014480716451,2038.8202730414425
785,200214/s1.0/u39,,,0.823333333333333,-0.24433626265282501,6.78926816979469,2.00306045067167,2034.5870069546058
786,200214/s1.0/u43,,ext,0.8166666666666671,-0.33156902590832904,7.57149267735487,2.30351951827242,2059.3116664814875
787,200214/s1.0/u45,,,0.606666666666667,0.200025658661164,0.0044401593382894,11.9374879628292,2014.8846760670458
788,200214/s1.0/u48,,,0.583333333333333,0.214369783390426,0.000356281419567688,11.7097141615088,2034.5870069546058
789,200214/s1.0/u53,,,0.56,0.0411258510750087,0.16090104585679801,1.47361301699649,2034.5870069546058
790,200214/s1.0/u54,,,0.76,-0.15059379426173,33.8589211618257,0.968616086475035,2014.8846760670458
791,200214/s1.0/u58,,,0.803333333333334,0.035659748805396005,4.71698113207547,1.55119634431123,2026.4674182578563
792,200214/s1.0/u59,,,0.7933333333333331,-0.18801059841207,30.0,0.121199270779948,2026.4674182578563
793,200214/s1.0/u62,,,0.303333333333333,-0.21260480480719102,1.39095876800795,0.0512520162261062,1980.5141338710205
794,200214/s2.0/u4,SOM-inh,,0.243333333333333,0.26384363720937204,0.8064847291663281,19.7268540252299,1283.5603147323977
795,200214/s2.0/u36,SOMI,No-ident,0.576666666666667,-0.0194736170651938,0.0197375662821637,18.9563650660549,1264.286882015669
796,200214/s2.0/u37,,ext,0.93,-0.430066054045785,7.53259767080935,6.78183172320324,1264.286882015669
797,200214/s2.0/u43,,,0.30000000000000004,0.7304263418655541,0.24220001525669402,9.80515419210964,1567.14244480122
798,200214/s2.0/u57,,,0.6233333333333331,0.0290621307162478,0.37933650596592905,4.88680921686167,1703.9517445846166
799,200214/s2.0/u59,,,0.5466666666666671,0.0666662848385609,0.00889711377629097,1.01939790071742,1703.9517445846166
800,200214/s2.0/u61,,,0.5666666666666671,0.0485102774377212,0.0383575484848768,7.2124282283692,1703.9517445846166
801,200214/s2.0/u64,,,0.5666666666666671,-0.501867300988972,0.344933312892841,3.01634572560065,1703.9517445846166
802,200214/s2.0/u69,,,0.31666666666666704,0.6872521099531841,0.18577663540699102,7.71131253310222,1639.248511278209
803,200214/s2.0/u90,,,0.606666666666667,0.250518752498864,0.700902168786524,10.8221688574317,1709.5450922364912
804,200214/s2.0/u95,SOM-inh,,0.44,0.0131869953339538,0.0678886625933469,11.7616567061288,1709.5450922364912
805,200214/s2.0/u96,,,0.5133333333333331,-0.233326474923698,0.0324548959351511,24.5381908225248,1709.5450922364912
806,200214/s2.0/u99,,,0.46,-0.16536537654157402,0.0369758670840831,0.823793875487505,1709.5450922364912
807,200214/s2.0/u103,,,0.443333333333333,-0.0151346037290455,0.0516002728392109,5.5211116929077,1678.3262534924077
808,200214/s2.0/u109,,,0.45666666666666705,0.0037312814243157,0.0113477323448198,3.51711083826857,1678.3262534924077
809,200214/s2.0/u112,,,0.626666666666667,0.0489125180629921,0.0171353502275194,7.43977062172296,1678.3262534924077
810,200214/s2.0/u117,,,0.5566666666666671,0.0907486662062094,0.0,0.678031260532524,1678.3262534924077
811,200214/s2.0/u118,SOM-inh,,0.26,0.5832201102236281,1.7329731736868799,16.8253888765174,1610.1041459930116
812,200214/s2.0/u123,,,0.6566666666666671,-0.0694833319553648,0.40658645489777,13.3922929004767,1678.3262534924077
813,200214/s2.0/u134,,,0.27,0.551894085736059,1.46696217621835,22.6134240033223,1598.765777812203
814,200214/s2.0/u149,,,0.8733333333333331,-0.125458225342473,50.5747126436782,0.120371707833791,1625.6732920350928
815,200401/s1.0/u2,,,0.26,0.42622708181565805,1.63455925277291,1.77554321460712,312.6990807751248
816,200401/s1.0/u6,,,0.42,0.35431969073888603,2.27152667723191,1.08015645213454,312.6990807751248
817,200401/s1.0/u9,,,0.73,-0.0634735723049453,38.4615384615385,0.244703635609427,312.6990807751248
818,200401/s1.0/u15,,,0.673333333333333,0.181873967958934,34.2857142857143,0.32906801879606,179.75493993247213
819,200401/s1.0/u18,,,0.27,0.817493586198613,1.26582278481013,0.6978585163676251,179.75493993247213
820,200401/s1.0/u20,SOM-inh,,0.6666666666666671,0.06425121783692,21.2040725984949,0.6057470992763291,57.923200646664796
821,200401/s1.0/u21,,,0.72,0.18876743611639601,49.1228070175439,0.44366882136185204,57.923200646664796
822,200401/s1.0/u22,,,0.726666666666667,0.0127628228638022,48.8584474885845,0.39548062320715405,57.923200646664796
823,200401/s1.0/u35,SOM-inh,,0.22,0.5741918478100281,0.8739869979517321,17.7636713257214,-81.84138189197239
824,200401/s2.0/u1,SOM-inh,,0.21333333333333301,1.11571423794743,1.37394449960188,40.6570559016255,314.14788669949587
825,200401/s2.0/u8,SOM-inh,,0.486666666666667,0.40532646931841304,1.05535490150875,6.68122678958567,361.198967648976
826,200401/s2.0/u16,,,0.7066666666666671,-0.0327082318241153,180.952380952381,0.15572049538781702,272.40028369920407
827,200401/s2.0/u18,SOM-inh,,0.443333333333333,0.375809240674136,0.0916215376057329,10.1225251752042,1.0785906168535435
828,200401/s2.0/u37,,,0.44666666666666704,0.372196478525586,0.0648164515938955,1.2820163535631899,-126.59122528733673
829,200401/s2.0/u39,,,0.356666666666667,0.0973130259775217,1.2708458910990599,5.30601715879617,-126.59122528733673
830,200401/s2.0/u41,,,0.616666666666667,0.39374356978513,30.9523809523809,0.22163393258900901,-126.59122528733673
831,200402/s1.0/u2,,,0.543333333333333,0.37463083645772105,1.32788099828489,14.2627117652565,1317.1955081199374
832,200402/s1.0/u3,,,0.56,0.24370237344438503,0.0055550842150767,16.7367188474978,1317.1955081199374
833,200402/s1.0/u5,,ext,0.703333333333333,-0.337092331472551,5.63657738378928,3.4843282010483,1317.1955081199374
834,200402/s1.0/u18,,,0.63,-0.0474163483664502,5.74416608132366,0.5520813833770121,1480.6640001976677
835,200402/s1.0/u19,SOM-inh,ext,0.83,-0.148628357977449,0.703616540992268,7.90206763482366,1480.6640001976677
836,200402/s1.0/u25,SOMI,proj,0.6233333333333331,0.151453830547398,0.47851146078029,39.3829341071191,1536.9660906049548
837,200402/s1.0/u46,SOM-inh,ext,0.723333333333333,-0.09414935964524179,6.96027858453625,0.298587061649819,1536.9660906049548
838,200402/s1.0/u56,SOMI,proj,0.49666666666666703,-0.089710821412602,0.12603294809018,9.08557773305878,1593.7460972873266
839,200402/s1.0/u57,,,0.726666666666667,-0.1005920818959,6.20440592271578,0.313211734057157,1609.5618919421534
840,200402/s1.0/u60,,,0.40333333333333304,-0.12518241374240202,6.39261957841698,7.47077015474853,1609.5618919421534
841,200402/s1.0/u62,SOM-inh,,0.726666666666667,-0.0604909018695622,1.12618450992252,0.351303522021353,1609.5618919421534
842,200402/s1.0/u66,,,0.69,0.0781464681773088,0.0279265168348329,0.022616106567898298,1609.5618919421534
843,200402/s1.0/u69,,,0.726666666666667,-0.17175502728847702,7.1399919775371,0.00150774043785989,1609.5618919421534
844,200402/s1.0/u73,SOMI,proj,0.5033333333333331,0.0211434164647892,0.85628662980857,10.4554260663394,1625.7962338609411
845,200402/s1.0/u85,SOMI,proj,0.6433333333333331,0.218198282973872,0.0494060590522583,9.22816828903033,1614.435357964001
846,200402/s1.0/u86,,,0.33,0.0743118411991228,3.03872521771354,2.787058199384,1614.435357964001
847,200402/s1.0/u87,,,0.68,0.05618783789872,2.7173563440208,3.28988963541027,1614.435357964001
848,200402/s1.0/u90,,,0.73,-0.613071784513881,5.85963510454122,0.353429583177337,1614.435357964001
849,200402/s1.0/u94,,,0.6866666666666671,-0.173689331795347,4.79603574904876,2.22994810759477,1614.435357964001
850,200402/s1.0/u100,,ext,0.766666666666667,-0.54433264593647,8.51581508515815,0.6799909374748081,1618.335127704675
851,200402/s1.0/u104,,,0.42,0.389245657538125,0.00280117929648382,3.58060729439661,1609.9284636424352
852,200402/s1.0/u108,,,0.5566666666666671,-0.00205206015187739,0.0843477864405234,5.75278364065439,1550.1058909390324
853,200402/s1.0/u112,,,0.673333333333333,-0.7381718361254931,5.12354231612978,1.19069207849744,1612.861138855555
854,200402/s1.0/u124,,,0.6966666666666671,-0.25367932245956704,4.00916380297824,0.7636705317760321,1609.9284636424352
855,200402/s1.0/u126,SOMI,local,0.48333333333333306,0.21472793279650101,0.00411184210526316,15.7898117354876,1609.9284636424352
856,200402/s1.0/u140,,,0.61,-0.5794169452326821,5.7057057057057,0.0022616106567898303,1585.9517836843452
857,200402/s1.0/u145,,,0.30000000000000004,-0.9975347187657571,6.96517412935323,0.643051296747241,1580.3327265336668
858,200402/s1.0/u147,,,0.5700000000000001,0.0680610170218226,0.47879965363429305,0.29249344814676104,1580.33272653367
859,200402/s1.0/u148,,,0.66,-0.36086982324241,2.59587020648968,0.17549606888805702,1580.33272653367
860,200402/s1.0/u157,,ext,0.6666666666666671,-0.38780126986751,7.764258316041,4.52511738737052,1550.10589093903
861,200402/s1.0/u160,,,0.69,-0.940263718255901,5.37447486600029,0.9619383993546071,1580.33272653367
862,200402/s1.0/u165,,,0.186666666666667,-0.44022944167054806,1.45951163439551,101.58297454137,1333.09070227104
863,200402/s2.0/u1,,,0.28333333333333305,0.46025125432950204,0.18459857194544702,12.3858788063147,842.6604529912586
864,200402/s2.0/u3,,,0.596666666666667,-0.632346144714065,2.83687943262411,0.009800312846089251,1111.8206853473587
865,200402/s2.0/u4,SOM-inh,,0.5566666666666671,-0.564395546961664,1.49714200778531,79.4307817473345,1111.8206853473587
866,200402/s2.0/u5,,,0.18333333333333302,-0.0989482987334222,2.07013096746937,1.28233324239983,1255.6552253452999
867,200402/s2.0/u7,SOM-inh,,0.286666666666667,0.452241352926717,0.16728802217761202,13.551571055484601,1255.6552253452999
868,200402/s2.0/u13,,,0.583333333333333,0.16470108264166503,0.145743975646205,9.22085595282666,1402.0867143787607
869,200402/s2.0/u14,,,0.68,-0.748707502272371,0.762673844773441,0.6302355030254321,1402.0867143787607
870,200402/s2.0/u15,,ext,0.7766666666666671,-0.703065956779173,0.0,0.0557863962008157,1402.0867143787607
871,200402/s2.0/u17,,,0.6433333333333331,-0.043924715612611596,2.91347381864623,1.39178132409834,1402.0867143787607
872,200402/s2.0/u21,,,0.693333333333333,-0.6599317281421021,5.32561934431093,1.86205944075696,1402.08671437876
873,200402/s2.0/u23,SOM-inh,,0.45666666666666705,-0.28277093531137404,1.08681434086654,12.9854903750156,1402.08671437876
874,200402/s2.0/u30,,,0.293333333333333,0.441768828276807,0.226033247913792,0.0,1452.1974171963286
875,200402/s2.0/u33,SOMI,local,0.573333333333333,0.35324699329909903,0.22682955947311903,3.28080151004617,1534.5108281653336
876,200402/s2.0/u36,,,0.33,-0.084,0.766283524904214,0.0022616106567898303,1452.1974171963286
877,200402/s2.0/u37,,,0.583333333333333,0.0523038565824962,1.27849600958221,5.26000717583926,1452.1974171963286
878,200402/s2.0/u38,SOM-inh,,0.5266666666666671,-0.379624833718529,1.3540802648663601,17.8539083949178,1545.3957233684223
879,200402/s2.0/u43,SOM-inh,,0.606666666666667,0.16999990360733802,0.26483395073763605,12.6808509526206,1545.3957233684223
880,200402/s2.0/u44,,,0.746666666666667,-0.771342213726093,1.33333333333333,0.0,1545.3957233684223
881,200402/s2.0/u46,,ext,0.716666666666667,-0.130155373892782,6.32747655492077,1.59287056969924,1545.3957233684223
882,200402/s2.0/u52,,,0.663333333333333,0.0461272187123745,0.152229424474563,6.17947418456874,1534.5108281653336
883,200402/s2.0/u55,SOMI,local,0.63,0.24951108509087402,0.93148132927865,4.49532811547925,1534.5108281653336
884,200402/s2.0/u60,,,0.5666666666666671,0.32755591011864305,0.017683465959328,15.2194090852365,1534.51082816533
885,200402/s2.0/u62,,,0.6333333333333331,-0.35012752825458704,1.8451138651349202,1.93518485199316,1595.3409267706215
886,200402/s2.0/u64,,,0.6233333333333331,0.26283624417080803,0.23156724712856602,0.47116888683121405,1595.3409267706215
887,200402/s2.0/u65,,,1.2429999999999999,-0.482,1.96078431372549,0.289486164069098,1595.3409267706215
888,200402/s2.0/u66,,ext,0.65,-0.444551593434916,1.91355496816947,0.404828307565379,1595.3409267706215
889,200402/s2.0/u75,,,0.73,-0.18703370362117203,5.18462900927958,0.547206492574566,1564.8154998750324
890,200402/s2.0/u77,,,0.823333333333333,0.18386898457390102,0.0,0.015077404378598799,1564.8154998750324
891,200402/s2.0/u78,SOMI,proj,0.68,0.0899507208913091,1.59345503578467,0.689791250320897,1564.8154998750324
892,200402/s2.0/u79,SOMI,No-ident,0.6766666666666671,0.11276805689537,0.0276601010321585,17.2937828222529,1564.8154998750324
893,200402/s2.0/u82,,,0.703333333333333,0.115116637683112,0.5050505050505051,9.37286843195598,1564.8154998750324
894,200402/s2.0/u87,,,0.85,-0.603960749074645,10.0910042683418,1.3028145669537001,1591.0710763939494
895,200402/s2.0/u90,,ext,0.83,-0.584247731341491,7.08691030986837,4.55680417758642,1591.0710763939494
896,200402/s2.0/u92,,,0.756666666666667,-0.235440872239485,8.22305731428544,4.62139648071883,1570.7291866575881
897,200402/s2.0/u93,SOM-inh,,0.6433333333333331,0.0932339315965766,5.22832069016808,0.9761968831898171,1570.7291866575881
898,200402/s2.0/u94,,,0.6966666666666671,0.0177322975934357,0.00638583196747483,0.00150774043785989,1570.7291866575881
899,200402/s2.0/u98,,,0.8266666666666671,0.0791024290886948,0.0596006754743221,0.269337716835143,1548.7274284959294
900,200402/s2.0/u103,SOM-inh,,0.84,-0.39297746515214604,5.58196673645034,5.93069701232186,1579.3673994811413
901,200402/s2.0/u120,SOM-inh,,0.8,-0.22654030283791,0.6570703273426951,10.5730298204924,1557.7056085736726
902,200402/s2.0/u124,,,0.76,-0.172955716189424,0.23257941018906902,5.92089669947577,1516.2767505341628
903,200402/s2.0/u126,,,0.716666666666667,0.141641066450503,0.0284020307451983,2.93858611338892,1523.4618610728742
904,200402/s2.0/u127,,,0.583333333333333,-0.0602587486082679,0.17760244714523102,0.00904644262715931,1516.2767505341628
905,200402/s2.0/u129,SOMI,proj,0.7433333333333331,-0.32167427219460704,0.679793717768401,6.20962899332594,1579.3673994811413
906,200402/s2.0/u131,,,0.9833333333333331,-0.0942905101308219,0.0316555872111428,0.0022616106567898303,1516.2767505341628
907,200402/s2.0/u134,,,0.78,-0.152941384116683,0.574290016458311,5.10445525237464,1516.2767505341628
908,200402/s2.0/u136,,,0.6333333333333331,-0.13854635267138402,0.22849277357192,2.10254404059561,1516.2767505341628
909,200402/s3.0/u1,SOM-inh,,0.336666666666667,-0.14120364510774502,1.3887309292317,99.2942133096219,844.3279301225083
910,200402/s3.0/u2,SOM-inh,,0.23666666666666702,-0.12152614027233401,1.4037831706863901,84.0014968847067,937.1277401259324
911,200402/s3.0/u5,,,0.22666666666666702,0.687068744630377,0.24726912070463702,0.145028001372769,1240.4143831086355
912,200402/s3.0/u10,,,0.78,-0.17819736707567102,6.98293108585536,4.53121100087358,1399.7946886080963
913,200402/s3.0/u11,,,0.68,0.38879482680452104,0.0301130123640486,3.06630631473855,1399.7946886080963
914,200402/s3.0/u12,SOM-inh,,0.21333333333333301,0.7858019657667591,0.296756170854006,15.3059383969799,1399.7946886080963
915,200402/s3.0/u31,SOMI,local,0.6133333333333331,-0.19939010630630202,0.101502233049127,0.8445748315237741,1480.0430914598608
916,200402/s3.0/u32,,,0.65,0.200792621982288,0.049172266841501396,5.02723114002246,1399.7946886080963
917,200402/s3.0/u33,,,0.6866666666666671,0.0840519210431673,0.0,1.05089508518834,1509.188761130543
918,200402/s3.0/u37,,,0.24,0.728511261422331,0.40018671151802104,27.2282845673117,1509.188761130543
919,200402/s3.0/u47,,,0.266666666666667,0.416819234080935,0.8196721311475411,0.0007538702189299431,1513.593243217403
920,200402/s3.0/u53,SOMI,No-ident,0.673333333333333,-0.0265193279259219,0.0546182789173443,6.46669873798105,1480.0430914598608
921,200402/s3.0/u54,SOMI,local,0.7533333333333331,-0.314695752934651,0.33932464113848604,5.27706929364782,1480.0430914598608
922,200402/s3.0/u56,SOMI,local,0.36666666666666703,0.460301890836301,0.0861405035254603,26.4852817296893,1513.7654653537052
923,200402/s3.0/u59,SOMI,local,0.6666666666666671,0.31229266285453705,0.408344429649357,1.43078045051791,1471.7898991133682
924,200402/s3.0/u61,SOMI,local,0.41333333333333305,0.397679509377563,0.11053134858786401,28.7217014710119,1516.7703649289672
925,200402/s3.0/u66,,,0.606666666666667,0.10397668770415201,0.0821601349359393,0.10115398415075501,1504.8123704671982
926,200402/s3.0/u68,,,0.76,-0.128972995050807,5.23809523809524,0.11232666262056101,1504.8123704672
927,200403/s1.0/u4,,,0.25,-0.0612394710346808,0.52692145923938,11.5811171388971,404.72019655981165
928,200403/s1.0/u6,,,0.5466666666666671,-0.26135308695922405,25.9259259259259,0.0613465706095867,768.5312090286269
929,200403/s1.0/u9,,,0.62,2.55435111330939,81.9444444444445,0.0816544209409709,768.5312090286269
930,200403/s1.0/u12,,,0.56,0.28573349839510304,0.626631853785901,1.21800827464852,992.1052163821687
931,200403/s1.0/u13,,,0.66,0.122855618873886,137.5,0.0892313754321262,992.1052163821687
932,200403/s1.0/u17,SOM-inh,,0.866666666666667,-0.0931876177731891,1.54516835841526,15.452085744362,1498.4619272656241
933,200403/s1.0/u22,,,0.286666666666667,0.806172606476504,0.6133647919914791,22.514683171097,1768.3631883241799
934,200403/s1.0/u25,SOM-inh,,0.32,0.6941435042124161,0.546498593719941,24.0383748453183,1768.3631883241799
935,200403/s1.0/u27,,,0.886666666666667,-0.42143869406077705,0.0242353739518201,5.18200892300013,1768.3631883241799
936,200403/s1.0/u31,,,0.6333333333333331,-0.084362027718466,0.00184040047114252,4.27306749100594,1768.3631883241799
937,200403/s1.0/u33,,,0.53,0.29813941238896,0.178859794362339,8.12888041307875,1768.3631883241799
938,200403/s1.0/u37,,,0.34,0.864664119461195,0.7326789016929861,1.7208364532634501,1768.3631883241799
939,200403/s1.0/u38,,,0.22,0.978824369396978,0.0713393971820938,3.47335969674279,1520.3554899306955
940,200403/s1.0/u40,,,0.506666666666667,0.37787279213908204,0.183657233776566,9.25942828937244,1779.6148357472835
941,200403/s1.0/u41,SOM-inh,,0.43666666666666704,0.342408537334623,0.104929041735526,3.31980063646574,1768.3631883241799
942,200403/s1.0/u46,SOM-inh,,0.68,-0.235830144134781,0.28546203649205404,11.5218044115812,1708.543369696605
943,200403/s1.0/u47,,,0.586666666666667,0.0220176487720453,36.9565217391304,0.25096324340285503,1520.3554899306955
944,200403/s1.0/u48,,,0.5566666666666671,-0.58220811912381,0.068513414615157,4.19606225820542,1520.3554899306955
945,200403/s1.0/u51,,,0.23333333333333303,-0.39530200425182,1.55485745794642,99.4209604704855,1232.098325926935
946,200403/s1.0/u56,SOM-inh,,0.216666666666667,0.0183287071751323,1.5617319537463001,83.1145646462539,551.4968631816613
947,200403/s2.0/u1,SOM-inh,,0.253333333333333,0.24741718303120402,0.5185410990658,33.6391839822788,1309.24197666545
948,200403/s2.0/u5,SOMI,proj,0.6000000000000001,0.145872732333988,1.41413623664812,30.8665898383876,1645.9309661504662
949,200403/s2.0/u8,,,0.216666666666667,0.304,1.100088716832,7.11855929427181,1645.9309661504662
950,200403/s2.0/u9,,,0.803333333333334,0.43964700436478604,0.029137529137529098,1.21384780980906,1830.2882223284664
951,200403/s2.0/u11,,NS_ext,0.39333333333333304,-0.124,1.21716076162931,2.0437979689255,1693.086436792645
952,200403/s2.0/u15,,,0.47333333333333305,3.56007405363095,4.37626537922442,1.19922313740172,1827.9758526573078
953,200403/s2.0/u17,SOM-inh,,0.6666666666666671,-0.0962332032344506,0.0329331950139143,4.89439036565581,1866.4171575328205
954,200403/s2.0/u20,,,0.49,-0.5412630356953251,19.7103781174578,1.02058385650494,1830.2882223284664
955,200403/s2.0/u21,SOM-inh,,0.73,-0.0428581359251699,0.057424552971941496,9.67268109684248,1803.571622554904
956,200403/s2.0/u22,,,0.6533333333333331,0.15392422088440103,5.42541896813558,5.70690415498092,1830.2882223284664
957,200403/s2.0/u25,,,0.65,0.0360706547501024,0.0646412411118294,6.10214456196181,1803.571622554904
958,200403/s2.0/u26,,,0.713333333333333,-0.14030290706634702,8.17120622568093,0.8047554671784881,1866.4171575328205
959,200403/s2.0/u30,,,0.5700000000000001,-0.5676286281571761,21.763085399449,0.147231769463008,1821.4890016630036
960,200403/s2.0/u31,,,0.75,-0.498864442116188,4.16755463995643,6.8589713590415595,1821.4890016630036
961,200403/s2.0/u33,,,0.45,0.41446440696123904,1.02947398110281,2.67359508638508,1821.4890016630036
962,200403/s2.0/u34,,,0.713333333333333,0.0870190085358975,0.0552686346531695,11.2609995795343,1803.571622554904
963,200403/s2.0/u39,,,0.703333333333333,0.124952011208681,0.17397355601948503,0.44838766154643406,1803.571622554904
964,200403/s2.0/u41,,,0.6566666666666671,1.12084004147942,158.407317729352,1.61453019922503,1581.9425152308186
965,200403/s2.0/u42,SOM-inh,,0.5233333333333331,-0.18347764920672902,0.0200616896958146,6.44948053163609,1581.9425152308186
966,200403/s2.0/u50,,,0.6866666666666671,1.05633963094369,45.6093189964158,0.214495195307625,1298.8618596593942
967,200403/s2.0/u52,,,0.586666666666667,0.490992812530304,29.3307716938841,0.9413910108089311,1298.8618596593942
968,200403/s2.0/u55,,,0.683333333333333,0.00909672582496993,0.132025936097934,10.0853762082161,1157.6993579543923
969,200403/s2.0/u56,,,0.61,0.20087454634345603,48.6707566462168,0.21638608542290602,1157.6993579543923
970,200403/s2.0/u57,,,0.6433333333333331,-0.138791102794211,24.0530303030303,0.13607784753399202,1157.6993579543923
971,200403/s2.0/u60,,,0.65,0.291491366689955,4.67625899280576,1.03341086672331,1157.6993579543923
972,200403/s2.0/u69,,,0.31,0.290706914124693,104.276729559748,0.38927187532265,1298.8618596593942
973,200403/s2.0/u75,SOM-inh,,0.486666666666667,0.0056949911424452205,1.44112768898341,86.3891586328466,557.4230842392063
974,200403/s3.0/u3,SOM-inh,,0.7833333333333331,0.169901172273749,0.34698505909242805,12.0946040808686,2085.068136477747
975,200403/s3.0/u7,,,0.79,-0.267320660555038,9.09090909090909,0.9323228659678021,2127.2472110049225
976,200403/s3.0/u10,,,0.76,-0.155086727193597,9.48583327795131,4.12973959421809,2061.231930678908
977,200403/s3.0/u14,SOM-inh,inh,0.54,-0.485704779202047,0.21046957501807,12.7380896667915,2045.952796142842
978,200403/s3.0/u15,SOM-inh,,0.78,-0.16965725743818902,4.7351120253292205,3.28427231199869,2045.952796142842
979,200403/s3.0/u18,,,0.7866666666666671,0.0779040127500479,21.677559912854,0.733671065768127,1846.9019537778777
980,200403/s3.0/u20,,,0.7766666666666671,-0.0481509810016291,71.4285714285714,0.052405076126294796,1735.1889877912233
981,200403/s3.0/u25,,,0.673333333333333,-0.0028180325918352,43.8818565400844,0.475714770272523,1134.5317811376053
982,200403/s3.0/u28,,,0.276666666666667,0.48407209414920604,1.30630786970086,18.9203977681895,1134.5317811376053
983,200403/s3.0/u29,,,0.28333333333333305,0.44595057704727903,1.37167862109384,21.6876857987783,1134.5317811376053
984,200403/s3.0/u31,SOM-inh,,0.293333333333333,0.38867060732186504,1.38764086127008,40.3933451890678,1134.5317811376053
985,200403/s3.0/u32,,,0.22,-0.24475458520293203,18.6320754716981,0.166751132838786,1395.2357741667845
986,200403/s3.0/u41,SOM-inh,,0.953333333333333,-0.375890471080768,0.006448522367160441,11.203717786721601,-3.648516728593422
987,200404/s1.0/u1,,ext,0.6866666666666671,0.107040741865634,6.28479832046017,9.42161980546239,1801.4769058646925
988,200404/s1.0/u2,,,0.703333333333333,-0.0979440694885321,10.9420289855072,0.982870302407516,1801.4769058646925
989,200404/s1.0/u6,SOM-inh,,0.68,-0.046370655180706,0.011500531899600399,1.30858228126835,1801.4769058646925
990,200404/s1.0/u13,,ext,0.703333333333333,-0.0493861210104971,6.20343375445416,0.0303921388725778,1827.1396598807382
991,200404/s1.0/u16,SOMI,proj,0.726666666666667,0.0113578004936535,0.0946140889565855,19.092550165777,1842.5361631878275
992,200404/s1.0/u18,,ext,0.71,-0.11853571211706,5.56501987507098,3.30070096887845,1839.3530918265858
993,200404/s1.0/u27,SOMI,local,0.693333333333333,0.153070049024068,9.71015418689837,6.5487505047814,1848.2843595952038
994,200404/s1.0/u28,,,0.67,-0.015360195449986002,5.7742782152231005,0.0,1848.2843595952038
995,200404/s1.0/u31,SOMI,No-ident,0.77,0.0754038505842015,0.0655952771400459,0.6058826274897361,1842.5361631878275
996,200404/s1.0/u32,,,0.683333333333333,-0.23131527340513502,0.0,0.008601548737522021,1848.2843595952038
997,200404/s1.0/u35,,,0.7933333333333331,-0.1539393143751,7.18737543935935,2.36198528332355,1824.0313209530877
998,200404/s1.0/u39,,,0.6966666666666671,-0.0926806809523482,15.6062212796041,0.553701348567175,1834.1119186346568
999,200404/s1.0/u45,,,0.22333333333333302,1.12074067333241,20.3674540682415,0.42324815126077203,1834.1119186346568
1000,200404/s1.0/u46,,,0.693333333333333,-0.13609306218893302,15.3333973558693,3.53064903846154,1812.6179739809731
1001,200404/s1.0/u65,,,0.803333333333334,-0.30602471840857504,7.09048195344202,0.100924838520258,1758.6448942223267
1002,200404/s1.0/u67,,,0.84,-0.672450548539955,8.58905897709743,2.08845603347035,1758.6448942223267
1003,200404/s1.0/u74,,ext,0.853333333333333,-0.45709932480319104,5.93726782310947,0.550499119201409,1704.134613848928
1004,200404/s1.0/u76,SOM-inh,,0.4,0.40862035466837504,1.45338274834678,10.921673150323,1634.8815106031643
1005,200404/s1.0/u77,,,0.7533333333333331,-0.020018332013300298,10.1289134438306,0.00229374633000587,1309.9713205888174
1006,200404/s1.0/u90,,,0.38666666666666705,0.322656140829277,1.02644820261778,13.4163866029785,1634.8815106031643
1007,200404/s1.0/u109,,,0.36666666666666703,0.670356530585267,44.2255062944718,0.589938347818953,1452.9410697856124
1008,200404/s1.0/u119,,,0.7633333333333331,1.09942639646095,107.692307692308,0.0304390793714939,1309.9713205888174
1009,200404/s1.0/u122,,,0.33,0.49862878897042506,0.675131513562604,0.010146359790498001,1452.9410697856124
1010,200404/s2.0/u1,NAN,,0.18,-0.0167704945464427,0.016493485073396,6.79226313975335,1799.7906494908395
1011,200404/s2.0/u4,,,0.6566666666666671,0.08649929858527901,11.4347357065804,0.225360576923077,1799.7906494908395
1012,200404/s2.0/u6,SOM-inh,,0.663333333333333,-0.703946785027967,6.45864266448744,8.92009973581778,1799.7906494908395
1013,200404/s2.0/u9,SOMI,proj,0.94,-0.0249038410746774,0.45099215133408505,14.3032286773341,1846.6101345962134
1014,200404/s2.0/u47,,,0.64,0.28435845044871805,6.52859960552268,2.54319124339401,1854.0378911071768
1015,200404/s2.0/u51,,,0.803333333333334,-0.199899872267171,6.88895879207298,1.14943761626641,1857.0233468975919
1016,200404/s2.0/u55,SOM-inh,,0.7433333333333331,-0.0346535957825136,8.63370707602779,2.07641386523782,1857.0233468975919
1017,200404/s2.0/u61,,,0.47,0.48252311429458405,7.14285714285714,0.8142799471520851,1846.7424209512671
1018,200404/s2.0/u63,,,0.41,0.678,16.9200144770177,0.9868843584850261,1846.7424209512671
1019,200404/s2.0/u65,,,0.88,-0.273032766794009,6.68934240362812,0.0040140560775102805,1857.0233468975919
1020,200404/s2.0/u72,,,0.313333333333333,0.6901077212937261,15.2638610554442,1.10443885789783,1846.7424209512671
1021,200404/s2.0/u76,,ext,0.86,-0.184263610256472,3.79815594731681,3.92374227898257,1830.4320837732848
1022,200404/s2.0/u80,SOMI,proj,0.8066666666666671,0.15146613406609902,0.0577930935458396,8.61473777891955,1787.0865131550988
1023,200404/s2.0/u94,,,0.64,0.0955709777237122,1.31114734018235,4.43094447298884,1798.0990530556005
1024,200404/s2.0/u96,,ext,0.94,-0.542730001251101,8.78585352269563,0.8262035829405481,1798.0990530556005
1025,200404/s2.0/u97,,,0.996666666666667,-0.202185756354114,2.83841851827859,2.53631000440399,1798.0990530556005
1026,200404/s2.0/u106,,,0.58,-0.137402738458398,0.6307372975501381,1.05522141821179,1750.6136493019494
1027,200404/s2.0/u112,SOM-inh,,0.38666666666666705,0.64233142477062,0.263437937978588,10.575317454492101,1750.6136493019494
1028,200404/s2.0/u114,,,0.356666666666667,0.413906243840911,0.27849690123166204,0.11124669700528501,1695.64780047237
1029,200404/s2.0/u115,SOM-inh,,0.65,0.00341806173140511,12.0703933747412,1.38886340281856,1749.3499688398888
1030,200404/s2.0/u118,,,0.8833333333333331,-0.0383998573846283,3.9246884115619203,0.000573436582501468,1749.3499688398888
1031,200404/s2.0/u121,SOM-inh,inh,0.32,0.506178915781699,1.99965880288555,23.248839364357,1695.64780047237
1032,200404/s2.0/u122,SOM-inh,,0.65,0.08716339708088201,0.776868430891945,2.41932894157369,1695.64780047237
1033,200404/s2.0/u132,,,0.7433333333333331,-0.46447593976560103,0.0991122076717066,0.00144947997007114,1660.7508974283194
1034,200404/s2.0/u138,,inh,0.27,0.34061496230417704,1.97679450315244,0.0017203097475044,1596.4189816005328
1035,200404/s2.0/u147,SOM-inh,inh,0.626666666666667,-0.030592225234386,0.5026797912214941,5.14774020111568,1596.4189816005328
1036,200404/s3.0/u3,SOM-inh,,0.616666666666667,-0.10833229915397,0.0596788194444444,3.74224713740458,1629.687395755921
1037,200404/s3.0/u6,,,0.6533333333333331,-0.0755929378951618,0.0,0.0590639679976512,1629.687395755921
1038,200404/s3.0/u8,,ext,0.8166666666666671,-0.241563697979459,4.62024819352812,2.8221375017285,1629.687395755921
1039,200404/s3.0/u13,,ext,0.8833333333333331,-0.257754888250652,8.46964740094511,2.58877122654705,1629.687395755921
1040,200404/s3.0/u15,,ext,0.866666666666667,-0.434507961005821,4.55571722442426,3.93549526570757,1643.487060913869
1041,200404/s3.0/u16,,,0.9566666666666671,-0.23848394966226902,0.0,0.0263780827950675,1643.487060913869
1042,200404/s3.0/u17,,,0.5233333333333331,0.144311697402418,0.0,0.0040140560775102805,1643.487060913869
1043,200404/s3.0/u18,SOM-inh,,0.5266666666666671,-0.0684755294958574,0.17691147544744,6.90387309744883,1629.687395755921
1044,200404/s3.0/u19,SOMI,local,0.8,0.15670565409461,0.26507620941020504,2.87578446124486,1611.2846699721524
1045,200404/s3.0/u20,,,0.766666666666667,-0.286215452841778,6.28891976738202,3.56505523341163,1611.2846699721524
1046,200404/s3.0/u23,SOMI,local,0.7833333333333331,-0.244707646512958,4.09280563393869,0.9711515799476621,1629.687395755921
1047,200404/s3.0/u24,,,0.8966666666666671,-0.258315222704517,3.89761489237929,0.0463833590422764,1611.2846699721524
1048,200404/s3.0/u39,SOMI,proj,0.66,0.147508038404727,0.5038192751503331,1.89463446858485,1580.6153843638972
1049,200404/s3.0/u42,,,0.7733333333333331,-0.38060623370691804,0.0835454992751685,8.450161479741631,1611.2846699721524
1050,200404/s3.0/u47,,,0.5700000000000001,-0.0920920248282534,20.3915950334288,1.04308114357017,1580.6153843638972
1051,200404/s3.0/u52,SOMI,proj,0.703333333333333,0.0254727534804856,0.0006741769984291681,6.60943004991192,1525.8886975060866
1052,200404/s3.0/u58,,,0.296666666666667,-0.0175098467731768,1.22437986851555,2.63370510561926,1525.8886975060866
1053,200404/s3.0/u59,,,0.94,-0.46745199103452806,8.56164383561644,0.0913172381144817,1525.8886975060866
1054,200404/s3.0/u60,,ext,0.5,-0.9380000000000001,1.46082337317397,0.240843364650617,1525.8886975060866
1055,200404/s3.0/u61,,,0.6666666666666671,0.0407506242617332,17.7536231884058,0.0,1532.631495498572
1056,200404/s3.0/u64,,ext,0.99,-0.0498673903935011,24.1333333333333,0.46276332207868504,1532.631495498572
1057,200404/s3.0/u68,,,0.7966666666666671,-0.526545931621564,6.75961132234897,0.507317989524898,1532.631495498572
1058,200404/s3.0/u69,,,0.32666666666666705,-0.283176068723332,2.28030098335421,1.76045030827951,1532.631495498572
1059,200404/s3.0/u74,,,0.823333333333333,-0.737103897941571,6.63332905928111,3.58799269671168,1479.393367998362
1060,200404/s3.0/u75,,,0.7066666666666671,0.0280723019718947,0.0,0.00802811215502055,1525.8886975060866
1061,200404/s3.0/u76,,,0.7866666666666671,-0.121454248910347,2.7791681563579997,4.06681224310041,1479.393367998362
1062,200404/s3.0/u77,,,0.32,0.582641624926308,0.96131178458234,10.4565485040932,1479.393367998362
1063,200404/s3.0/u78,,,0.61,0.0794432011586147,1.6260162601626,1.25090121417139,1479.393367998362
1064,200404/s3.0/u82,,,0.87,-0.44027272930792305,18.8034188034188,0.024641159491209298,1498.3249498717869
1065,200404/s3.0/u84,, NS_ext,0.15333333333333302,0.582334574188467,3.9145907473309602,0.342077272936788,1498.3249498717869
1066,200404/s3.0/u87,SOM-inh,,0.336666666666667,0.29730244429311903,0.7392467792509,19.0340804829712,1442.8155786979983
1067,200404/s3.0/u92,SOMI,proj,0.6766666666666671,-0.139767421356974,0.309506263817244,13.5961221192673,1375.6415432665658
1068,200404/s3.0/u94,,,0.813333333333333,0.0650276579946274,3.88571001159355,1.93993595860247,1432.608222750853
1069,200404/s3.0/u98,,,0.37666666666666704,0.21180071258726,1.20582790571451,0.19726218438050502,1442.8155786979983
1070,200404/s3.0/u108,,,0.7866666666666671,-0.12408039246855401,14.949494949495,0.0464483631826189,1369.3473617619088
1071,200404/s3.0/u113,,,0.71,-0.0140941796298087,26.8518518518519,0.284424544920728,1369.3473617619088
1072,200404/s3.0/u116,,,0.833333333333333,-0.284686522992293,58.0392156862745,0.11740787757576202,1297.1330946855114
1073,200404/s3.0/u117,,,0.743,-0.367,15.7520325203252,0.6611723796241931,1297.1330946855114
1074,200404/s3.0/u119,,,1.043,-0.5991200882812591,0.192678227360308,0.08372174104521429,1276.851849012796
1075,200404/s1.0/u8,,,0.35,1.41274608052896,0.28707119767711703,21.9632271156759,483.0876579425679
1076,200404/s1.0/u9,,,0.663333333333333,-0.24420181530372803,65.5643738977072,1.2368877282303399,483.0876579425679
1077,200404/s1.0/u10,,,0.7433333333333331,-0.741243800184162,0.0408530867292462,9.13849512495267,529.6121647812287
1078,200404/s1.0/u17,SOM-inh,,0.253333333333333,0.38111684968164905,1.4430456411254,91.4282143364256,540.567134089292
1079,200404/s1.0/u21,SOM-inh,,0.2,-0.104420711819468,1.47826396560643,119.328805301966,299.9850700210595
1080,200404/s1.0/u22,,,0.69,-0.0958005847385184,46.1904761904762,0.10286824087078701,224.9989206036215
1081,200404/s1.0/u26,SOMI,proj,0.216666666666667,-0.08323389726116359,1.6231997001503,102.320528445665,224.9989206036215
1082,200404/s1.0/u28,,,0.74,-0.330702622795415,26.8041237113402,0.8319983321629211,101.78684638044156
1083,200404/s1.0/u29,,,0.64,-0.0866896013266944,42.7405247813411,0.273218047752809,101.78684638044156
1084,200404/s1.0/u31,,,0.746666666666667,-0.22455675384841603,33.5135647884652,2.26968486657303,101.78684638044156
1085,200404/s1.0/u35,,,0.713333333333333,-0.10057306571794201,42.1985815602837,0.254290291432584,25.393041112721733
1086,200404/s1.0/u39,,,0.78,-0.21877451396861702,33.5964912280702,0.00329178370786517,22.043299814132872
1087,200404/s2.0/u2,,,0.73,-0.9363685560225691,0.264245722358851,9.50667134831461,688.3831298353454
1088,200404/s2.0/u9,SOMI,proj,0.606666666666667,0.11092004742522801,0.127044373278509,11.3404753171147,707.9566695102916
1089,200404/s2.0/u11,,,0.16666666666666702,0.92423576062978,0.679047215553359,13.8064712703521,716.0565293362811
1090,200404/s2.0/u15,SOMI,proj,0.45333333333333303,-0.0398762210897355,0.160111171530421,2.94943820224719,716.0565293362811
1091,200404/s2.0/u16,,ext,0.67,-0.099275525402347,9.9403578528827,1.79319917485955,712.9283776410474
1092,200404/s2.0/u20,SOM-inh,,0.32666666666666705,0.737742980694416,0.6429319868836451,15.4911341292135,716.0565293362811
1093,200404/s2.0/u24,SOM-inh,,0.723333333333333,-0.588245727898701,0.0508515375819944,10.2733191736085,518.0185732130159
1094,200404/s2.0/u27,,,0.79,-0.0411603775097909,0.342603330528837,8.26813772823034,265.4603729242142
1095,200404/s2.0/u38,,,0.89,-0.0036123184991591404,1.60882624081839,0.0995764571629213,265.4603729242142
1096,200404/s2.0/u44,,,0.6000000000000001,0.0256106003045275,12.2628221062226,6.47576149929775,140.96272625620568
1097,200404/s2.0/u52,,,0.7766666666666671,-0.07899735987199889,50.7788161993769,0.194215238764045,132.33370521123905
1098,200404/s2.0/u53,,,0.673333333333333,0.0451295645265955,6.13067351770692,0.12837956460674202,132.33370521123905
1099,200404/s3.0/u4,SOM-inh,ext,0.81,-0.279652687827292,9.32432249046669,6.15001419916698,1020.4605104891835
1100,200404/s3.0/u8,SOMI,proj,0.626666666666667,0.28708074128641,0.303036253084359,8.28765441594093,1105.283897490623
1101,200404/s3.0/u11,SOMI,proj,0.67,0.425374311918206,2.04732131911242,2.38160551264045,1105.283897490623
1102,200404/s3.0/u15,,,0.6533333333333331,-0.041590620921005,6.70756963860412,4.20772252457865,1166.4814242096759
1103,200404/s3.0/u26,,,0.94,-0.44329499906962305,0.15360983102918602,2.8431613262022,1340.457286866918
1104,200404/s3.0/u29,,,0.876666666666667,-0.5969338485955711,4.2259083728278,1.1791964454752,1315.9282172787475
1105,200404/s3.0/u31,,,0.543333333333333,-0.272429018106751,9.96436030146191,3.870382312571,1329.6300755372176
1106,200404/s3.0/u37,,,0.35333333333333306,-1.8558717397447602,1.05736188210415,1.89026410450587,1329.6300755372176
1107,200404/s3.0/u39,,,0.13666666666666702,-0.9368403310980571,0.0,0.0854168638773192,1329.6300755372176
1108,200404/s3.0/u40,,,0.866666666666667,-0.582841481214542,0.48814504881450504,0.46167266502809,1340.457286866918
1109,200404/s3.0/u47,,,0.40333333333333304,-0.09623055097383519,0.588549435574462,15.4220066713483,1340.457286866918
1110,200404/s3.0/u48,SOM-inh,,0.38666666666666705,-0.0544681576868264,0.6340866152586211,2.33963527036517,1340.457286866918
1111,200404/s3.0/u50,,,0.46,-0.3357687097306,0.489416124549355,6.28978724914805,1340.457286866918
1112,200404/s3.0/u51,,,0.7833333333333331,-0.22986868349654901,9.72307440585757,2.40720252745172,1340.457286866918
1113,200404/s3.0/u54,,,0.16333333333333303,0.414702333727746,1.83006535947712,0.5901528776978421,1340.457286866918
1114,200404/s3.0/u58,SOM-inh,,0.726666666666667,0.297263343957944,5.89242891401165,0.135786077949438,1340.457286866918
1115,200404/s3.0/u63,,,0.843333333333333,-0.301228136025711,0.558387958242292,4.6801785545248,1317.8893177747048
1116,200404/s3.0/u68,,,0.6866666666666671,-0.0468924670756658,8.61324628830157,1.4673125877809001,1317.8893177747048
1117,200404/s3.0/u70,,,0.6766666666666671,-0.0155853987284584,0.9790500892592681,11.8685068392654,1212.8099597114717
1118,200404/s3.0/u76,,,0.8166666666666671,-0.17307348069598702,10.4743812991399,3.50657259480337,1317.8893177747048
1119,200404/s3.0/u90,,,0.573333333333333,0.15756170021109,0.49704589360128404,20.2992622349489,1138.9717919837578
1120,200404/s3.0/u91,,,0.8833333333333331,0.037634371891917796,1.03806228373702,2.12210987788716,1138.9717919837578
1121,200404/s3.0/u92,SOM-inh,,0.5666666666666671,0.13936877753141602,0.282460060978143,13.6436205231742,1138.9717919837578
1122,200404/s3.0/u94,,,0.47333333333333305,-0.0571479301212938,0.321670530307114,5.19114290730337,1138.9717919837578
1123,200404/s3.0/u96,,,0.54,0.963776557036724,1.07631426329615,0.7853914237031431,745.8326254844279
1124,200404/s3.0/u97,,,0.6566666666666671,0.268891256772127,53.8194444444444,0.190801306323362,745.8326254844279
1125,200404/s3.0/u103,,,0.19666666666666702,-0.08204000648140701,0.556349443932967,20.5311080083302,745.8326254844279
1126,200404/s3.0/u104,SOM-inh,,0.69,-1.14701549846563,0.561772403212706,0.319481257099584,1317.8893177747048
1127,200404/s3.0/u107,,,0.95,-0.66705382495643,1.20857699805068,0.35551264044943803,1317.8893177747048
1128,200404/s3.0/u109,SOM-inh,,0.32,0.0729695397016132,0.65057313189711,27.2435423371829,583.5534477719966
1129,200404/s3.0/u110,,,0.723333333333333,0.116062939311645,45.0695704779189,0.6944280102234001,583.5534477719966
1130,200404/s3.0/u116,SOM-inh,,0.173333333333333,0.39225584313265305,1.75874198220567,2.4120545119382,93.73059082368567
1131,200404/s3.0/u118,,,0.18333333333333302,0.7518360722645241,1.31180625630676,1.42369645365169,93.73059082368567
1132,200404/s3.0/u120,,,0.62,1.09028476549174,48.462783171521,0.19092345505618,93.73059082368567
1133,200404/s3.0/u123,,,0.31666666666666704,-0.212888756062553,152.263374485597,0.383821232487694,93.73059082368567
1134,200404/s3.0/u127,SOM-inh,,0.45666666666666705,0.16006357326838702,0.760766177965824,29.4746313202247,158.90922701130407
1135,200404/s3.0/u128,,,0.716666666666667,0.153116430055686,121.56862745098,0.156359726123596,158.90922701130407
1136,200404/s4.0/u7,,,0.693333333333333,-0.052093347268679,9.38017054855543,2.20863605168497,781.5746728858328
1137,200404/s4.0/u13,,,0.78,-0.4857650995042,8.41838436395171,2.08439334059069,861.2372545770575
1138,200404/s4.0/u14,,,0.8166666666666671,-0.299022331173426,9.47847244261081,0.8459884129213481,861.2372545770575
1139,200404/s4.0/u23,SOMI,proj,0.586666666666667,0.0765091019414979,1.61937489772541,8.11095505617977,1062.479745328471
1140,200405/s1.0/u6,,,0.22333333333333302,-0.348754544154434,1.37887372261133,120.80876241703,325.2929529627581
1141,200405/s1.0/u7,,,0.69,-0.515035820038373,70.0,0.26730115645172303,325.2929529627581
1142,200405/s1.0/u9,,,0.243333333333333,0.59024450241984,0.837491170965003,57.8833971767295,1243.4502596522866
1143,200405/s1.0/u12,,,0.6866666666666671,-0.414857962132174,74.0451388888889,0.398898466652544,973.1609043719149
1144,200405/s1.0/u13,,,0.186666666666667,-0.31220153444341,1.42322408735852,125.523954816838,973.1609043719149
1145,200405/s1.0/u24,SOM-inh,,0.853333333333333,-0.30195165919225103,1.40015865278933,0.0508400006517949,1243.4502596522866
1146,200405/s1.0/u25,,,0.7933333333333331,-0.110618483354983,16.25,0.21248513092929702,1243.4502596522866
1147,200405/s1.0/u31,SOM-inh,,0.22,0.6197198893656031,0.8037255101004971,0.43930974922192,1362.0381198200625
1148,200405/s1.0/u37,,,0.79,-0.11460609000335,6.38010273046769,0.0117323078427219,1362.0381198200625
1149,200405/s1.0/u42,,,0.683333333333333,0.12629540915234802,9.33940774487472,0.42166757430259305,1245.8141445074232
1150,200405/s1.0/u50,,,0.243333333333333,0.6019397161589051,0.813761504999136,0.37413026120679804,1155.7978929253495
1151,200405/s1.0/u56,SOM-inh,,0.78,0.0007500755735613191,18.1818181818182,0.00467777023790516,1155.7978929253495
1152,200405/s1.0/u60,SOM-inh,,0.27333333333333304,-0.0966917107456044,1.5360047421935499,92.2690179426792,667.1449323848317
1153,200405/s1.0/u61,,,0.736666666666667,-0.031481296694794096,49.8263888888889,0.284675731621085,667.1449323848317
1154,200405/s1.0/u63,,,0.6666666666666671,-0.127892723413599,15.2534768954688,0.7003290299035151,667.1449323848317
1155,200405/s1.0/u68,SOM-inh,,0.416666666666667,-0.0924026640389481,1.57206825549236,95.1819322951119,350.673864325714
1156,200405/s2.0/u3,,,0.22333333333333302,-0.12064582437343802,1.37002165159721,130.277905884332,257.62524889797476
1157,200405/s2.0/u5,,,0.18333333333333302,-0.29981690924090904,1.4919140776828699,140.112583683082,397.2400416263174
1158,200405/s2.0/u6,,,0.8366666666666671,-0.392718280946921,5.9139784946236595,0.0835316113911635,397.2400416263174
1159,200405/s2.0/u7,,,0.73,-0.68624816892285,0.366178428761651,0.602095854907507,397.2400416263174
1160,200405/s2.0/u9,,,0.243333333333333,-0.452000337785086,0.16501650165016502,0.0220523454072672,397.2400416263174
1161,200405/s2.0/u10,,,0.21333333333333301,-0.0381593320429035,1.39850690393883,139.025336229215,842.986723621677
1162,200405/s2.0/u11,,,0.6566666666666671,-0.193350600501235,13.3333333333333,0.39426920576629204,842.986723621677
1163,200405/s2.0/u14,SOM-inh,,0.20666666666666703,-0.32531525553329904,1.5474027235005101,131.469634506021,1017.9980499554515
1164,200405/s2.0/u15,,,0.6666666666666671,-0.18481854189355,18.0555555555556,0.0207158396250085,1017.9980499554515
1165,200405/s2.0/u16,,,0.6533333333333331,0.0758616998541533,9.48509485094851,0.29461128582835,1343.3042234994218
1166,200405/s2.0/u17,,,0.25,-0.26168244639667704,1.48471479509678,77.9650963841679,1343.3042234994218
1167,200405/s2.0/u22,,,0.63,-0.0803087278768346,30.5555555555556,0.0,1343.3042234994218
1168,200405/s2.0/u23,SOM-inh,,0.24,-0.23624006480984702,1.5830972918562098,74.0686665906239,1434.5120321627014
1169,200405/s2.0/u24,,,0.636666666666667,0.0106745179756372,24.0816326530612,0.355880004562564,1434.5120321627014
1170,200405/s2.0/u26,,,0.67,-0.17796726328485102,10.8695652173913,0.0013035897603024301,1434.5120321627014
1171,200405/s2.0/u27,,,0.586666666666667,0.10084827040670401,0.265384337262275,14.1823311084373,1515.7869879115765
1172,200405/s2.0/u32,,,0.726666666666667,0.257983424808562,17.2266666666667,0.0195538464045365,1509.8025708730695
1173,200405/s2.0/u37,,,0.6533333333333331,-0.11098664482485301,14.3243243243243,0.0,1509.8025708730695
1174,200405/s2.0/u40,,,0.356666666666667,0.651815391127611,0.9918319256743351,31.3043066849524,1450.8412800654057
1175,200405/s2.0/u41,,,0.52,0.170520285117152,0.23872441498483601,14.1986996692141,1450.8412800654057
1176,200405/s2.0/u44,,,0.72,-0.07373581416685959,3.3577389387498,1.15674575454483,1366.3275105908756
1177,200405/s2.0/u54,,,0.64,0.506829322825286,26.953748006379598,0.254200003258974,976.1877703457853
1178,200405/s2.0/u55,SOM-inh,,0.51,-0.60370467419627,1.59939357061646,90.2622545106179,976.1877703457853
1179,200405/s2.0/u56,,,0.6333333333333331,0.18160450997173203,84.4444444444444,0.23990278791542202,976.1877703457853
1180,200405/s2.0/u57,,,0.7433333333333331,-0.15527044519056502,106.535947712418,0.0902141403024566,976.1877703457853
1181,200405/s2.0/u58,SOM-inh,,0.293333333333333,-0.132702368210764,1.49649827209135,93.3535923849821,546.2207979061621
1182,200405/s2.0/u59,SOM-inh,,0.356666666666667,0.532655039757582,1.32880779973312,5.15309032247552,1060.838056024011
1183,200405/s3.0/u4,,,0.373333333333333,0.150038216250545,1.4337383692285601,97.8375692844597,254.7123922279307
1184,200405/s3.0/u6,,,0.24,-0.29819748837253,1.43686682857147,132.824617652426,420.3458406807883
1185,200405/s3.0/u7,,,0.18,-0.369371977589735,1.4238295071437301,173.209144622043,805.0802197346841
1186,200405/s3.0/u8,,,0.6433333333333331,0.19289714036697803,4.55927051671733,0.11761250883875801,805.0802197346841
1187,200405/s3.0/u11,,,0.2,-0.09167112288314119,1.45650256279215,135.558440230036,992.955521457791
1188,200405/s3.0/u15,,,0.23,-0.8616174578579071,0.7667593736443531,20.0435772165325,992.955521457791
1189,200405/s3.0/u17,SOM-inh,,0.2,-0.302684929453406,1.42944854145618,63.5513044045039,1426.862993976077
1190,200405/s3.0/u18,,,0.616666666666667,-0.44098575210982904,0.11150047785919101,13.2928865103442,1426.862993976077
1191,200405/s3.0/u23,,,0.31666666666666704,0.5092695475288941,0.6742402861234471,40.8923991668758,1539.6402642967746
1192,200405/s3.0/u24,SOM-inh,,0.593333333333333,-0.49289681290451104,0.0777886320054995,2.86007593410354,1539.6402642967746
1193,200405/s3.0/u26,,,0.38666666666666705,0.31936041355375405,0.441154252908294,1.10805129625707,1434.8549914772898
1194,200405/s3.0/u32,,,0.34333333333333305,0.527302146466544,0.21893446351078402,29.7118600453913,1521.9779393527172
1195,200405/s3.0/u35,,,0.356666666666667,0.5432610743889771,0.5026156750428751,1.42003739364978,1434.8549914772898
1196,200405/s3.0/u38,SOM-inh,,0.303333333333333,0.487832341063736,0.6678717093066371,0.881425563399558,1367.0280542774208
1197,200405/s3.0/u45,,,0.22333333333333302,0.21278596181879803,1.04925048770017,0.09255487298147269,1011.8488181216904
1198,200405/s3.0/u46,,,0.77,0.142303876108026,3.5453943008615,1.09371180889374,1011.8488181216904
1199,200405/s3.0/u48,SOM-inh,,0.21,-0.31107466346642504,1.60703342981564,109.715328586094,928.0570508436388
1200,200405/s3.0/u49,,,0.663333333333333,0.32275743160352205,45.7777777777778,0.12229027907666301,928.0570508436388
1201,200405/s3.0/u53,SOM-inh,,0.363333333333333,0.26685413106342304,0.628076893021802,0.0761808295887411,493.09660986195905
1202,200405/s3.0/u61,,,0.24,0.151926449370117,0.824731694126642,0.00267301156451723,493.09660986195905
1203,200408/s1.0/u4,,,0.6533333333333331,-0.351479128891905,46.1904761904762,0.31909554484789804,652.4772337505002
1204,200408/s1.0/u10,SOM-inh,,0.25666666666666704,-0.730580648867413,0.49706494982011,6.40876036027849,967.8412843363288
1205,200408/s1.0/u14,,ext,0.626666666666667,-0.46911296964063104,4.5336306205871395,0.9676133512054381,967.8412843363288
1206,200408/s1.0/u16,,,0.703333333333333,-0.47314358770053,22.1413406126782,0.0190874669120749,967.8412843363288
1207,200408/s1.0/u20,,,0.58,0.35422758968460305,17.1282051282051,0.0660108230709258,1289.1212286076657
1208,200408/s1.0/u24,,,0.67,0.204179699909027,19.1142191142191,0.245751136492965,987.1221962873938
1209,200408/s1.0/u30,,ext,0.616666666666667,-0.348534279666855,3.55392156862745,0.0723733120416175,1253.0014694411886
1210,200408/s1.0/u37,SOM-inh,,0.58,0.137421923868308,0.021889821233126598,14.088141203354,1289.1212286076657
1211,200408/s1.0/u40,,,0.6666666666666671,0.135168258867326,23.101518784972,0.453342861450573,1289.1212286076657
1212,200408/s1.0/u45,,,0.4,-0.5401230793718841,8.37217331261868,0.00309801499852328,1443.3249751073968
1213,200408/s1.0/u46,,,0.6233333333333331,0.0472462129117548,51.5151515151515,0.0341983782174676,1443.3249751073968
1214,200408/s1.0/u47,,,0.59,-0.14507236498821302,1.58896194461048,5.23254733250582,1500.0893192078154
1215,200408/s1.0/u48,,,0.293333333333333,0.20932844223434402,4.53074433656958,0.6879441199560341,1500.0893192078154
1216,200408/s1.0/u49,SOM-inh,,0.51,0.15006467128964202,1.22017069399755,81.5623367375389,1500.0893192078154
1217,200408/s1.0/u62,,,0.616666666666667,-0.17425481226294,0.00793367448133603,4.07756011909201,1573.1109863589688
1218,200408/s1.0/u72,SOM-inh,,0.576666666666667,-0.365030661319861,0.26000440485006504,14.1104256466074,1573.1109863589688
1219,200408/s1.0/u81,SOMI,proj,0.7433333333333331,-0.104741576214293,2.80519480519481,3.86219203149236,1605.2041570446654
1220,200408/s1.0/u88,,,0.47333333333333305,0.17478000852025802,1.45462794851275,0.7897439434871011,1603.6409029274243
1221,200408/s1.0/u93,SOM-inh,,0.7433333333333331,-0.11384007168799401,2.04027056787793,2.6136919870874697,1605.9909700040962
1222,200408/s1.0/u94,,,0.7833333333333331,-0.552090368532407,7.77011494252874,1.1266447877963,1605.9909700040962
1223,200408/s1.0/u95,,,0.756666666666667,-0.7609610864645,5.33591050196216,1.94055913606095,1605.9909700040962
1224,200408/s1.0/u104,,,0.65,0.0441583491303775,0.0374812593703148,0.0071578000920281,1605.9909700040962
1225,200408/s1.0/u109,,,0.876666666666667,-0.969308106501341,17.0542635658915,0.28605005153031604,1592.2138876331808
1226,200408/s1.0/u110,SOMI,proj,0.5366666666666671,-0.11246829109065201,0.695354165746724,16.4380675821645,1592.2138876331808
1227,200408/s2.0/u14,,,0.6666666666666671,-0.5818347351956681,53.90625,0.10179982353106601,666.008456662594
1228,200408/s2.0/u16,SOM-inh,,0.243333333333333,0.184858157582726,0.9392232390028131,28.2611254881955,1187.7104557358139
1229,200408/s2.0/u26,,,0.626666666666667,-0.16974809711098202,56.8075117370892,0.20859967656723402,1187.7104557358139
1230,200408/s2.0/u29,,,0.603333333333334,0.22990571479403202,1.59941839331152,0.798492365821801,1140.0154891033114
1231,200408/s2.0/u30,,,0.23333333333333303,0.39047960753674804,7.56302521008403,0.8829342745791351,1140.0154891033114
1232,200408/s2.0/u36,,,0.23666666666666702,0.267681826218031,0.712652951458922,0.0421514894308322,1573.6375000564974
1233,200408/s2.0/u42,,,0.823333333333333,-0.0970005356072157,2.77573799383169,1.45382872980304,1565.8936783466836
1234,200408/s2.0/u47,,,0.746666666666667,0.49105129388519103,1.54657933042213,1.85880899911397,1565.8936783466836
1235,200408/s2.0/u56,SOM-inh,,0.286666666666667,0.727352484771553,0.625679488026416,24.7882570298146,1734.7178434072064
1236,200408/s2.0/u62,,,0.61,0.24889163014027602,2.93132328308208,0.0,1734.7178434072064
1237,200408/s2.0/u64,,,0.24,0.219962400335205,0.99115354735233,0.00159062224267291,1734.7178434072064
1238,200408/s2.0/u66,,,0.616666666666667,0.34235266205847503,0.43859649122807,0.00874842233470101,1734.7178434072064
1239,200408/s2.0/u72,,,0.716666666666667,-0.37061131859540003,44.2503639010189,0.100209201288393,1709.1733799385333
1240,200408/s2.0/u82,,,0.24,0.301297858742887,8.73440285204991,0.0,1709.1733799385333
1241,200408/s2.0/u83,,,0.8366666666666671,-0.173867333517381,108.536585365854,0.0,1709.1733799385333
1242,200408/s2.0/u85,,,0.74,-0.426539102772841,11.8420610096526,3.14545548488568,1717.0260824407628
1243,200408/s2.0/u102,,,0.6466666666666671,-0.08119851044668301,13.9088729016787,0.465257005981827,1717.0260824407628
1244,200408/s2.0/u113,,,0.596666666666667,0.307746785124938,7.06404862085087,3.01184321650116,1667.4784062600893
1245,200408/s2.0/u116,,,0.6533333333333331,-0.0110202969560644,5.01106684373617,1.7210532665720901,1618.3118583871244
1246,200408/s2.0/u120,SOM-inh,,0.6966666666666671,0.0470303920623052,6.95642647824063,2.80744825831769,1618.3118583871244
1247,200408/s3.0/u7,,,0.7333333333333331,0.103832184497626,123.589743589744,0.23648181155394402,579.6809367957111
1248,200408/s3.0/u8,SOM-inh,,0.27,-0.345333508752775,1.44736727137672,105.157627085349,790.4713108028897
1249,200408/s3.0/u12,,,0.6666666666666671,0.30434313146804504,105.072463768116,0.113729490351113,972.8030861126535
1250,200408/s3.0/u14,,,0.746666666666667,-0.0230143694938693,76.1904761904762,0.146639376596769,1197.4974234904173
1251,200408/s3.0/u16,,,0.43666666666666704,0.5880172510214271,1.4406278557222,3.03089134022194,1295.8111067469385
1252,200408/s3.0/u17,,,0.716666666666667,-0.28243211841507504,4.61041954817889,0.0071578000920281,1295.8111067469385
1253,200408/s3.0/u19,SOM-inh,,0.21,0.370781347560559,0.682965191935046,18.4342219128797,1463.0427114354634
1254,200408/s3.0/u24,,,0.75,-0.198930685452811,0.0,0.00159062224267291,1472.6979833813778
1255,200408/s3.0/u25,,,0.886666666666667,-0.14968451860106902,121.857923497268,0.281919364865618,1472.6979833813778
1256,200408/s3.0/u28,,,0.21,0.27420634610572103,0.88586732591677,0.0,1607.637480352173
1257,200408/s3.0/u30,,,0.21,0.273220203328215,0.39231361402262105,0.0381749338241499,1607.637480352173
1258,200408/s3.0/u33,,,0.23666666666666702,0.8688267442209541,1.24764326553543,44.2479155522418,1569.2635480381296
1259,200408/s3.0/u37,SOM-inh,,0.713333333333333,-0.16886747741510402,7.17909977966635,3.84453396054043,1529.9715348525156
1260,200408/s3.0/u40,,,0.756666666666667,-0.16224397215994,5.7593449364764595,3.68626704739447,1483.410115773953
1261,200408/s4.0/u1,SOM-inh,,0.203333333333333,0.536660798124678,1.6394349017846999,40.9351048471543,1304.4864728454718
1262,200408/s4.0/u6,,,0.19,0.304837168759353,1.56763920651918,0.00159062224267291,1514.3991878069544
1263,200408/s4.0/u27,SOMI,proj,0.7,0.47378435838474303,1.7580303904596999,3.53586778498124,1447.0076286276271
1264,200408/s4.0/u36,,,0.636666666666667,0.0315741060573278,52.4084778420039,0.20121371369812302,1389.5341035184092
1265,200408/s4.0/u40,,,0.54,0.36711758605266803,77.7777777777778,0.0867444199586518,1389.5341035184092
1266,200408/s4.0/u47,,,0.6533333333333331,0.0179119050164094,24.024024024024,0.194055913606095,1389.5341035184092
1267,200408/s4.0/u53,SOM-inh,,0.426666666666667,-0.645807461962846,1.42583377072956,102.260311742923,973.6453504827513
1268,200408/s4.0/u56,,,0.553333333333334,-0.0269753118106398,44.047619047619,0.0660108230709258,973.6453504827513
1269,200408/s4.0/u59,,,0.576666666666667,0.215589918579374,29.2682926829268,0.0389702449454863,973.6453504827513
1270,200408/s4.0/u64,,,0.573333333333333,-0.15868648096907,0.802005012531328,0.16383409099531,683.4409722057349
1271,200408/s4.0/u68,,,0.606666666666667,-0.18910489690333102,0.36294080141252605,0.0143156001840562,612.2221412056011
1272,200408/s4.0/u69,,,0.97,-0.0690982123661623,5.26315789473684,0.0,612.2221412056011
1273,200408/s4.0/u70,,,0.6866666666666671,-0.19914041897640103,2.0613246513436,0.034993689338804,612.2221412056011
1274,200408/s4.0/u78,,,0.68,-0.17148474957766802,0.30882394227799803,0.00206534333234885,612.2221412056011
1275,200409/s1.0/u3,,,0.6566666666666671,-0.33336219389882704,25.5489021956088,0.156064059979956,1821.8548858317552
1276,200409/s1.0/u5,SOM-inh,,0.72,-0.20398034836077503,1.5079379891662001,119.553371224433,1821.8548858317552
1277,200409/s1.0/u9,,,0.62,-0.0884607986340867,29.5081967213115,0.351974262933518,2159.0887480641336
1278,200409/s1.0/u12,,,0.44666666666666704,-0.5745953588874021,0.645093972949355,8.80127179631199,2159.0887480641336
1279,200409/s1.0/u14,,,0.7833333333333331,-0.783338827322792,9.33557611438183,1.795410320214,2133.175221203705
1280,200409/s1.0/u17,SOM-inh,,0.406666666666667,-0.695089358547613,0.6677647920098311,8.95095328944655,2240.3218960961085
1281,200409/s1.0/u19,,,0.6233333333333331,0.180214102816829,0.0112346927311538,0.11820999970626601,2200.1226543165094
1282,200409/s1.0/u23,,,0.38666666666666705,-0.667406843241098,1.00785879235961,12.0285544101573,2193.6524002780966
1283,200409/s1.0/u27,,,0.6533333333333331,0.232570929055662,0.204425204425204,1.93895103414304,2088.841250031028
1284,200409/s1.0/u34,,,0.7633333333333331,0.190215927119627,17.3202614379085,0.0115139610103506,1558.1322302606834
1285,200409/s1.0/u36,SOM-inh,,0.6433333333333331,-0.49047773312275905,1.7506497475732101,77.5066123398753,1000.5732014151889
1286,200409/s1.0/u37,SOM-inh,,0.21333333333333301,-0.5284649533662691,1.7044550526061801,100.20640855479,868.1153258351255
1287,200409/s1.0/u39,,,0.6466666666666671,0.21173960778029302,33.9430894308943,0.27394223294354,237.20513814443999
1288,200409/s1.0/u40,SOMI,local,0.533333333333333,-0.45543651031923105,1.5722090116821401,140.192013028803,359.9430745636559
1289,200409/s1.0/u44,,,0.6566666666666671,0.006573375182841431,11.7400419287212,0.36027554271968604,66.74037872275228
1290,200409/s2.0/u7,SOM-inh,,0.19666666666666702,0.6191161633347511,2.18306106658491,19.1814914458434,742.5045387243473
1291,200409/s2.0/u8,,,0.65,0.19849824973767602,19.2263374485597,0.8616728418042271,742.5045387243473
1292,200409/s2.0/u14,,,0.6566666666666671,0.142682183162819,41.6666666666667,0.0498938310448526,1266.4050706331004
1293,200409/s2.0/u15,,,0.663333333333333,0.0271460344490665,5.61603594263003,1.95814096916029,1266.4050706331004
1294,200409/s2.0/u24,,,0.6333333333333331,-0.17832121347759503,0.9334415584415581,0.159384571894423,1266.4050706331004
1295,200409/s2.0/u25,,,0.65,0.06842377829884849,65.2173913043478,0.125885973713166,1322.4551070612551
1296,200409/s2.0/u28,SOM-inh,,0.426666666666667,-0.651079655113874,0.43805155596841605,24.4932654586185,1587.5104245573625
1297,200409/s2.0/u29,,,0.636666666666667,-0.167006634324113,0.126882084249704,6.58457512638837,1587.5104245573625
1298,200409/s2.0/u32,SOMI,proj,0.65,0.127052196344964,0.190858534338083,4.27782031404559,1665.4919925718054
1299,200409/s2.0/u36,,,0.76,-0.224956682652687,9.56752838849964,3.19704317387401,1665.4919925718054
1300,200409/s2.0/u43,,ext,0.7833333333333331,0.0275986260022402,6.16596300252641,10.8647149841365,1575.199518998474
1301,200409/s2.0/u46,SOM-inh,,0.33333333333333304,0.27865594963953605,0.318350904341249,29.3145447323526,1650.4222072154516
1302,200409/s2.0/u51,,,0.673333333333333,0.0726081130732616,0.18827556696619602,4.92763968106926,1650.4222072154516
1303,200409/s2.0/u63,,,0.6466666666666671,0.13385492066253402,0.0920810313075506,1.38133295641834,1650.4222072154516
1304,200409/s2.0/u65,,,0.36666666666666703,0.38243172394886304,0.27237145939391805,46.6714552137931,1490.1896458892857
1305,200409/s2.0/u69,,,0.6233333333333331,-0.107096600095685,48.5632183908046,0.17808259696008902,1327.6439320440018
1306,200409/s2.0/u70,SOM-inh,,0.266666666666667,-0.14375653769297,1.28648225971363,103.683218898207,1327.6439320440018
1307,200409/s2.0/u71,,,0.61,0.10386675742781701,26.9927536231884,0.19650493457665,992.9124413230447
1308,200409/s2.0/u72,,,0.713333333333333,0.023263678694428,64.6558391337974,0.41340373335116104,992.9124413230447
1309,200409/s2.0/u77,SOM-inh,,0.266666666666667,-0.511523851739474,1.56717532566859,86.3565533595473,791.5673904115978
1310,200409/s2.0/u81,SOM-inh,,0.243333333333333,-0.34774216704384103,1.72426786870786,100.148299596287,389.70637608155
1311,200409/s3.0/u4,,,0.6533333333333331,0.21940877204158402,79.3548387096774,0.306271362875326,1202.405967408663
1312,200409/s3.0/u6,,,0.7,0.254201282669045,13.7355041855464,3.10876947279466,852.0563475446334
1313,200409/s3.0/u17,,,0.383333333333333,0.25142474475528803,0.9453781512605041,8.07665985006059,1202.405967408663
1314,200409/s3.0/u19,SOM-inh,,0.55,-0.273402488109213,0.0659783519677598,3.73052336735359,1202.405967408663
1315,200409/s3.0/u23,,,0.766666666666667,-0.042194285494003,47.9721166032953,0.616380712754102,1202.405967408663
1316,200409/s3.0/u29,,,0.19333333333333302,0.608387989928029,1.63586791881248,0.00844357140759043,1202.405967408663
1317,200409/s3.0/u31,,,0.683333333333333,0.0285542442676506,59.8095238095238,0.19113175277182,1202.405967408663
1318,200409/s3.0/u34,,,0.62,-0.24786741692532502,5.928342869753,0.5777690731172851,1308.788401916309
1319,200409/s3.0/u35,,,0.6866666666666671,-0.0028638610198449604,10.6269925611052,0.878275401376562,1308.788401916309
1320,200409/s3.0/u41,,,0.7,0.0615321868137469,31.7250324254215,0.7345907124603681,1308.788401916309
1321,200409/s3.0/u48,,,0.506666666666667,-0.10099988115311201,1.00810383671273,1.41314681467036,1308.788401916309
1322,200409/s3.0/u54,,,0.20666666666666703,0.44558986978784804,0.8160641193236611,11.2000136734684,1486.0752314979572
1323,200409/s3.0/u55,SOM-inh,,0.766666666666667,-0.15898141936975502,0.8637454224018191,6.80782134671996,1486.0752314979572
1324,200409/s3.0/u64,,,0.71,-0.38052554144973305,63.1313131313131,0.0,1202.405967408663
1325,200409/s3.0/u66,,,0.62,0.0149987942453188,0.125303970505056,16.9495530673976,1528.5932587560312
1326,200409/s3.0/u68,SOM-inh,,0.6333333333333331,-0.34382670554904804,0.210645073761478,6.27741154284314,1308.788401916309
1327,200409/s3.0/u71,,,0.626666666666667,0.00941288482137827,38.8888888888889,0.257339673371204,1308.788401916309
1328,200409/s3.0/u73,,,0.996666666666667,0.151511074707558,15.8070471145357,2.43328376018742,1611.3912710629388
1329,200409/s3.0/u80,,,0.61,0.169315210021406,0.6058582992572811,3.94144764247251,1590.296345614866
1330,200409/s3.0/u81,,ext,0.693333333333333,-0.0133892855176533,5.34898000955175,2.67584453880548,1611.3912710629388
1331,200409/s3.0/u96,,,0.4,-0.627730575043948,0.467780483789476,14.7978613468229,1606.084255442494
1332,200409/s3.0/u97,,,0.296666666666667,-0.882113364773992,13.9880952380952,0.39224227175261,1606.084255442494
1333,200409/s3.0/u98,SOM-inh,,0.47333333333333305,0.41330002941445804,0.0815850815850816,1.97195772237271,1593.914049541215
1334,200409/s3.0/u99,,,0.876666666666667,0.0913484348360594,0.323568498295487,2.2966514228646,1606.084255442494
1335,200409/s3.0/u105,,,0.823333333333333,0.00448739959218916,3.09659090909091,2.97751031727666,1593.914049541215
1336,200409/s3.0/u106,,,1.123,-0.19072812115621,0.072189135535102,2.55226135729438,1593.914049541215
1337,200409/s3.0/u111,,,0.9066666666666671,-0.139027968615577,4.17503586800574,3.48155674231881,1593.914049541215
1338,200409/s3.0/u115,,,0.6466666666666671,-0.0172571531637222,7.92017803071759,1.55745512600009,1561.3325564242143
1339,200409/s3.0/u118,,,0.6533333333333331,-0.449,0.133067198935462,4.75331280555973,1342.5136487477653
1340,200409/s3.0/u120,,,0.726666666666667,-0.20547259828265502,12.7705627705628,0.6757241745940661,1459.642345747833
1341,200409/s3.0/u121,,ext,0.6433333333333331,0.063131446702773,19.1658391261172,0.9303280496363281,1459.642345747833
1342,200409/s3.0/u129,,ext,0.7,0.15304522411200502,6.11640090245115,2.5451723824390697,1342.5136487477653
1343,200409/s3.0/u140,,,0.74,-0.00458097734214478,12.6320170646689,3.7654605110057497,1131.5276030009786
1344,200409/s4.0/u2,,,0.693333333333333,0.17316223805288403,22.7414330218069,0.16104482785165702,1112.8280788879931
1345,200409/s4.0/u3,,,0.32,-0.24782698676333903,9.90990990990991,0.011621791700635,1112.8280788879931
1346,200409/s4.0/u5,,,0.6866666666666671,0.0797100726769248,1.64180121261666,0.192589691039095,1112.8280788879931
1347,200409/s4.0/u10,,,0.563333333333333,0.160180513320477,0.10402094766670301,0.44162808462413206,1331.4389804451555
1348,200409/s4.0/u11,,,0.38,0.392276073072219,0.748610064752387,1.4116116198689799,1331.4389804451555
1349,200409/s4.0/u15,,,0.53,0.16410790743144102,0.274914089347079,0.6424790243775631,1379.023767384759
1350,200409/s4.0/u17,,,0.39333333333333304,0.343509159203365,0.846876184039405,8.66233666678709,1497.5931079102206
1351,200409/s4.0/u22,,,0.92,-0.197385220260496,1.61348282305591,0.08827370107935449,1562.4015240014621
1352,200409/s4.0/u23,,,0.7533333333333331,-0.0874308795777231,5.68576837033213,2.4893183704378,1562.4015240014621
1353,200409/s4.0/u27,,,0.736666666666667,-0.147578119283293,4.23472474289171,0.5089170766574961,1562.4015240014621
1354,200409/s4.0/u31,,,0.723333333333333,-0.101464896510791,6.61134370015949,4.87451149043778,1594.8135873986394
1355,200409/s4.0/u42,,,0.296666666666667,0.708103863059461,0.82246555713691,0.456570388239234,1568.83538579938
1356,200409/s4.0/u43,,,0.77,-0.148850293869486,6.1135477582846,2.87618746038558,1568.83538579938
1357,200409/s4.0/u46,,,0.5233333333333331,0.085526317979354,0.0206701051222489,0.26896146507184,1568.83538579938
1358,200409/s4.0/u48,,,0.726666666666667,-0.0899028125184981,6.06514040600529,2.44019213679363,1611.8395243178074
1359,200409/s4.0/u56,,,0.87,-0.274627940467399,3.68422083774147,5.65949563528766,1586.4358373748994
1360,200409/s4.0/u64,,,0.573333333333333,-0.403103445980927,0.287195337905277,19.1709755381761,1611.8395243178074
1361,200409/s4.0/u69,,,0.726666666666667,-0.22174605553390703,5.50914154255963,0.624824284161692,1628.6727941385623
1362,200409/s4.0/u75,,,0.71,-0.0204664101409552,7.13694907243294,1.45152668470486,1589.5662171010554
1363,200409/s4.0/u76,,,0.7,-0.0152113306382356,9.9745247893396,0.650154998384463,1598.2983317714832
1364,200409/s4.0/u80,,,0.7766666666666671,-0.112180108668902,6.68761342398223,4.8473775853576,1620.0981687923238
1365,200408/s1.0/u4,,,0.593333333333333,0.18175307023811701,0.11009908918026201,1.59919849293779,-7.819449819969407
1366,200408/s1.0/u9,,,0.583333333333333,0.302057406267531,0.17473789316026,2.71022060382088,-2.903636635551095
1367,200408/s1.0/u13,,,0.21333333333333301,-0.25857757467561804,76.6666666666667,0.12905812399147,2.898610672776556
1368,200408/s1.0/u23,,,0.593333333333333,-0.672440312540263,0.103361800189779,5.03537104421068,-1.605892120500016
1369,200408/s1.0/u24,,,0.20666666666666703,0.0712444137635986,1.60808700299384,26.5544104140928,-1.605892120500016
1370,200408/s1.0/u28,,,0.58,-0.7462538356282361,0.418091980235652,2.52505025200703,-1.605892120500016
1371,200408/s1.0/u30,,,0.6533333333333331,-0.37989967818319104,103.508771929825,0.20410822870390202,-1.605892120500016
1372,200408/s1.0/u32,,,0.756666666666667,-0.048535196420996296,45.0549450549451,0.263026067917399,-1.605892120500016
1373,200408/s1.0/u36,,,0.39,-0.176616751556916,57.3099415204678,0.146593195185964,-0.6364769148580081
1374,200408/s1.0/u37,,,0.746666666666667,0.00950859662767114,92.8104575163399,0.604609254786128,-0.6364769148580081
1375,200408/s1.0/u42,,,0.64,-0.267456133611975,153.333333333333,0.11222445564475701,-0.6364769148580081
1376,200408/s1.0/u48,,,0.61,0.198621579352545,26.6666666666667,0.21813628565949603,-2.16192726695553
1377,200408/s2.0/u10,,,0.8366666666666671,-0.295901036678175,15.8331529191023,3.41302625729617,161.54316253442346
1378,200408/s2.0/u17,,,0.7433333333333331,-0.6312996317784291,1.01858925388337,3.12685389540204,-3.3743631758910713
1379,200408/s2.0/u18,SOM-inh,,0.58,-0.0022214908197456603,7.43817456377443,4.39429749852487,43.861015490774136
1380,200408/s2.0/u24,,,0.16,-0.144714542294325,0.67767327211933,12.8714436596058,43.861015490774136
1381,200408/s2.0/u25,,,0.216666666666667,-0.266584590570954,20.6679269061122,0.47274551940353804,43.861015490774136
1382,200408/s3.0/u1,,,0.5466666666666671,-0.666901755087146,0.7495825784219691,1.0485972574307,420.4183445219707
1383,200408/s3.0/u5,,,0.75,-0.116894503865916,63.6904761904762,0.322645309978676,106.08539411900546
1384,200408/s3.0/u7,SOM-inh,,0.46666666666666706,-0.6714972046637271,0.562727136735215,6.37084206638329,420.4183445219707
1385,200408/s3.0/u14,,,0.37,-0.0634667719313182,0.495679854479309,9.914329253366489,347.5137305899795
1386,200408/s3.0/u16,,,0.8633333333333331,-0.169573136506932,6.20320855614973,0.0168336683467135,347.5137305899795
1387,200408/s3.0/u20,SOM-inh,,0.6566666666666671,-0.273051886527479,0.7476598445184831,4.13827680190041,420.4183445219707
1388,200408/s3.0/u22,,,0.583,0.276,118.181818181818,0.585656852049514,281.8291804576737
1389,200408/s3.0/u25,,,0.6133333333333331,-0.0638370484987732,49.7512437810945,0.0799599246468893,281.8291804576737
1390,200408/s3.0/u26,SOM-inh,,0.2,-0.45,0.710145278548103,20.0115017018196,281.8291804576737
1391,200408/s3.0/u29,,,0.746666666666667,-0.09092702008077601,8.52309694209499,1.34879767628042,281.8291804576737
1392,200408/s3.0/u31,,,0.6433333333333331,0.15908968378232102,20.8920187793427,0.32194390713089605,119.66859403211892
1393,200408/s3.0/u40,SOM-inh,,0.726666666666667,-0.6371723701288761,0.658015623525673,8.87840818841835,119.66859403211892
1394,200408/s3.0/u46,SOM-inh,,0.61,0.071707711491067,0.665912803115969,2.5881765083072,119.66859403211892
1395,200408/s3.0/u48,SOM-inh,,0.29,-0.450208833788652,1.03070970862048,6.29815004472416,119.66859403211892
1396,200408/s3.0/u49,,,0.8270000000000001,-0.683572231789769,38.1750465549348,0.532330269674398,-60.757674349531555
1397,200409/s1.0/u1,,,0.576666666666667,0.193091296296481,2.3026141811030802,15.4195997888855,2294.580669372015
1398,200409/s1.0/u3,,,0.6966666666666671,-0.0269677566226679,5.36136605263729,2.49909796891117,2294.580669372015
1399,200409/s1.0/u7,SOM-inh,,0.62,-0.293317032948938,0.424128180961357,3.12800547872812,2288.4331233130274
1400,200409/s1.0/u9,,,0.62,0.299369165385487,13.6097820308347,0.44085520951023904,2288.4331233130274
1401,200409/s1.0/u10,,,0.683333333333333,-0.28223653150585,0.8901728673431041,4.55012365364767,2288.4331233130274
1402,200409/s1.0/u13,,,0.756666666666667,-0.0882528837074579,130.952380952381,0.148099796944846,2288.43312331303
1403,200409/s1.0/u14,,,0.673333333333333,0.237164582997611,36.4928909952607,0.20366135897616802,2105.333569441764
1404,200409/s1.0/u20,,,0.6766666666666671,-0.20105038396791602,5.00636402206194,0.0202396381591223,2105.333569441764
1405,200409/s1.0/u23,,,0.243333333333333,-0.16667707759779302,134.848484848485,0.043396684686164096,2105.333569441764
1406,200409/s1.0/u31,,,0.23,0.356470215607089,69.1919191919192,0.128812381528773,1582.7934042666097
1407,200409/s2.0/u7,SOM-inh,,0.543333333333333,0.11947316550530601,0.332966447227241,4.46365899629117,
1408,200409/s2.0/u14,,,0.7333333333333331,-0.10253485189369,33.9063992359121,0.252802909203528,
1409,200409/s2.0/u23,,,0.7,-0.10291441763594,8.604176479824151,2.23940669705904,
1410,200409/s2.0/u24,,,0.9333333333333331,-0.618743157753328,0.545612910647669,0.178408592598675,
1411,200409/s3.0/u12,,,0.573333333333333,0.32413768124622305,9.34610033554301,2.86349235302197,1458.8258625116093
1412,200409/s3.0/u14,SOM-inh,,0.593333333333333,0.226874729844999,20.6090266449157,0.42156779409416606,1570.2671872692488
1413,200409/s3.0/u15,,,0.713333333333333,-0.393760469597885,27.7277686852155,0.135011907912511,1658.1819222653382
1414,200409/s3.0/u17,,,0.83,-0.0843814189571728,40.2943516308671,0.8083205489799451,1658.1819222653382
1415,200409/s3.0/u19,,,0.75,0.0693766516394038,14.8642634623943,0.44223288203995803,1658.1819222653382
1416,200409/s3.0/u23,SOM-inh,,0.823333333333333,-0.279897797439987,32.1115782098441,2.1291928946814798,1658.1819222653382
1417,200409/s3.0/u26,,,0.596666666666667,0.208201087824741,22.5490196078431,0.5148457956726731,1573.748218592968
1418,200409/s3.0/u27,SOM-inh,,0.23,-0.6261154277287261,0.45368068911865506,19.9948502600839,1607.8202095580405
1419,200409/s3.0/u32,,,0.23,-0.264707742887412,28.3713080168776,0.6438734889370771,1607.8202095580405
1420,200409/s3.0/u33,,,0.203333333333333,-0.48006555750697605,40.0977995110025,1.01198190795611,1607.8202095580405
1421,200409/s3.0/u36,,,0.21333333333333301,-0.660073243992186,0.541168544434954,20.6887051307778,1458.2429952158086
1422,200713/s1.0/u19,,,0.693333333333333,-0.5505326998837751,0.550964187327824,0.0135234779410099,1573.6827618604955
1423,200713/s1.0/u20,,,0.876666666666667,-0.0321578160768612,15.2404696799099,3.04789770271409,1573.6827618604955
1424,200713/s1.0/u21,SOM-inh,,0.36666666666666703,-0.255205222505882,0.9393284067238931,37.7947399756375,1573.6827618604955
1425,200713/s2.0/u21,SOM-inh,,0.28333333333333305,0.175956462530893,0.49857041593522405,0.8999723358575381,1226.2064986183848
1426,200713/s2.0/u29,SOM-inh,,0.37,0.23751567186150102,0.689557158862083,18.197647224402,1226.2064986183848
1427,200713/s3.0/u5,,,0.7333333333333331,-0.519546896165301,1.09619073718827,5.81431194887589,579.6876610612753
1428,200713/s3.0/u8,,,0.9333333333333331,-0.306458977604454,2.28777177676222,4.52181222406471,938.4832033796054
1429,200713/s3.0/u14,,,0.833333333333333,-0.281002575423732,0.556344696969697,0.524034770214134,938.4832033796054
1430,200713/s3.0/u15,,,0.746666666666667,-0.203518743129274,3.15616347094706,3.78905139106735,938.4832033796054
1431,200713/s3.0/u22,,,0.543333333333333,0.0840486187316227,20.4572803850782,0.142678541050585,1190.1338559550002
1432,200713/s3.0/u29,,,0.7966666666666671,-0.34607061903865804,1.94722008711248,2.39390058921073,938.4832033796054
1433,200713/s4.0/u3,,,0.7933333333333331,-0.33415026710358203,16.9159189099369,0.8463871824313001,1218.4898468493664
1434,200713/s4.0/u9,SOM-inh,,0.48,0.31581164808364903,1.7682011452406,5.93116631960058,1236.8227296954144
1435,200713/s4.0/u10,,,0.673333333333333,-0.35335487579051905,45.679012345679,0.0451922980703212,1236.8227296954144
1436,200713/s4.0/u15,,,0.62,-0.10144930080999501,43.9571150097466,0.6733652412477851,839.4946841222318
1437,200714 (almost no SOM expression)/s1.0/u8,SOM-inh,,0.19333333333333302,0.186260343420543,1.29527406563518,114.607462578782,966.6695002742708
1438,200714/s1.0/u10,SOM-inh,,0.6133333333333331,0.115302398654596,0.141145367940669,17.3358527505438,1124.5013774218323
1439,200714/s1.0/u16,,,0.573333333333333,-5.7390213281258104e-05,16.0919540229885,0.07423208284960289,1338.8905457234275
1440,200714/s1.0/u18,SOM-inh,,0.26333333333333303,-0.13024164150612302,1.37081588672922,111.528114219821,1338.8905457234275
1441,200714/s1.0/u19,,,0.6333333333333331,0.111104456698351,0.0976507016646782,5.8724108262731605,1398.1160508779733
1442,200714/s1.0/u26,,,0.62,-0.5299214685507341,0.09252024366255769,23.0961886003004,1398.1160508779733
1443,200714/s1.0/u35,SOM-inh,,0.693333333333333,-0.84700171789199,0.44280623254051205,12.8727251396175,1525.6032191790575
1444,200714/s1.0/u41,,,0.74,-0.0302875419657918,0.155086848635236,2.64846682094507,1529.0564091040876
1445,200714/s1.0/u45,SOM-inh,,0.67,-0.8723709231488571,0.477470303652881,25.1564280768099,1525.6032191790575
1446,200714/s1.0/u48,,,0.357,-0.551,0.26281208935611,0.0,1525.6032191790575
1447,200714/s1.0/u49,,,0.7333333333333331,0.11097460143997201,6.33608815426997,0.0,1525.6032191790575
1448,200714/s1.0/u51,,,0.68,-0.798967728708293,0.433459834686762,1.15969780665032,1525.6032191790575
1449,200714/s1.0/u58,,,0.703333333333333,0.023179718770844,0.505223171889839,14.735872266957,1303.2287318607798
1450,200714/s1.0/u63,,,0.756666666666667,0.22657261246457,6.22977346278317,0.0838547602560329,1303.2287318607798
1451,200714/s1.0/u66,,,0.626666666666667,-0.0156246053025659,13.7659783677483,0.0707423610636588,1141.9394208905755
1452,200714/s1.0/u68,,,0.616666666666667,0.206343704749812,67.6282051282051,0.0898189528111623,1141.9394208905755
1453,200714/s1.0/u69,SOM-inh,,0.20666666666666703,-0.533870886702907,1.40182375398858,81.1764618915538,1141.9394208905755
1454,200714/s1.0/u72,,,0.85,-0.0774893681409095,0.6610515569167941,0.08248009205511429,993.9622578002355
1455,200714/s1.0/u80,,,0.19,0.134,89.1518737672584,0.30380167240300404,993.9622578002355
1456,200714/s1.0/u87,,,0.66,0.19177743344148301,16.4219684611202,0.78905954732726,771.3887864764566
1457,200714/s1.0/u96,,,0.576666666666667,-0.0641614106596298,33.4027295859357,0.7973075565327721,771.3887864764566
1458,200714/s1.0/u97,,,0.7333333333333331,0.0549129754163559,140.432098765432,0.107224119671649,771.3887864764566
1459,200714/s1.0/u101,SOM-inh,,0.16666666666666702,-0.208229809271709,1.26554966305985,100.040103653648,771.3887864764566
1460,200714/s1.0/u109,,,0.673333333333333,-0.111076944840862,59.3103448275862,0.20984250922253903,550.2787168604494
1461,200714/s1.0/u110,,,0.843333333333333,-0.325615741632493,12.2717469446441,2.98310203451586,400.68034207941207
1462,200714/s2.0/u10,,,0.66,0.0985970164373,29.1666666666667,0.0580246332319898,1161.1689326198693
1463,200714/s2.0/u13,SOM-inh,,0.23,0.615601744516598,0.8777003262890921,45.260950515244,1161.1689326198693
1464,200714/s2.0/u25,,,0.22333333333333302,0.623155803445665,0.885907674822159,0.25594427261233904,1388.9305256805321
1465,200714/s2.0/u41,,,0.7966666666666671,-0.24214967149704603,5.61086279290262,2.31356658214596,1511.1470733166855
1466,200714/s2.0/u46,,,0.6533333333333331,0.0011742196290002401,0.018598314499739,12.965870471064001,1504.7271903263218
1467,200714/s2.0/u48,,,1.223,-0.467,0.969283276450512,3.1277661886011,1511.1470733166855
1468,200714/s2.0/u59,,,0.703333333333333,-0.0836925546113361,0.0,0.00137466820091857,1511.1470733166855
1469,200714/s2.0/u61,SOM-inh,,0.7833333333333331,-0.275069134813252,5.53756524567863,5.64826087324,1511.1470733166855
1470,200714/s2.0/u64,,,0.6000000000000001,-0.0461009484770437,0.10923511671534801,7.6651498883219595,1514.4449976365206
1471,200714/s2.0/u66,,,0.95,-0.0654363596672454,0.46214131332478203,1.93468434639265,1495.8593892696417
1472,200714/s2.0/u69,,,0.74,0.0647461160840799,0.29075775510587504,20.0804973882159,1495.8593892696417
1473,200714/s2.0/u71,SOM-inh,,0.823333333333333,-0.22209259006657503,3.30696899263694,9.3022230508764,1495.8593892696417
1474,200714/s2.0/u72,,ext,0.72,-0.16162596045532202,6.3118672136700695,2.61874292274988,1495.8593892696417
1475,200714/s2.0/u90,,,0.8633333333333331,-0.254829516155516,1.03584126068992,0.149838833900124,1471.468088624856
1476,200714/s2.0/u95,SOM-inh,,0.476666666666667,0.36042113144270604,0.47055623555011605,1.09698522433302,1471.468088624856
1477,200714/s2.0/u103,SOM-inh,,0.27333333333333304,0.71461037839485,1.39468349284487,28.1578442773047,1471.468088624856
1478,200714/s2.0/u119,SOM-inh,,0.37,0.28688640581061403,0.9230226562986791,49.2488629661087,1409.2469986954966
1479,200714/s2.0/u120,,,0.39,0.29853570305437205,0.9438648782911081,1.17400525046094,1409.2469986954966
1480,200714/s2.0/u121,,,0.356666666666667,0.288656032499219,1.10192837465565,0.25594427261233904,1409.2469986954966
1481,200714/s2.0/u132,SOM-inh,,0.27333333333333304,0.659447610563487,1.4571948998178499,2.64290281501871,1471.468088624856
1482,200714/s2.0/u137,,,0.40333333333333304,0.17200000000000001,1.2396694214876,1.20182528009272,1409.2469986954966
1483,200714/s2.0/u140,,,0.38,0.32425545417349805,0.933051919217671,39.0179889875605,1409.2469986954966
1484,200714/s3.0/u1,SOM-inh,,0.23,-0.42324502132039604,1.43140659062356,90.8268327418221,684.8929171043686
1485,200714/s3.0/u3,SOM-inh,,0.18333333333333302,-0.37427875093488505,1.26780528122677,124.745807726873,898.2534950431395
1486,200714/s3.0/u4,,,0.5366666666666671,-0.0977961210349597,3.89697950377562,0.11366469249554201,1254.0211511422126
1487,200714/s3.0/u9,SOM-inh,,0.26,-0.7589643868007161,1.34181153205806,80.0596864163353,1029.838600832346
1488,200714/s3.0/u10,,ext,0.543333333333333,0.123351488225635,2.35728981413676,3.66761476005075,1029.838600832346
1489,200714/s3.0/u12,SOM-inh,,0.20666666666666703,-0.52203585385994,1.31304077037435,74.7063433789198,1169.050970302178
1490,200714/s3.0/u22,SOM-inh,,0.33333333333333304,0.40516806174312,0.716504961619143,39.0213315512746,1408.1326345084258
1491,200714/s3.0/u25,SOM-inh,,0.276666666666667,0.0258585189876159,0.60635900625276,32.4078028366553,1421.7165686196875
1492,200714/s3.0/u26,,,0.31666666666666704,0.424489878085668,0.7611009678343671,0.10571611260074901,1418.8964157971802
1493,200714/s3.0/u35,,,0.426666666666667,0.13374814915889402,0.0256783838248511,5.59103109799749,1446.8735725233946
1494,200714/s3.0/u36,,ext,0.756666666666667,-0.19255716714004,2.99144152603761,2.80019912527113,1446.8735725233946
1495,200714/s3.0/u42,,ext,0.7333333333333331,-0.59280146943125,4.90665892185811,3.9178550301435298,1445.0830736945554
1496,200714/s3.0/u43,,,0.5566666666666671,0.0427956567423833,5.96168962806669,1.06510970590228,1445.0830736945554
1497,200714/s3.0/u48,,,0.44,0.146994125398689,0.0736049679721969,36.0499892548447,1456.5846992400293
1498,200714/s3.0/u51,,,0.876666666666667,-0.8362836068632771,13.9626352015733,0.592481994595904,1456.5846992400293
1499,200714/s3.0/u53,,,0.683333333333333,-0.112169220750574,5.60070671378092,1.58653654700071,1456.5846992400293
1500,200714/s3.0/u57,,,0.49,0.444603741674351,0.6557377049180331,1.1374417829449,1456.5846992400293
1501,200714/s3.0/u59,SOM-inh,,0.856666666666667,-0.23488050701363,2.06648697214735,1.46174384265246,1446.241267554305
1502,200714/s3.0/u62,SOM-inh,,0.7633333333333331,0.02491861898132,0.516509903453767,18.6759833208059,1436.628191559376
1503,200714/s3.0/u65,,,0.76,-0.0774978694215664,3.32183908045977,2.20255148884718,1456.5846992400293
1504,200714/s3.0/u67,,ext,0.7433333333333331,-0.039037416639797005,2.02933269450877,3.70880737891047,1446.241267554305
1505,200714/s3.0/u68,SOM-inh,ext,0.6666666666666671,-0.000804800048678542,5.6466732838619205,5.1742511082575,1446.241267554305
1506,200714/s3.0/u70,,,0.8733333333333331,-0.266306737065703,1.81298595260628,7.96765648654063,1446.241267554305
1507,200714/s3.0/u73,,,0.47,0.23991431266859603,0.047936740176615596,1.08577601362874,1456.5846992400293
1508,200714/s3.0/u75,SOM-inh,,0.7533333333333331,-0.191596645635031,8.54767472070668,1.40078689673602,1446.241267554305
1509,200714/s4.0/u2,,,0.33,0.49448342012412205,1.08293486411073,7.19108023081934,544.2698995475712
1510,200714/s4.0/u9,SOM-inh,,0.26,-0.0560399940102228,1.296172832661,74.941595822078,707.9646164862876
1511,200714/s4.0/u12,SOM-inh,,0.36666666666666703,0.681966452086051,1.34860337868551,15.1380704096335,1410.6538454295162
1512,200714/s4.0/u18,SOM-inh,,0.21,0.7885525152974331,0.5370804554303921,30.6798449081007,1409.3925754868137
1513,200714/s4.0/u19,SOM-inh,,0.28,-0.610277903598306,1.29661530225492,81.1549119094288,1124.373440924259
1514,200714/s4.0/u20,SOM-inh,,0.626666666666667,0.0275039791006676,0.062428952125379696,4.60461233305366,1124.373440924259
1515,200714/s4.0/u21,,,0.6666666666666671,0.14236536629117902,8.60655737704918,0.0270251716422966,1124.373440924259
1516,200714/s4.0/u22,,,0.56,0.264148981784865,6.16568402118517,2.14134742365727,1300.2266845091485
1517,200714/s4.0/u37,SOM-inh,,0.63,-0.148768070972069,0.140805255293658,21.4998106623665,1410.6538454295162
1518,200714/s4.0/u46,SOM-inh,,0.583333333333333,-0.289580688143302,0.0379814996442239,14.561003509271501,1410.6538454295162
1519,200714/s4.0/u49,,,0.47,-0.23146979202459902,0.00521494254871626,6.87552160899605,1415.3901265605832
1520,200714/s4.0/u53,,,0.2,0.6797827183884221,0.578634255706106,0.0,1415.3901265605832
1521,200714/s4.0/u54,,,0.766666666666667,-0.126944821967432,2.95361195927218,5.60177291874318,1434.3863358994377
1522,200714/s4.0/u56,,,0.693333333333333,-0.0822839197854968,3.33735424205871,0.37199353907631805,1424.3950909164696
1523,200714/s4.0/u60,,,0.48,-0.22561552259320203,0.0116004570580081,5.80522381247913,1415.3901265605832
1524,200714/s4.0/u63,,,0.40333333333333304,0.26041284064819203,1.68189686868068,25.4176150349844,1424.3950909164696
1525,200714/s4.0/u71,SOM-inh,,0.59,-0.34450181120794604,1.05171683861049,1.01662336854404,1434.8077215121452
1526,200714/s4.0/u85,,,0.766666666666667,-0.11141317089965201,3.8615242180267,2.5458855081011897,1434.8077215121452
1527,200714/s4.0/u94,,ext,0.663333333333333,-0.0297286671591286,6.28527841342487,0.026118695817452898,1434.8077215121452
1528,200714/s4.0/u95,,,0.726666666666667,-0.0703595809759292,2.53918495297806,0.00137466820091857,1434.8077215121452
1529,200714/s4.0/u98,SOM-inh,ext,0.713333333333333,-0.08952055265636749,8.34630290823644,0.736833356247323,1430.6647059386696
1530,200714/s4.0/u105,SOM-inh,,0.606666666666667,0.156821212686436,4.71950133570793,1.38291621012408,1427.4031481953111
1531,200714/s4.0/u106,,,0.72,-0.173672914569332,9.31395688628139,2.44657289161732,1427.4031481953111
1532,200714/s4.0/u111,,,0.7533333333333331,-0.23062792762964,2.6881902376843,1.4805176523893,1419.3040643626043
1533,200714/s4.0/u112,,,0.72,-0.0820744891143797,3.5220402330438603,3.6607414190461602,1419.3040643626043
1534,200715/s1.0/u6,SOM-inh,,0.626666666666667,0.17802399349538803,0.37716509581274704,11.4624389729188,-87.48446882941926
1535,200715/s1.0/u15,SOM-inh,,0.39666666666666706,-0.663992246468264,1.2512844007283501,105.637092049933,218.36309059567273
1536,200715/s1.0/u18,SOM-inh,,0.25666666666666704,-0.374223855006147,1.3250702850093,101.902014374855,58.22021823634528
1537,200715/s1.0/u21,SOM-inh,,0.433333333333333,-0.32186767855228804,1.2034812068775,93.1637218739394,176.414343477964
1538,200715/s1.0/u23,,,0.327,-0.965,0.504201680672269,1.17271001654642,176.414343477964
1539,200715/s1.0/u25,,,0.75,0.177201232669761,30.1437290805277,0.8923928097940651,236.75066354751488
1540,200715/s1.0/u26,,,0.703333333333333,0.0961489487560442,121.004566210046,0.369780145077574,236.75066354751488
1541,200715/s2.0/u5,,,0.276666666666667,0.5346632482342021,0.641874816789332,56.8551883546491,1249.928738520072
1542,200715/s2.0/u9,SOM-inh,,0.27333333333333304,0.30638514617990104,0.8026853473438411,1.53130729433334,951.357304513594
1543,200715/s2.0/u11,,,0.26333333333333303,0.6629969536725151,0.50843918097336,41.238686945496,951.357304513594
1544,200715/s2.0/u19,,,0.253333333333333,0.7657386094712271,1.02827763496144,1.37027400534795,820.9743097705829
1545,200715/s2.0/u25,SOM-inh,,0.6000000000000001,-0.0491646413228669,0.27895252048957403,9.50991034397083,1420.9412610212605
1546,200715/s2.0/u27,,,0.293333333333333,0.37084358293642405,0.355618389929583,27.7434469621283,951.357304513594
1547,200715/s2.0/u30,,,0.66,0.0296538150430268,0.19994714614092,4.55142698729554,1628.6966674138057
1548,200715/s2.0/u32,SOM-inh,,0.37666666666666704,0.28738599326637304,0.364180747820791,34.7362223782246,1650.101835053074
1549,200715/s2.0/u40,,,0.63,-0.31630693627741,0.39820806371329,3.8976020130354,1650.101835053074
1550,200715/s2.0/u41,,,0.72,-0.140326379817136,7.88130185067007,1.8339902356670001,1721.2621559020588
1551,200715/s2.0/u43,,,0.6433333333333331,0.006147219166600631,0.14353964479293901,0.9475611113168071,1650.101835053074
1552,200715/s2.0/u51,,ext,0.7333333333333331,-0.138014491962817,5.18778780377439,1.49850421694743,1721.2621559020588
1553,200715/s2.0/u55,,,0.373333333333333,0.3070701500052,0.25645896656535,32.7291075779695,1679.8836090266586
1554,200715/s2.0/u58,,,0.9833333333333331,-0.20613612410602802,1.48468523155525,1.05566267223759,1714.7465244872935
1555,200715/s2.0/u62,SOM-inh,,0.76,-0.15515931546626702,2.75462598941133,3.02608388885055,1629.4468507182664
1556,200715/s2.0/u63,SOM-inh,,0.75,-0.07626523575287229,2.16279861036496,10.2942021032886,1714.7465244872935
1557,200715/s2.0/u79,SOMI,local,0.673333333333333,0.0851482792859291,2.95229382521683,9.07303299514935,1666.059850435273
1558,200715/s2.0/u84,,,0.996666666666667,-0.341956061036289,0.507743082000508,0.0010199796677253,1560.9384908249222
1559,200715/s2.0/u88,SOMI,local,0.56,0.33165129552559,5.5533199195171,1.35759293774238,1594.2583236691096
1560,200715/s3.0/u3,SOM-inh,,0.6866666666666671,0.015124492441015899,0.0,3.15580514942212,1395.9127409737437
1561,200715/s3.0/u4,,,0.93,0.022149781713372098,7.00854700854701,0.09319056075543701,1395.9127409737437
1562,200715/s3.0/u8,SOM-inh,,0.30666666666666703,0.7595763096479691,0.24684148718713203,39.7946060160297,1654.672994252071
1563,200715/s3.0/u11,,,0.88,-0.0794709280294931,2.02140309155767,2.5193497792815,1654.672994252071
1564,200715/s3.0/u18,SOM-inh,,0.32666666666666705,0.48313996721334906,0.357436218972213,52.0373226880095,1654.672994252071
1565,200715/s3.0/u19,,,0.71,-0.0371081176965176,5.10502283105023,0.8608628395601561,1744.0507901906547
1566,200715/s3.0/u21,SOM-inh,,0.47333333333333305,0.261778968404625,0.11027461359179301,10.0645805615872,1748.631823301059
1567,200715/s3.0/u22,SOM-inh,,0.67,0.128178688140645,0.5320075969165461,26.7688021958778,1744.0507901906547
1568,200715/s3.0/u33,SOM-inh,,0.6566666666666671,0.0842083224185724,0.15727483486142302,1.68194647207903,1733.3357790761995
1569,200715/s3.0/u34,,,0.59,0.19053307729203703,0.11664946834761501,13.226076351394,1733.3357790761995
1570,200715/s3.0/u38,,,0.6566666666666671,-0.22342664637116702,8.699902248289341,0.5150897322012781,1733.3357790761995
1571,200715/s3.0/u42,SOM-inh,,0.746666666666667,0.20409994889929703,2.29768145424197,8.24245569488818,1713.4433614869622
1572,200715/s3.0/u44,,,0.846666666666667,-0.510475167412831,0.38903825696145505,23.002412492386,1673.9462840100384
1573,200715/s3.0/u45,,,0.886666666666667,-0.331,0.21475686454977802,0.448805740598185,1713.4433614869622
1574,200715/s3.0/u48,,,0.8266666666666671,-0.0191397278666046,0.12065646643249801,9.34962257947148,1673.9462840100384
1575,200715/s3.0/u49,SOMI,proj,0.52,0.17202004489588701,0.491099476439791,11.4125525021784,1646.5256532042579
1576,200715/s3.0/u51,,,0.87,-0.185864662800513,4.30628341538299,1.4351113924895,1646.5256532042579
1577,200715/s3.0/u59,SOM-inh,ext,0.7533333333333331,-0.35933576355247804,4.96753500743175,1.18985707972542,1468.7012025469132
1578,200715/s3.0/u60,,ext,0.683333333333333,-0.12197005657406401,6.50083295471755,2.4346914668603,1586.949168173014
1579,200715/s3.0/u67,,,0.6766666666666671,-0.0745805342432555,3.33653207352181,1.24131525562169,1555.8653834747247
1580,200715/s3.0/u70,SOMI,proj,0.516666666666667,-0.298308465382488,0.5501513684631111,12.6956869241769,1555.8653834747247
1581,200715/s3.0/u76,,ext,0.76,-0.353334236834611,4.61485926142739,3.15887703094526,1468.7012025469132
1582,200715/s3.0/u80,SOM-inh,,0.7766666666666671,-0.32476152691916405,5.17418182883596,3.8812004743424398,1239.239250744613
1583,200715/s3.0/u85,,ext,1.053,-0.421038520347554,1.32130419377976,0.9863203386903681,1298.2789192629823
1584,200715/s3.0/u93,,,0.5700000000000001,-0.0505946033539185,22.5450901803607,1.02099964739303,1239.239250744613
1585,200715/s4.0/u1,SOM-inh,,0.203333333333333,-0.224657341389215,1.3132635662675,124.446699279497,858.2591279385717
1586,200715/s4.0/u6,SOM-inh,,0.18,-0.7057538540611471,1.3294695460652,102.320999136012,1311.2295528303237
1587,200715/s4.0/u8,SOM-inh,,0.6533333333333331,-0.0248114772213236,0.0746109086607797,10.2558955589779,1396.1313069427315
1588,200715/s4.0/u17,,,0.6533333333333331,0.18213201714754,4.79702205365922,2.09939695269848,1396.1313069427315
1589,200715/s4.0/u23,,,0.45333333333333303,0.413532713805883,0.15391380826737,1.35657295807465,1396.1313069427315
1590,200715/s4.0/u24,,,0.37666666666666704,-0.312078077681461,0.29553344431969203,14.9733015222075,1381.8597884436433
1591,200715/s4.0/u28,SOM-inh,,0.703333333333333,-0.302872050943216,0.0161478424688257,16.213666522474,1280.5896101534036
1592,200715/s4.0/u34,,,0.443333333333333,0.14019307707602602,0.0230186133269834,21.2104771903477,1396.1313069427315
1593,200715/s4.0/u36,,,0.8633333333333331,-0.147253696933921,12.3109024517475,0.981220440351742,1280.5896101534036
1594,200715/s4.0/u41,,,0.71,-0.299945835327661,0.0604862663771967,12.5792346530119,1142.683756215109
1595,200715/s4.0/u60,,,0.693333333333333,0.00838997557782164,0.0293785310734463,4.0268797281795,962.0233485209376
1596,200716 (no strong expression of ChR2)/s1.0/u13,,,0.68,-0.0282990435153999,0.150805336188819,9.91956785800101,
1597,200716/s2.0/u3,SOM-inh,,0.626666666666667,-0.17168173995764502,0.45525047656259304,9.79136876134079,1318.44011903744
1598,200716/s2.0/u8,,,0.5566666666666671,0.0948966766290548,3.31262939958592,0.0008302695464547441,1274.7444024200836
1599,200716/s2.0/u12,,,0.6333333333333331,1.27003107323636,4.4973544973545,0.6110730304162291,716.9740355851826
1600,200716/s2.0/u14,,,0.49666666666666703,0.242,0.329625051503914,0.006912590841812551,549.202829810717
1601,200716/s2.0/u18,,,1.063,-0.17939128380440503,0.451436758305625,0.386075339101456,209.69733253576598
1602,200716/s2.0/u22,,,0.6866666666666671,0.026010783440554498,1.52671755725191,0.164519662035139,209.69733253576598
1603,200716/s2.0/u31,,,0.673333333333333,-0.35095937540786104,0.019948134849391598,0.00553007267345004,209.69733253576598
1604,200716/s2.0/u34,,,0.53,-0.101795991479701,0.738048028200044,2.94891125311723,38.436721314126515
1605,200716/s3.0/u3,,,0.58,-0.00882840724399901,2.9757903114882,7.1494510645218,932.3205798263235
1606,200716/s3.0/u7,,,0.703333333333333,-0.0214353136625936,4.55684375928993,0.0016605390929094902,1492.9280424099968
1607,200716/s3.0/u13,,,0.8266666666666671,-0.152831309255645,2.66419072414937,4.37801131845586,1775.3998893917976
1608,200716/s3.0/u16,,,0.9166666666666671,-0.18873591198797,0.12628945069990302,0.007472425918092691,1715.2331787029748
1609,200716/s3.0/u22,,,0.75,0.147141397078627,2.92097913586332,0.0207377725254376,1733.5467939964665
1610,200716/s3.0/u29,,,0.9333333333333331,-0.210112057035574,0.0445491740817595,0.19428307387041,1715.2331787029748
1611,200716/s3.0/u33,,,0.6566666666666671,0.201281756975687,3.58771234926503,6.00980647787183,1438.350871823197
1612,200716/s3.0/u42,,,0.636666666666667,0.24144229884534202,18.4714961413991,0.0207567386613686,872.4199105934171
1613,200716/s3.0/u44,,,0.25666666666666704,-0.429896643362209,55.3240740740741,0.10544423239975201,872.4199105934171
1614,200716/s3.0/u48,,,0.6333333333333331,-0.16927403074851602,0.21858289142787,0.00829510901017506,318.23149981167444
1615,200716/s4.0/u11,,,0.35,0.07120110734727379,10.234375,1.84011121352247,1559.805510003463
1616,200716/s4.0/u15,,,0.243333333333333,0.494330765119646,0.39011703511053303,1.97019513823681,1993.4807048677633
1617,200716/s4.0/u18,,,0.43666666666666704,0.07118785186318889,4.75285171102662,0.5351553864830451,1889.6280803488862
1618,200716/s4.0/u22,,,0.30000000000000004,-0.32155217027479405,0.6855440743861521,9.33804983613954,1889.6280803488862
1619,200716/s4.0/u24,,,0.216666666666667,0.26198840171438803,0.31299184432679905,7.90218676840657,1877.7685553902365
1620,200716/s4.0/u26,,,0.23666666666666702,-0.45627732226229506,0.9687212197700991,2.02453399286432,2027.7388886385706
1621,200716/s4.0/u31,,,0.23,0.0993928967810571,0.424591030714755,5.2189999921785,1993.4807048677633
1622,200716/s4.0/u33,,,0.66,0.0343890307983608,0.00911992704058368,3.25374474981691,1946.4288807392174
1623,200716/s4.0/u39,SOM-inh,,0.26,0.29975614132093104,0.523273794815129,11.3008351305635,1111.783992891525
1624,200716/s4.0/u40,,,0.683333333333333,0.0680034823132411,0.0,2.69718314787455,1606.362044301402
1625,200716/s4.0/u41,,,0.6333333333333331,0.23228699609208,0.258197779499096,0.20876024342273902,1606.362044301402
1626,200716/s4.0/u47,SOM-inh,,0.22333333333333302,0.871459745500727,0.6487342540145461,10.0461015782556,1528.5365797348636
1627,200716/s4.0/u59,,,0.216666666666667,0.776803451514751,0.9099839718732231,3.865468522366,1111.783992891525
1628,200721/s1.0/u2,,,0.253333333333333,0.716775159118288,0.714510967319956,1.16024613516132,1547.9300852526028
1629,200721/s1.0/u5,SOMI,proj,0.346666666666667,0.6062457476940041,1.05614244099099,18.0452632103592,1672.3537465341774
1630,200721/s1.0/u14,NAN,,0.37666666666666704,-0.168877795143726,7.17672306233468,0.964943124573531,1685.8563844722735
1631,200721/s1.0/u19,,inh,0.36,0.47892853480969205,0.18782971913693303,0.29006153379033,1707.232487564549
1632,200721/s1.0/u26,NAN,,0.663333333333333,-0.0535611100674247,7.20748195588086,4.58614374951863,1707.232487564549
1633,200721/s1.0/u37,SOM-inh,,0.7733333333333331,-0.052753802683639196,3.51302785265049,4.31358703497282,1710.9603732714152
1634,200721/s1.0/u39,,,0.76,-0.0150422963882565,10.9300251358145,0.040965410239181,1710.9603732714152
1635,200721/s1.0/u42,,,0.87,0.008149414617636231,5.09183409502458,4.6461964469485,1720.4754290521612
1636,200721/s1.0/u56,,,0.703333333333333,-0.16267081886098902,7.16102523967912,3.44166179679926,1709.3222146056019
1637,200721/s1.0/u61,,,0.81,-0.09869508143935089,3.80747126436782,0.00187914922020162,1709.3222146056019
1638,200721/s1.0/u68,,ext,0.866666666666667,-0.16045099572985103,4.2750626770423,5.68229883962833,1700.906167358797
1639,200721/s1.0/u79,,,0.67,0.057900765068820095,8.34933435739887,2.80480913653747,1667.6027515595915
1640,200721/s1.0/u80,,ext,0.6466666666666671,-0.00436914876505982,7.67236190211604,0.9382400409618861,1667.6027515595915
1641,200721/s1.0/u83,,,0.986666666666667,-0.31635929831172205,0.41806366157539604,0.0178397754267401,1612.3244520232242
1642,200721/s1.0/u87,,,0.6866666666666671,-0.0330551637617773,4.22690348340906,0.399743116043621,1491.1521484624152
1643,200721/s1.0/u97,,,0.756666666666667,-0.0637367161597247,3.72995151063036,0.0,1301.9167789068933
1644,200721/s1.0/u105,,,0.543333333333333,-0.0944250156977561,0.276890308839191,0.999027423897445,1046.4512240024453
1645,200721/s1.0/u107,SOM-inh,,0.573333333333333,-0.20765663233066903,0.0723114817074549,5.65060170514627,1046.4512240024453
1646,200721/s1.0/u108,,,0.6766666666666671,-0.44772648706196505,21.0401891252955,0.0216102160323186,1046.4512240024453
1647,200721/s1.0/u110,,,0.7866666666666671,0.24715267740672103,50.418410041841,0.0544953273858469,1046.4512240024453
1648,200721/s1.0/u119,,,0.6966666666666671,-0.0643685143673137,53.0571992110454,0.292043731059967,379.9558799018345
1649,200721/s2.0/u2,,ext,0.63,0.154457715214691,0.0150863694651882,3.24023180343457,1394.803824156565
1650,200721/s2.0/u5,,ext,0.62,0.11993301463969401,0.00317884163010999,0.11959256860148,1394.803824156565
1651,200721/s2.0/u6,,,0.616666666666667,0.20783474189594603,160.814249363868,0.0,1394.803824156565
1652,200721/s2.0/u12,,,0.31666666666666704,0.11652082503275801,5.97552195824334,2.99160555856098,1573.6737363388568
1653,200721/s2.0/u13,,,0.49666666666666703,0.229702674310777,2.38095238095238,0.20614851604233,1573.6737363388568
1654,200721/s2.0/u15,,,0.8166666666666671,-0.46991197194716805,0.7155500320114491,0.00375829844040324,1573.6737363388568
1655,200721/s2.0/u17,,ext,0.716666666666667,-0.047055723881275005,0.169054315985834,7.81448236933537,1625.7293059406886
1656,200721/s2.0/u22,,,0.7966666666666671,-0.2745809396891,0.011974613818704299,0.0328851113535283,1625.7293059406886
1657,200721/s2.0/u24,SOMI,proj,0.7933333333333331,0.271198123918438,0.213061769857176,3.47360733354269,1625.7293059406886
1658,200721/s2.0/u25,,,0.73,0.0351086656496843,4.91348351289585,1.00431328328315,1604.858874563518
1659,200721/s2.0/u34,SOMI,proj,0.6000000000000001,0.16184674900137902,0.265544814416995,8.94850858660011,1636.056930838501
1660,200721/s2.0/u36,,,0.68,-0.0919266235466787,4.2041298908411004,3.16226537749548,1636.056930838501
1661,200721/s2.0/u42,SOMI,proj,0.596666666666667,0.21862748419472,0.0549586923376946,7.6896039413481905,1636.056930838501
[truncated: 281 more rows]

## Sheet: Fig1h
FSI			SOMI
[truncated: 404 more rows]

## Sheet: Fig2b
expert (E)
lick
[truncated: 68 more rows]

[truncated: 19 more sheets: Fig2c, Fig2d, Fig 2c lick rate, Fig2e, Fig2f, Fig 2h firing rate, Fig 2i percentage sig EV, Fig3c, FIg3d, Fig3f, Fig3g, Fig. 4b lick rate analysis, Fig4d, Fig4e, Fig 4f firing rate analysis, Fig5B, Fig5D, Fig5E - day1, Fig5E - day2]
